# Supplementary material for: Comprehensive Transcriptomic Comparison between Porcine CD8− and CD8+ Gamma Delta T Cells Revealed Distinct Immune Phenotype
Source: Animals (Basel). 2021 Jul 22;11(8):2165. doi: 10.3390/ani11082165 (PMC8388496; doi:10.3390/ani11082165)
Supplement: Supplementary file 1 [file animals-11-02165-s001.zip]

Archive with 3 entries (3 files):
- Figure S1.pdf
- Figure S2.pdf
- Supplementary tables.xlsx
