# Supplementary material for: Comprehensive Transcriptomic Comparison between Porcine CD8− and CD8+ Gamma Delta T Cells Revealed Distinct Immune Phenotype
Source: Animals (Basel). 2021 Jul 22;11(8):2165. doi: 10.3390/ani11082165 (PMC8388496; doi:10.3390/ani11082165)
Supplement: Supplementary file 1 [file animals-11-02165-s001.zip › Supplementary tables.xlsx]

## Sheet: Table S1.
Table S1. Summary of transcriptome results, Total bases: Total number of bases sequenced, Read count: Total number of reads. GC(%): GC content, AT(%): AT content,Q20(%): Ratio of reads that have phred quality score of over 20, Q30(%): Ratio of reads that have phred quality score of over 30.
Sample ID	Class	Total Bases	Read Count	GC (%)	AT (%)	Q20 (%)	Q30 (%)
21-PM	D28 CD8⁻	12039138794	119199394	55.35	44.65	97.17	92.95
23-PM	D28 CD8⁻	13931530546	137935946	54.84	45.16	96.9	92.38
25-PM	D28 CD8⁻	14096079746	139565146	54.1	45.9	96.77	92.15
27-PM	D28 CD8⁻	14508234486	143645886	58.51	41.49	96.78	92.09
28-PM	D28 CD8⁻	13766806414	136305014	60.06	39.94	96.65	92.09
21-PP	D28 CD8⁺	12938739330	128106330	63.88	36.12	97.2	93.04
23-PP	D28 CD8⁺	14417079360	142743360	56.98	43.02	97.07	92.75
25-PP	D28 CD8⁺	12319923642	121979442	54.4	45.6	96.67	91.88
28-PP	D28 CD8⁺	12805968972	126791772	58.88	41.12	96.9	92.25
CD8TCT-15-1	D10 CD8⁻	14604917342	144603142	51.49	48.51	96.57	91.74
CD8TCT-42-1	D10 CD8⁻	11784181464	116675064	55.82	44.19	96.69	92.03
CD8TCT-43-1	D10 CD8⁻	12306697894	121848494	55.48	44.53	96.76	92.13
CD8TCT-49-1	D10 CD8⁻	12019301182	119002982	52.68	47.32	96.68	92.05
CD8TCT-13-2	D10 CD8⁺	12462260114	123388714	60.01	39.99	96.57	91.49
CD8TCT-15-2	D10 CD8⁺	11600007156	114851556	57.97	42.03	96.64	91.82
CD8TCT-42-2	D10 CD8⁺	11277186310	111655310	48.73	51.27	96.53	91.78
CD8TCT-43-2	D10 CD8⁺	11235284036	111240436	58.22	41.78	96.88	92.29
CD8TCT-49-2	D10 CD8⁺	11836853974	117196574	55.11	44.89	96.6	91.76

## Sheet: Table S2.
Table S2. DEGs for D10 CD8⁺ gamma delta T cells compared to D10 CD8⁻ gamma delta T cells
Gene	Symbol	log2FC	P-value	FDR	D10 CD8⁻ (TMM)				D10 CD8⁺ (TMM)
					CD8TCT-15-1	CD8TCT-42-1	CD8TCT-43-1	CD8TCT-49-1	CD8TCT-13-2	CD8TCT-15-2	CD8TCT-42-2	CD8TCT-43-2	CD8TCT-49-2
ENSSSCG00000008228	GNLY	7.9502	1.40316e-209	1.96989e-205	0.26215	0.764744	1.10967	1.0315	251.952	164.182	190.712	184.641	173.777
ENSSSCG00000040465	KLRK1	7.49458	6.37934e-152	2.98532e-148	1.0486	1.31099	1.70149	1.0315	165.592	171.774	254.762	323.441	221.409
ENSSSCG00000015687	-	7.36198	3.82964e-67	1.31133e-64	0.20972	0.109249	0.0739778	0	18.1275	17.7152	11.56	26.299	18.8972
ENSSSCG00000036630	GCSAML	-7.2666	2.78535e-47	4.07328e-45	12.2162	9.39543	8.35949	18.0512	0	0.158171	0	0	0.194817
ENSSSCG00000000759	-	-7.02792	1.64481e-10	3.10788e-09	1.31075	2.29423	1.62751	0.458443	0	0	0	0	0
ENSSSCG00000004663	SEMA6D	7.01304	6.5578e-52	1.18032e-49	0.26215	0	0	0.114611	25.8674	16.2917	9.51347	13.3321	17.1439
ENSSSCG00000004283	DPPA5	-6.91172	8.93432e-38	8.14473e-36	9.54225	4.91621	13.6859	9.22617	0	0.316343	0.0553109	0	0
ENSSSCG00000017705	CCL5	6.78741	4.38022e-92	3.84337e-89	1.83505	0.764744	3.77287	2.80797	198.181	226.027	246.189	404.53	226.669
ENSSSCG00000034469	-	-6.68915	1.40445e-14	3.83549e-13	6.1343	1.09249	1.25762	5.38671	0	0	0	0.182632	0
ENSSSCG00000038764	RF00026	6.67911	2.38664e-22	1.10217e-20	0	0	0	0.0573054	2.0368	1.89806	2.87617	4.5658	2.72743
ENSSSCG00000000642	-	6.64591	2.32333e-40	2.39832e-38	0.26215	0	0	0.229222	8.14721	9.64846	18.5292	27.0295	15.2931
ENSSSCG00000035243	RAB27B	-6.58456	2.76954e-127	6.48025e-124	68.8929	44.4644	58.0726	47.9073	0.20368	1.42354	0.387176	0	0.779267
ENSSSCG00000004284	-	-6.5567	5.11288e-57	1.2166e-54	13.9464	10.3787	17.9766	13.9825	0.40736	0.474514	0	0.182632	0
ENSSSCG00000004475	-	-6.54528	2.90677e-36	2.4883e-34	7.81206	4.47922	8.72938	8.4239	0	0.474514	0	0	0
ENSSSCG00000016902	GZMA	6.49975	3.56919e-27	2.07057e-25	0.0524299	0.109249	0.147956	0.0573054	8.96193	5.536	11.7812	14.4279	3.01966
ENSSSCG00000040172	THSD7B	6.47153	5.08082e-47	7.35358e-45	0.26215	0	0	0.171916	13.6466	15.3426	8.07539	17.8979	9.05898
ENSSSCG00000040410	-	6.46517	3.53454e-15	1.01892e-13	0.0524299	0	0.0739778	0	8.55457	4.90331	2.65492	3.10474	0.779267
ENSSSCG00000000021	-	6.44613	1.21607e-22	5.74826e-21	0.0524299	0.109249	0	0	1.62944	3.79611	2.93148	6.75738	4.48079
ENSSSCG00000026217	-	6.24186	5.94997e-100	5.96654e-97	0.996169	1.20174	0.221933	0.401138	44.1986	46.3442	55.8087	74.1486	40.8141
ENSSSCG00000022675	NCR1	6.235	4.27998e-32	3.03468e-30	0.0524299	0.109249	0.443867	0.114611	7.53617	14.5518	8.29664	11.5058	26.8847
ENSSSCG00000029370	-	-6.23408	3.35644e-45	4.61972e-43	12.8453	8.41219	9.54314	14.3264	0.20368	0.790857	0	0	0
ENSSSCG00000008213	CD8B	6.16421	2.21818e-36	1.91049e-34	0.31458	0.218498	0.443867	0.0573054	7.33249	34.4814	16.2614	15.889	21.235
ENSSSCG00000036163	-	-6.15864	2.32995e-05	0.000205079	0.0524299	1.09249	0.0739778	1.83377	0	0	0	0	0
ENSSSCG00000009482	SPRY2	6.08552	8.23821e-60	2.26777e-57	0.26215	0.109249	0.369889	0.229222	15.8871	12.6537	14.7127	27.5774	18.7998
ENSSSCG00000024024	CX3CR1	6.07596	2.65549e-21	1.15419e-19	0.15729	0	0.221933	0.0573054	14.2576	13.7609	8.07539	4.93106	2.24039
ENSSSCG00000003088	APOE	6.04985	5.68512e-28	3.47015e-26	0.20972	0.436997	0.221933	0.114611	25.2563	12.6537	4.53549	24.1074	12.9553
ENSSSCG00000038096	CCL4	5.88723	9.24248e-13	2.16259e-11	0	0	0.0739778	0	1.42576	2.05623	0.940285	0.91316	2.82484
ENSSSCG00000009203	SNCA	-5.88473	5.50851e-05	0.000450139	1.25832	1.09249	0	0.171916	0	0	0	0	0
ENSSSCG00000016903	GZMA	5.82115	1.26708e-94	1.18591e-91	0.838879	0.436997	0.221933	0.63036	37.4771	34.165	37.2795	30.1343	23.6702
ENSSSCG00000040529	-	-5.79269	3.01263e-06	3.177e-05	0.31458	1.20174	0.591823	0.343833	0	0	0	0	0
ENSSSCG00000007973	IL9R	-5.71765	2.22722e-54	4.34277e-52	83.049	65.8773	99.4262	76.7893	1.22208	4.4288	0.442487	0.730528	1.36372
ENSSSCG00000018696	-	-5.7167	4.49599e-07	5.47435e-06	0.786449	0.436997	0.443867	0.515749	0	0	0	0	0
ENSSSCG00000027609	GC	-5.65784	6.71974e-32	4.69345e-30	6.44888	4.91621	4.6606	8.36659	0	0.158171	0.110622	0.182632	0.0974084
ENSSSCG00000006413	FCER1A	-5.60657	2.85223e-25	1.49412e-23	8.91309	29.4973	9.83905	6.59012	0	0.632686	0.276555	0.365264	0.0974084
ENSSSCG00000037074	-	5.60134	3.8412e-28	2.35488e-26	0.0524299	0.109249	0.147956	0	4.27728	4.11246	4.53549	3.10474	3.01966
ENSSSCG00000001979	-	-5.51825	1.08719e-25	5.82559e-24	4.92841	6.6642	3.03309	7.3351	0	0.316343	0.165933	0	0
ENSSSCG00000032963	IFNG	5.51328	1.68444e-91	1.39105e-88	0.36701	1.09249	0.147956	0.63036	21.5901	21.6695	25.0558	23.7422	27.1769
ENSSSCG00000008230	ATOH8	5.43459	2.34777e-07	2.9694e-06	0	0	0.0739778	0	1.42576	2.53074	0.553109	0	1.55853
ENSSSCG00000033933	-	5.42364	2.9175e-23	1.40752e-21	0.20972	0.109249	0	0.0573054	3.46256	2.68891	3.98238	8.21844	5.45487
ENSSSCG00000008159	IL1RL1	-5.39563	1.35323e-76	6.55101e-74	199.653	312.343	295.171	358.789	3.0552	8.38309	4.5908	6.39212	11.7864
ENSSSCG00000012467	KLHL4	5.31688	7.92222e-65	2.52773e-62	0.15729	0.546246	0.813756	0.286527	13.0355	16.2917	19.0269	16.8021	18.9946
ENSSSCG00000037475	-	-5.30289	2.00599e-45	2.81621e-43	149.845	139.839	152.542	112.376	3.0552	9.01577	1.76995	1.09579	2.92225
ENSSSCG00000032019	DNASE1L3	5.29656	3.9787e-30	2.62239e-28	0.31458	0.436997	0.221933	0.114611	11.8134	11.5465	4.14832	14.7932	11.0071
ENSSSCG00000017313	CRHR1	-5.28422	1.92732e-53	3.60768e-51	33.0309	17.5891	30.109	25.7874	0.20368	1.89806	0.276555	1.09579	0.389634
ENSSSCG00000009668	CLU	5.28095	1.29033e-32	9.43486e-31	0.734019	0.218498	0.443867	0.229222	23.0159	17.8734	7.79884	25.7511	11.4942
ENSSSCG00000029968	ASIC4	-5.26732	2.66978e-21	1.15682e-19	18.4029	19.2279	25.4484	4.92827	0.20368	1.58171	0.110622	0.182632	0.292225
ENSSSCG00000008511	-	5.24716	2.50021e-09	4.11013e-08	0	0	0.0739778	0	2.24048	1.1072	0.884974	0.547896	0.681859
ENSSSCG00000033203	-	-5.24065	2.41632e-19	9.31943e-18	3.09337	2.40348	3.77287	2.1203	0	0	0.110622	0	0.0974084
ENSSSCG00000008217	CD8A	5.23752	1.39185e-172	9.77007e-169	6.02944	6.55495	6.73198	5.61593	257.859	289.137	215.878	198.156	211.668
ENSSSCG00000000639	-	5.23018	7.42666e-08	1.0064e-06	0.15729	0.109249	0	0.114611	4.27728	2.05623	0.276555	0.730528	12.9553
ENSSSCG00000032108	-	5.22922	2.5312e-14	6.71825e-13	0.15729	0	0	0.0573054	2.85152	1.89806	3.20803	0.730528	5.16264
ENSSSCG00000009796	LRRC43	5.22437	4.39472e-05	0.000365723	0.471869	0.327748	0.591823	0.229222	1.22208	1.42354	0.221244	74.3312	0.779267
ENSSSCG00000031150	-	-5.21828	5.01864e-130	1.40913e-126	216.169	235.869	255.445	162.69	3.86992	8.8576	4.20363	6.39212	6.23414
ENSSSCG00000000640	-	5.19348	6.91507e-57	1.61801e-54	0.734019	0.436997	0.443867	0.286527	10.795	17.557	19.5801	23.3769	19.092
ENSSSCG00000030877	FRMPD4	-5.18501	1.05383e-41	1.14688e-39	10.5908	6.6642	10.2829	9.57001	0	0.316343	0.221244	0.547896	0.194817
ENSSSCG00000023396	LIX1	5.14005	2.88261e-25	1.50442e-23	0.524299	1.09249	0.369889	0.458443	32.9962	21.9858	22.7328	4.20054	22.5987
ENSSSCG00000024429	SIDT1	-5.12775	2.01601e-124	3.53784e-121	73.8738	55.2801	65.4704	64.9844	0.61104	3.16343	1.99119	0.730528	2.14298
ENSSSCG00000039162	-	-5.10544	2.37243e-42	2.70785e-40	238.137	206.481	218.752	194.036	0.61104	11.5465	4.25894	6.20949	8.27971
ENSSSCG00000030638	-	5.08629	6.57101e-10	1.14739e-08	0	0	0.0739778	0	1.42576	0.790857	1.05091	0.91316	0.58445
ENSSSCG00000031085	-	-5.05779	9.48868e-58	2.46688e-55	352.015	249.634	287.922	304.349	5.70304	17.3989	4.92267	5.1137	11.689
ENSSSCG00000008943	SLC4A4	-5.0569	3.93932e-57	9.70249e-55	445.602	431.534	457.701	403.144	6.92512	25.9401	6.80324	10.2274	15.4879
ENSSSCG00000007567	CHST12	5.04927	6.22282e-30	4.02591e-28	0.419439	0	0	0.171916	7.94353	7.43406	4.20363	5.84422	6.42895
ENSSSCG00000031640	-	5.03761	1.72439e-47	2.57539e-45	1.5729	0.873993	1.25762	1.14611	38.2919	37.6448	20.5203	72.6875	36.9178
ENSSSCG00000006298	XCL1	5.03646	9.1531e-42	1.00391e-39	0.524299	0.546246	1.70149	0.573054	13.4429	29.5781	33.5184	37.9875	22.7936
ENSSSCG00000037545	-	5.01611	0.000431102	0.00287108	0	0	0.0739778	0	2.44416	0	0.110622	0	2.04558
ENSSSCG00000034610	-	-5.00294	3.60546e-34	2.76596e-32	8.49365	5.35321	6.658	7.85084	0	0.158171	0.387176	0	0.194817
ENSSSCG00000017472	IGFBP4	-4.9825	7.19242e-35	5.70477e-33	13.1075	10.5972	7.02789	10.4869	0	0.316343	0.110622	0.182632	0.876676
ENSSSCG00000028460	S1PR5	4.95516	8.1543e-18	2.87634e-16	0.10486	0.218498	0.0739778	0.0573054	5.29568	5.21966	1.88057	2.19158	3.40929
ENSSSCG00000002815	ADGRG1	4.94723	1.54999e-54	3.06483e-52	5.19056	4.80696	3.47696	2.75066	211.42	146.309	86.5616	100.448	81.4334
ENSSSCG00000003524	C1QA	4.94702	2.36923e-22	1.09774e-20	0.681589	0.218498	0.961712	0.859581	29.1263	19.1387	6.36075	42.5532	13.5398
ENSSSCG00000035171	-	-4.93906	5.99877e-22	2.70793e-20	449.062	405.642	439.206	389.62	1.0184	28.1545	7.85415	10.2274	21.1376
ENSSSCG00000015277	SOX13	-4.90855	1.86821e-47	2.76083e-45	532.636	511.723	630.957	535.634	19.9607	36.6958	7.02448	12.6016	16.3646
ENSSSCG00000000636	-	4.859	1.63664e-31	1.12631e-29	0.471869	0.983243	1.3316	1.0888	48.0685	19.1387	40.5429	14.6106	17.6309
ENSSSCG00000033512	C1QB	4.82752	5.22869e-26	2.86741e-24	0.524299	0.436997	1.10967	0.515749	23.2195	15.5008	7.30104	34.8827	13.3449
ENSSSCG00000015638	RHEX	-4.80434	6.90728e-50	1.08957e-47	1836.94	1843.91	1663.61	1415.79	62.9372	116.414	31.6378	34.7001	57.1787
ENSSSCG00000031592	ZNF462	-4.78467	2.48782e-42	2.81666e-40	114.14	94.1728	108.969	98.1069	3.25888	9.01577	1.43808	1.82632	3.70152
ENSSSCG00000032810	GZMM	4.78353	1.87191e-41	2.02152e-39	1.10103	2.62198	0.517845	0.286527	35.033	22.6185	26.2174	31.0474	29.6122
ENSSSCG00000006357	FCER1G	4.77948	2.93467e-30	1.94339e-28	0.20972	0.655495	0.221933	0.114611	4.48096	6.6432	8.29664	10.9579	6.916
ENSSSCG00000038667	-	-4.77582	2.45064e-60	7.02134e-58	45.614	58.2298	72.7202	52.3199	0.20368	4.11246	1.10622	2.92211	2.3378
ENSSSCG00000038180	ADAMTS3	-4.77477	1.08995e-07	1.4504e-06	0.419439	1.63874	18.2725	2.23491	0	0	0.221244	0.547896	0.194817
ENSSSCG00000009829	CCDC63	-4.76457	1.07814e-66	3.6038e-64	100.036	67.1882	109.265	102.921	5.49936	5.85234	2.37837	0.91316	3.31189
ENSSSCG00000024633	JAKMIP3	-4.76242	2.49965e-12	5.71541e-11	1.41561	1.74799	1.77547	1.0888	0.20368	0	0.0553109	0	0
ENSSSCG00000028076	ZBTB7C	-4.73866	3.03872e-21	1.30461e-19	5.45271	6.99195	10.6528	4.12599	0.61104	0.790857	0.0553109	0	0.0974084
ENSSSCG00000027820	CD200	4.7319	6.35639e-32	4.46187e-30	0.419439	0.546246	0.221933	0.744971	15.276	7.90857	21.9031	9.31423	11.0071
ENSSSCG00000031204	-	-4.73075	3.08358e-08	4.36835e-07	0.838879	0.546246	1.25762	0.859581	0.20368	0	0	0	0
ENSSSCG00000038706	C1QC	4.72901	7.60626e-36	6.39427e-34	1.0486	0.546246	1.62751	1.37533	39.3103	26.8891	14.8786	52.9633	24.2547
ENSSSCG00000012402	CXCR3	4.72198	6.05102e-52	1.10325e-49	0.36701	1.09249	0.961712	1.94838	27.2931	25.6238	25.7749	40.179	26.4951
ENSSSCG00000038392	-	-4.67093	1.11066e-115	1.55925e-112	83.049	110.232	102.385	81.8322	2.64784	4.90331	2.65492	3.10474	5.16264
ENSSSCG00000032017	-	-4.65557	1.30892e-48	2.04176e-46	916.58	807.57	708.338	550.648	29.7373	59.4725	19.746	16.9848	22.4039
ENSSSCG00000031278	-	-4.63088	1.10053e-51	1.90745e-49	111.204	101.055	101.719	85.7289	5.29568	8.06674	2.43368	3.83527	1.46113
ENSSSCG00000011020	JCAD	-4.62995	4.77894e-30	3.12054e-28	7.39262	11.6897	5.40038	8.30929	0.20368	0.632686	0.221244	0.365264	0.292225
ENSSSCG00000036499	LMO3	-4.60609	6.71922e-15	1.88286e-13	2.77879	5.35321	2.14536	7.62162	0	0	0.110622	0	0.58445
ENSSSCG00000030325	C1QTNF6	4.58594	3.43847e-12	7.78591e-11	0.10486	0	0.0739778	0.114611	0.40736	2.68891	2.10181	4.0179	1.94817
ENSSSCG00000040398	-	4.55619	0.00431535	0.0210944	0	0	0	0	0	0	0.0553109	0	1.07149
ENSSSCG00000035425	-	-4.54888	5.42292e-30	3.52465e-28	7.49748	7.1012	6.28811	5.32941	0	0.632686	0.276555	0.547896	0
ENSSSCG00000014271	MEIKIN	4.53793	3.27425e-06	3.43038e-05	0	0	0	0.0573054	1.0184	0.632686	0.663731	0	0.779267
ENSSSCG00000016794	MYO10	-4.53134	2.49548e-101	2.69492e-98	49.022	60.1963	46.68	64.4686	3.46256	2.05623	2.0465	1.09579	3.21448
ENSSSCG00000008147	FHL2	-4.52979	2.09236e-79	1.12979e-76	42.2061	40.7499	33.9558	33.1225	2.24048	3.00526	1.32746	1.09579	0.974084
ENSSSCG00000006736	CD2	4.51952	4.41374e-142	1.54911e-138	15.1523	20.5388	17.1629	13.1802	360.718	376.29	420.805	402.156	319.987
ENSSSCG00000017517	TBX21	4.51911	6.3477e-82	3.56461e-79	2.88365	1.42024	3.03309	2.63605	81.2684	62.9522	47.0143	58.4422	46.1716
ENSSSCG00000039217	-	-4.51365	1.30923e-112	1.53169e-109	76.7574	86.7439	76.1232	65.2136	4.0736	3.3216	2.82086	1.46106	4.77301
ENSSSCG00000034592	-	-4.50868	5.57841e-09	8.72109e-08	9.17524	1.09249	0.961712	2.46413	0	0.316343	0.110622	0.365264	0
ENSSSCG00000017700	CCL3L1	4.48793	5.5994e-26	3.05876e-24	0.10486	0.327748	0.591823	0	5.092	4.74514	5.69702	6.57475	4.57819
ENSSSCG00000040940	CCL16	4.4841	1.90474e-07	2.43762e-06	0.0524299	0.109249	0	0	0.61104	0.949028	0.774353	2.37422	0.487042
ENSSSCG00000036743	-	4.47228	3.14538e-13	7.61345e-12	0.10486	0.436997	0	0.229222	5.90672	1.1072	6.36075	4.93106	2.24039
ENSSSCG00000020039	RF00026	-4.47216	1.54575e-07	2.00191e-06	0.786449	0.546246	0.813756	0.744971	0	0.158171	0	0	0
ENSSSCG00000011141	CALML5	-4.45097	1.2133e-06	1.3605e-05	0.996169	0.546246	0.887734	0.401138	0	0	0	0	0.0974084
ENSSSCG00000037554	FUT7	-4.4501	1.29795e-85	8.67714e-83	50.9095	51.2379	43.1291	52.0333	1.62944	4.11246	1.21684	2.37422	2.53262
ENSSSCG00000034515	-	4.44938	3.81854e-09	6.11969e-08	0.0524299	0	0.221933	0	2.64784	0.474514	3.0421	1.09579	1.1689
ENSSSCG00000010190	ACTA1	4.42431	0.000680069	0.00428731	0.15729	0	0.0739778	0.114611	8.14721	0.316343	0	0	2.72743
ENSSSCG00000009348	STARD13	4.42322	3.53124e-35	2.83286e-33	0.629159	0.873993	0.887734	0.286527	11.8134	9.01577	12.6662	13.88	22.1117
ENSSSCG00000027053	PACSIN1	-4.41025	1.11616e-19	4.3893e-18	3.19823	3.05898	6.43607	5.21479	0	0	0.165933	0.547896	0.292225
ENSSSCG00000003578	FGR	4.39254	5.85818e-83	3.57578e-80	1.31075	1.09249	1.55353	1.20341	26.2747	25.3074	23.5071	28.8559	33.6059
ENSSSCG00000032860	IFNLR1	-4.34859	3.29597e-15	9.52101e-14	2.83122	5.02546	1.62751	5.2721	0	0.158171	0.221244	0	0.292225
ENSSSCG00000007146	SIGLEC1	4.34645	6.70252e-20	2.66563e-18	0.36701	0.218498	0.295911	0.401138	11.2024	5.69417	3.26334	10.5927	4.87042
ENSSSCG00000008103	MERTK	4.34608	1.88056e-10	3.52957e-09	0.31458	0	0.0739778	0	2.44416	1.73989	1.16153	5.29633	2.14298
ENSSSCG00000015618	LAMB3	4.33898	1.61237e-24	8.26136e-23	0.31458	1.09249	0.887734	0.171916	18.3312	8.06674	10.5091	6.94001	14.319
ENSSSCG00000032715	CERS6	4.3367	7.22924e-74	3.0755e-71	4.14196	2.84048	2.36729	1.89108	78.4169	59.1561	46.7377	50.7717	52.8928
ENSSSCG00000039710	MYL2	-4.32982	1.5122e-44	1.96572e-42	51.8008	33.4302	48.3815	50.3142	4.88832	2.2144	0.719042	2.55685	2.14298
ENSSSCG00000024546	-	4.32783	1.04792e-10	2.04899e-09	0	0.109249	0	0.114611	1.0184	0.790857	1.27215	1.27842	1.65594
ENSSSCG00000015307	CDK14	-4.32585	6.83882e-125	1.37157e-121	117.076	122.141	110.523	159.768	4.68464	6.16869	6.47138	6.20949	7.59785
ENSSSCG00000039007	CLEC4G	4.32409	2.65831e-23	1.2869e-21	0.891309	0.327748	0.517845	0.687665	20.9791	12.4955	5.0886	17.35	9.44861
ENSSSCG00000035200	ssc-mir-1285	-4.31778	0.00903475	0.0388957	0.681589	0.109249	0	0	0	0	0	0	0
ENSSSCG00000007462	KCNB1	4.31182	4.7113e-06	4.7929e-05	0.0524299	0	0.0739778	0.0573054	2.44416	1.26537	1.16153	1.27842	0
ENSSSCG00000003756	LPAR3	-4.3102	3.87603e-17	1.2987e-15	6.97318	21.3036	5.62231	6.70474	0.814721	0.632686	0.719042	0.365264	0
ENSSSCG00000014316	TGFBI	4.30246	2.36564e-11	4.9348e-10	0.36701	0	0.0739778	0.171916	6.31408	3.63794	1.38277	5.84422	1.55853
ENSSSCG00000015137	CRTAM	4.2908	5.48697e-87	3.85158e-84	11.5346	21.0851	15.3134	17.7647	234.843	322.828	412.951	322.893	304.499
ENSSSCG00000016166	-	4.2879	1.33866e-08	1.99294e-07	0.0524299	0.109249	0	0	1.0184	0.790857	0.774353	0.547896	1.1689
ENSSSCG00000037962	-	4.27687	2.34785e-05	0.000206525	0	0.109249	0	0	0.20368	0.316343	0.387176	0.547896	1.1689
ENSSSCG00000040177	ASIC2	-4.25382	2.49839e-06	2.67543e-05	0.629159	0.436997	0.813756	0.515749	0	0	0.0553109	0	0
ENSSSCG00000015707	GPR39	4.25278	3.8634e-09	6.17747e-08	0.10486	0.109249	0	0.229222	3.46256	4.4288	1.16153	0.365264	2.72743
ENSSSCG00000036064	CALHM6	4.25196	9.01043e-24	4.45413e-22	0.471869	0.327748	0.0739778	0.171916	5.70304	4.27063	5.69702	3.28738	7.11081
ENSSSCG00000021479	RGS9BP	-4.24399	1.03593e-15	3.10755e-14	2.25449	4.15147	5.17845	2.86527	0	0	0.442487	0	0.0974084
ENSSSCG00000008617	FAM49A	4.2324	9.33479e-76	4.36837e-73	2.41178	2.40348	5.03049	2.34952	46.8464	49.3495	58.7955	67.2086	63.7051
ENSSSCG00000017062	TIMD4	4.23155	2.43816e-12	5.59302e-11	0.0524299	0.218498	0.147956	0	1.62944	1.73989	1.16153	2.92211	1.94817
ENSSSCG00000008983	CCDC158	-4.22043	2.51822e-40	2.58054e-38	9.59468	10.3787	9.24723	8.65312	0.61104	0.474514	0.442487	0.91316	0.292225
ENSSSCG00000005449	PTPN3	4.21818	1.86201e-18	6.87914e-17	1.36318	0.436997	0.961712	0.171916	8.96193	9.49028	9.45816	28.4906	14.7087
ENSSSCG00000015129	ARHGEF12	-4.21795	1.40391e-35	1.1459e-33	47.3442	28.6233	38.2465	17.4782	0.814721	3.16343	1.05091	2.55685	1.55853
ENSSSCG00000040631	LPL	-4.21443	2.04091e-16	6.46779e-15	22.9643	22.1776	5.40038	45.4432	1.42576	2.84709	0.497798	0.730528	1.1689
ENSSSCG00000019661	-	-4.20593	1.98467e-05	0.000177244	0.524299	0.764744	0.221933	0.974192	0	0	0	0.182632	0
ENSSSCG00000009842	CCDC60	-4.19338	1.74215e-08	2.55838e-07	0.734019	0.764744	2.21933	1.77647	0	0	0.0553109	0	0.194817
ENSSSCG00000026164	-	-4.18921	7.51975e-10	1.30172e-08	2.20206	0.546246	2.36729	4.06869	0.40736	0.158171	0.0553109	0	0.0974084
ENSSSCG00000033456	GPR157	-4.18854	6.87414e-08	9.36952e-07	1.15346	1.42024	0.517845	1.0315	0	0	0	0.182632	0.0974084
ENSSSCG00000000638	-	4.18703	1.37816e-07	1.79314e-06	0.26215	0	0	0	0.814721	1.26537	3.81645	0.730528	1.07149
ENSSSCG00000016664	NPSR1	-4.18649	5.93143e-19	2.23248e-17	23.3313	13.8746	18.5684	16.9051	0.20368	3.63794	0.387176	0.365264	0.58445
ENSSSCG00000023842	TRAT1	4.17173	1.26334e-82	7.39004e-80	5.29542	12.4544	8.80336	8.65312	131.577	152.477	177.659	180.075	139.684
ENSSSCG00000024392	THEMIS	4.15624	2.46937e-63	7.53642e-61	5.34785	13.8746	11.7625	8.25198	134.225	170.351	221.354	162.908	174.264
ENSSSCG00000005391	MSANTD3-TMEFF1	-4.15269	9.65567e-06	9.18401e-05	0.681589	0.546246	0.295911	0.687665	0	0	0.0553109	0	0
ENSSSCG00000016885	ITGA1	4.14889	4.2475e-72	1.61164e-69	7.23533	10.7064	15.6093	11.0599	150.112	185.693	244.751	235.778	169.978
ENSSSCG00000008510	LTBP1	4.14489	1.8707e-55	4.04042e-53	2.25449	3.38672	2.81116	1.0315	43.3839	53.4619	41.2066	34.8827	30.9759
ENSSSCG00000009699	HPGD	-4.12569	3.54974e-09	5.715e-08	72.3009	5.02546	5.62231	9.16887	1.22208	2.84709	0.442487	0.91316	1.26631
ENSSSCG00000010577	ELOVL3	-4.11986	1.63683e-10	3.09697e-09	2.25449	1.96649	1.77547	6.18899	0	0.474514	0	0	0.389634
ENSSSCG00000011059	MYO3A	4.10958	4.40914e-19	1.67297e-17	0.524299	0.218498	0	0.114611	2.85152	5.536	4.42487	4.5658	3.31189
ENSSSCG00000032343	-	4.08488	4.45574e-08	6.21811e-07	0.10486	0	0.147956	0	1.0184	1.26537	0.829664	2.92211	0.779267
ENSSSCG00000016599	GPR37	4.08419	2.01306e-25	1.06245e-23	0.15729	0.109249	0.295911	0.458443	4.68464	4.4288	3.98238	6.02686	4.77301
ENSSSCG00000015894	DPP4	-4.07324	3.59818e-72	1.40319e-69	128.715	122.141	124.505	143.092	5.092	13.2864	4.81205	8.03581	7.79267
ENSSSCG00000006374	CD244	4.0687	2.45653e-74	1.11249e-71	2.98851	3.16823	3.25502	3.38102	37.0698	50.1403	60.0123	74.1486	47.4379
ENSSSCG00000016866	GHR	4.05813	2.43365e-08	3.49606e-07	0.0524299	0	0.147956	0.114611	0.61104	3.47977	1.60402	1.46106	0.681859
ENSSSCG00000039633	-	-4.04699	1.29456e-05	0.00012052	0.524299	0.436997	0.443867	0.744971	0	0.158171	0	0	0
ENSSSCG00000036911	-	4.04065	2.65572e-42	2.9827e-40	2.51664	2.94973	1.10967	1.0888	21.9975	24.9911	34.4034	42.3706	31.0733
ENSSSCG00000039875	NKD1	4.02972	1.06344e-15	3.17652e-14	0.10486	0.109249	0.147956	0.286527	3.0552	3.16343	1.60402	3.65264	3.40929
ENSSSCG00000009673	-	4.02185	1.59524e-85	1.01798e-82	3.51281	5.68096	4.06878	6.81935	63.1408	83.6727	84.5151	85.6544	88.8365
ENSSSCG00000021511	GCSAM	4.01834	3.7289e-35	2.97444e-33	0.786449	1.09249	1.3316	1.60455	12.6282	16.7662	24.2815	30.1343	14.4164
ENSSSCG00000002257	MCTP2	4.00877	3.88632e-51	6.41884e-49	1.15346	1.63874	1.55353	1.37533	28.1079	15.9753	18.3079	22.4637	29.3199
ENSSSCG00000027669	TNS1	-4.00555	1.39336e-18	5.17496e-17	40.2138	24.1441	22.7112	13.0083	0.61104	4.58697	1.32746	0.730528	0.58445
ENSSSCG00000027568	BLK	-3.99527	1.363e-115	1.73956e-112	887.901	914.962	1061.29	987.544	63.3445	77.3458	45.9634	51.5022	64.3869
ENSSSCG00000036113	-	3.98829	8.53934e-36	7.08547e-34	3.30309	1.42024	0.887734	1.14611	17.7202	28.9454	30.9741	31.2301	29.3199
ENSSSCG00000006862	VCAM1	3.97744	1.11218e-13	2.7882e-12	0.524299	0.109249	0.0739778	0.458443	7.33249	4.58697	2.37837	9.1316	3.01966
ENSSSCG00000033146	CD163	3.97174	7.19765e-10	1.2537e-08	0.524299	0.109249	0.0739778	0.343833	6.72144	6.01051	1.82526	7.85317	1.07149
ENSSSCG00000022701	-	3.95215	6.51381e-12	1.43334e-10	0.0524299	0.546246	0.369889	0.916887	8.14721	4.90331	4.25894	16.2542	3.70152
ENSSSCG00000014272	-	3.94279	5.16164e-10	9.18432e-09	0.20972	0.327748	0	0.286527	3.25888	1.42354	4.31425	0.730528	6.23414
ENSSSCG00000004233	SMPDL3A	3.93803	1.64072e-14	4.42963e-13	0.0524299	0.764744	0.6658	0.343833	2.0368	6.32686	9.07099	9.67949	5.64969
ENSSSCG00000001963	EGLN3	3.91023	3.20716e-71	1.15449e-68	3.04094	2.40348	1.70149	3.09449	28.7189	35.1141	43.3637	46.2059	42.2752
ENSSSCG00000015716	MARCO	3.89477	7.42219e-10	1.28801e-08	0.20972	0.218498	0.295911	0.286527	2.24048	4.74514	1.43808	9.86213	1.75335
ENSSSCG00000004497	PSTPIP2	3.88758	2.31518e-16	7.30399e-15	0.20972	0.218498	0.0739778	0.286527	4.27728	3.3216	2.21244	2.00895	3.99374
ENSSSCG00000025652	CDH1	3.86772	5.23596e-91	4.08376e-88	2.20206	3.71447	4.29071	2.80797	43.9949	48.7168	41.6491	49.3106	48.9964
ENSSSCG00000004202	SAMD3	3.82366	6.99505e-27	3.97585e-25	4.08953	2.62198	0.6658	1.0315	33.1999	27.5218	28.4851	32.6911	28.5407
ENSSSCG00000015308	-	-3.8137	1.28095e-20	5.30235e-19	6.34402	5.24396	4.88254	8.19468	0.40736	1.26537	0.165933	0.365264	0.292225
ENSSSCG00000006001	ENPP2	3.81242	2.08154e-19	8.09495e-18	0.576729	0.764744	0.147956	0.114611	5.90672	4.74514	3.87176	5.1137	7.69526
ENSSSCG00000007163	AVP	-3.80318	1.65291e-08	2.43242e-07	1.73019	1.74799	0.887734	2.46413	0	0	0	0	0.487042
ENSSSCG00000007371	HNF4A	3.7967	5.22846e-06	5.25052e-05	0.15729	0.109249	0.0739778	0.0573054	3.46256	2.53074	0.719042	1.09579	0.194817
ENSSSCG00000038495	-	-3.79329	2.076e-05	0.000184461	2.56907	0.218498	0.295911	2.1203	0	0	0.0553109	0	0.292225
ENSSSCG00000026655	PTPN13	3.78726	2.64637e-15	7.69201e-14	0.996169	1.09249	0.961712	0.229222	8.35089	21.5113	14.768	5.1137	6.13673
ENSSSCG00000009831	CUX2	-3.78623	2.10093e-32	1.52036e-30	31.0909	19.8834	34.7696	27.5639	4.27728	2.68891	0.719042	1.64369	1.85076
ENSSSCG00000024494	ST6GALNAC3	-3.77628	2.6789e-08	3.82984e-07	0.838879	4.26072	4.95651	1.60455	0	0.474514	0.0553109	0.547896	0.0974084
ENSSSCG00000004441	-	3.73915	4.71236e-24	2.36275e-22	0.471869	0.873993	0.369889	0.229222	8.75825	4.90331	6.30544	4.74843	6.13673
ENSSSCG00000011936	ZBED2	3.73461	5.94899e-44	7.45695e-42	0.943739	0.764744	0.739778	1.26072	12.8318	11.2302	12.9428	16.0716	11.202
ENSSSCG00000026473	ABCA8	3.70669	7.01428e-09	1.08571e-07	0.20972	0.109249	0	0	1.22208	1.1072	0.940285	1.82632	1.1689
ENSSSCG00000018003	MYH4	3.70036	8.73875e-05	0.000686148	0.15729	0.109249	0	0.114611	4.48096	0	0.719042	1.09579	0.974084
ENSSSCG00000027063	DPY19L1	-3.67297	4.1027e-120	6.39975e-117	151.051	209.649	204.401	210.311	12.2208	15.0263	15.9295	17.1674	15.1957
ENSSSCG00000017306	ITGB3	3.67212	1.20918e-14	3.32855e-13	0.20972	0.327748	0.221933	0.229222	3.46256	4.90331	3.37396	2.73948	1.55853
ENSSSCG00000005503	TLR4	3.66674	3.29426e-08	4.63409e-07	0.15729	0	0.147956	0.171916	2.0368	1.26537	0.60842	3.65264	1.75335
ENSSSCG00000009468	KCTD12	-3.6634	4.28142e-59	1.1559e-56	204.477	156.117	220.084	216.213	19.5533	21.195	8.73912	11.5058	18.4102
ENSSSCG00000034826	-	3.65982	2.40471e-10	4.47741e-09	0.36701	0.218498	0	0.0573054	2.24048	1.26537	1.82526	4.0179	1.94817
ENSSSCG00000006397	FCRL6	3.65914	8.0702e-28	4.86255e-26	7.49748	5.13471	9.98701	3.83946	81.2684	122.267	34.4034	92.9597	88.739
ENSSSCG00000001597	LRFN2	-3.64999	2.53149e-14	6.71825e-13	6.02944	10.5972	3.92082	3.09449	0.20368	0.790857	0.719042	0.182632	0.194817
ENSSSCG00000028561	CD28	3.64925	7.25816e-72	2.68151e-69	13.3172	16.4966	9.46916	8.53851	168.647	140.456	155.424	116.884	162.769
ENSSSCG00000033090	-	-3.64104	0.00177677	0.00991025	0.681589	0.655495	0.0739778	0.114611	0	0	0.0553109	0	0
ENSSSCG00000021490	PRDM16	-3.64047	3.33244e-12	7.58252e-11	2.41178	3.82372	2.88513	1.89108	0	0.632686	0.0553109	0	0.389634
ENSSSCG00000009580	S1PR3	3.63448	1.61603e-06	1.77801e-05	0.10486	0	0	0.114611	0.61104	1.73989	1.16153	0.730528	0.389634
ENSSSCG00000024588	-	-3.63262	2.67636e-07	3.35761e-06	1.93991	2.73123	0.887734	1.0888	0.814721	0	0.0553109	0	0
ENSSSCG00000004318	RRAGD	-3.63226	6.02468e-50	9.61141e-48	31.3007	22.5053	23.229	23.4379	1.22208	3.16343	1.32746	2.37422	2.3378
ENSSSCG00000036822	-	3.63054	8.79481e-36	7.22048e-34	0.524299	1.31099	1.47956	1.26072	14.2576	11.7047	14.3255	17.8979	11.3968
ENSSSCG00000003799	IL12RB2	3.62612	6.56037e-73	2.70885e-70	13.3172	16.3874	14.4997	14.4983	154.186	123.057	171.906	221.533	232.903
ENSSSCG00000033327	PDGFB	3.61494	1.03622e-17	3.61877e-16	0.576729	0.436997	0.295911	0.114611	5.29568	6.16869	3.98238	4.38317	2.82484
ENSSSCG00000016175	MREG	-3.61257	1.80056e-11	3.78415e-10	5.45271	4.04222	1.62751	3.03719	1.0184	0	0.165933	0	0.389634
ENSSSCG00000028148	DMD	3.60674	5.66048e-20	2.2705e-18	0.36701	1.20174	0.221933	0.286527	7.53617	4.27063	4.75674	5.66159	6.72118
ENSSSCG00000031830	-	-3.60387	7.55506e-12	1.64954e-10	36.0194	22.3961	18.1246	9.74192	0.61104	5.21966	1.99119	0.365264	0.58445
ENSSSCG00000040445	RND3	3.6032	5.9094e-07	7.04262e-06	0.0524299	0.218498	0.0739778	0.0573054	1.22208	1.73989	0.387176	1.09579	1.65594
ENSSSCG00000034914	-	-3.59552	4.13253e-09	6.58531e-08	361.19	171.412	155.945	255.582	51.9384	25.3074	2.32306	3.47001	15.0009
ENSSSCG00000008765	-	-3.59508	8.11256e-10	1.39917e-08	2.35935	0.983243	1.62751	2.00569	0	0.474514	0.0553109	0	0.194817
ENSSSCG00000004534	CCDC68	-3.58255	3.46588e-08	4.86575e-07	2.46421	0.983243	1.18365	0.974192	0	0.158171	0.110622	0	0.194817
ENSSSCG00000006496	LMNA	-3.58127	5.60085e-40	5.65685e-38	75.0272	76.3652	97.6507	64.2394	10.5914	10.2811	3.31865	4.74843	4.87042
ENSSSCG00000003608	LCK	3.58008	5.51045e-79	2.86523e-76	39.4273	42.4979	31.3666	22.521	417.748	449.207	400.23	381.153	377.555
ENSSSCG00000003687	EPB41L3	3.57666	7.13003e-11	1.41382e-09	0.471869	0.109249	0.147956	0.0573054	3.25888	2.2144	1.27215	3.47001	3.31189
ENSSSCG00000000717	KCNA6	-3.57156	2.04111e-08	2.96637e-07	2.35935	3.60522	0.813756	1.26072	0.20368	0.158171	0.110622	0	0.292225
ENSSSCG00000037709	KCNA2	-3.55395	1.07722e-29	6.90553e-28	8.59851	12.1267	11.3186	16.9624	0.61104	1.58171	0.829664	0.730528	1.36372
ENSSSCG00000010768	CFAP46	3.53369	6.69212e-12	1.46798e-10	0.26215	0.109249	0.295911	0.171916	3.46256	1.58171	1.43808	3.47001	3.5067
ENSSSCG00000025588	FJX1	3.5298	3.3184e-09	5.36716e-08	0.20972	0	0.295911	0.171916	4.27728	2.68891	0.884974	1.82632	1.85076
ENSSSCG00000009953	-	-3.52626	2.29053e-32	1.64065e-30	9.96169	16.9336	14.1298	13.8106	2.24048	1.58171	0.774353	0.730528	1.07149
ENSSSCG00000015669	ACVR2A	-3.52505	2.97456e-65	9.7116e-63	51.4862	58.2298	68.3555	56.7324	1.42576	6.95954	4.75674	5.66159	6.13673
ENSSSCG00000011245	ITGA9	-3.52296	1.28199e-27	7.69138e-26	24.1178	13.5469	27.2978	16.332	3.46256	1.1072	1.05091	2.73948	1.26631
ENSSSCG00000017265	AXIN2	-3.50691	2.58067e-51	4.36505e-49	22.8595	24.7996	29.2212	19.0827	2.44416	2.84709	1.71464	1.64369	2.14298
ENSSSCG00000032292	-	3.50202	1.68794e-30	1.13383e-28	0.524299	0.546246	1.18365	0.802276	6.72144	9.17394	8.07539	10.7753	9.15639
ENSSSCG00000033810	-	-3.49713	5.0041e-06	5.06508e-05	0.996169	1.31099	0.6658	0.458443	0	0.158171	0.110622	0	0
ENSSSCG00000023557	CCRL2	3.49641	5.19963e-15	1.47768e-13	0.31458	0.436997	0.443867	0.171916	1.62944	3.79611	5.14391	5.1137	3.01966
ENSSSCG00000036587	RF02165	3.49264	7.53229e-05	0.00059676	0	0.109249	0	0.0573054	0.814721	0.158171	0.60842	0.547896	0.389634
ENSSSCG00000004165	PDE7B	-3.48614	3.60473e-43	4.21724e-41	20.7623	17.1521	24.1907	16.1028	0.814721	2.2144	1.54871	2.55685	1.65594
ENSSSCG00000016442	AOC1	-3.48503	5.22015e-29	3.28636e-27	8.80823	7.1012	6.95391	8.13737	0.814721	0.474514	0.774353	0.91316	0.487042
ENSSSCG00000009202	MMRN1	-3.4738	1.10781e-06	1.25322e-05	2.56907	0.983243	2.29331	0.458443	0	0.158171	0.165933	0.365264	0
ENSSSCG00000024960	PDGFC	3.46734	1.30506e-07	1.71232e-06	0.15729	0	0.221933	0	0.61104	1.58171	0.940285	2.00895	1.07149
ENSSSCG00000015639	AVPR1B	-3.46056	1.38569e-07	1.80127e-06	1.46804	1.31099	1.92342	0.63036	0	0.316343	0.110622	0	0.0974084
ENSSSCG00000033457	-	3.45954	1.48113e-06	1.63729e-05	0.0524299	0.218498	0.295911	0.0573054	2.0368	1.1072	0.497798	3.65264	1.46113
ENSSSCG00000008122	ADRA2B	-3.44695	0.00119991	0.00705425	0.31458	0.109249	0.295911	0.63036	0	0	0	0	0.0974084
ENSSSCG00000006465	INSRR	3.43305	1.7298e-17	5.98146e-16	0.524299	0.546246	0.813756	0.859581	6.31408	5.85234	6.85855	4.20054	14.1242
ENSSSCG00000001749	IL17F	-3.43226	2.27329e-06	2.44932e-05	0.524299	11.1434	3.03309	2.57874	0	0.316343	0.497798	0	0.876676
ENSSSCG00000013579	CD209	3.4254	2.18219e-08	3.16354e-07	0.20972	0.327748	0.443867	0.114611	3.66624	2.2144	1.60402	6.57475	1.07149
ENSSSCG00000008601	SDC1	3.40918	5.65193e-15	1.59975e-13	0.629159	0.218498	0.961712	0.744971	5.49936	4.4288	5.19922	14.7932	6.03932
ENSSSCG00000034453	-	3.40583	0.00185966	0.0102949	0	0	0	0.114611	0	0.158171	0.60842	1.27842	0.194817
ENSSSCG00000013788	-	3.40194	4.9981e-13	1.18528e-11	0.576729	0.546246	0.443867	0.802276	8.14721	6.48503	2.65492	12.0537	3.60411
ENSSSCG00000006455	-	3.40168	2.69272e-09	4.41624e-08	0.36701	0	0.443867	0.0573054	2.64784	2.2144	1.32746	4.74843	2.14298
ENSSSCG00000015283	PIK3C2B	-3.40149	7.16943e-77	3.5947e-74	442.089	423.013	522.209	418.903	36.2551	51.7221	31.9144	57.7117	37.1126
ENSSSCG00000033010	AHNAK	-3.38202	3.88078e-38	3.63215e-36	3454.4	4059.48	3542.95	3686.29	404.916	594.25	254.375	283.262	231.637
ENSSSCG00000012238	-	-3.38095	5.20496e-06	5.23816e-05	0.26215	6.4457	4.51265	1.66186	0.20368	0.158171	0.663731	0.182632	0.0974084
ENSSSCG00000040388	ZBTB46	-3.37525	1.47801e-43	1.77349e-41	18.3505	16.3874	17.6807	16.6186	2.0368	2.53074	1.05091	1.46106	1.75335
ENSSSCG00000022448	CLNK	3.37056	6.51807e-17	2.14806e-15	0.524299	0.327748	0.739778	0.171916	6.1104	3.95429	3.15272	6.02686	4.57819
ENSSSCG00000038508	SPTBN2	3.36938	3.845e-14	1.00148e-12	0.629159	0.546246	1.40558	1.66186	11.8134	13.1282	3.37396	11.1406	17.0465
ENSSSCG00000032241	GPNMB	3.36695	1.64372e-07	2.12097e-06	0.681589	0.218498	0.0739778	0.343833	1.42576	3.3216	1.27215	9.31423	3.31189
ENSSSCG00000003694	EMILIN2	-3.36394	1.33221e-64	4.1562e-62	61.7625	81.7184	71.5365	64.8697	9.98033	8.06674	4.36956	7.12265	5.8445
ENSSSCG00000004322	ANKRD6	-3.35699	2.44907e-11	5.07866e-10	1.46804	2.18498	2.58922	3.1518	0.20368	0.316343	0.276555	0.182632	0.0974084
ENSSSCG00000033844	CYP1B1	-3.35446	4.22545e-07	5.15835e-06	1.10103	0.873993	1.03569	1.20341	0	0	0	0.547896	0.0974084
ENSSSCG00000036577	-	-3.35368	6.80176e-45	9.00848e-43	27.316	25.0181	30.4049	20.9165	0.61104	3.79611	2.71023	2.00895	2.92225
ENSSSCG00000037905	ITGB5	-3.34792	9.84239e-31	6.64314e-29	9.96169	13.6561	16.2751	14.441	1.0184	1.89806	0.774353	2.00895	1.36372
ENSSSCG00000024562	CCR6	-3.34377	1.38074e-48	2.13013e-46	38.536	33.2118	34.2517	32.7214	1.0184	5.21966	2.87617	3.10474	4.48079
ENSSSCG00000029668	IL2RB	3.34009	1.7317e-55	3.81962e-53	27.0014	50.9101	41.7975	55.4144	455.021	422.318	365.716	544.791	427.038
ENSSSCG00000006233	CA8	-3.33617	0.000113655	0.000867647	0.576729	0.327748	0.739778	0.401138	0	0	0.110622	0	0
ENSSSCG00000035351	-	3.33438	2.81432e-07	3.51828e-06	0.10486	0.109249	0.295911	0.0573054	1.62944	0.949028	1.32746	3.10474	0.681859
ENSSSCG00000008348	PLEK	3.3316	7.8585e-36	6.567e-34	2.98851	5.13471	4.95651	2.1203	40.736	42.5481	25.7749	30.6822	48.1197
ENSSSCG00000001723	PLA2G7	3.32987	1.37448e-07	1.79001e-06	0.576729	0.327748	0.147956	0	2.0368	2.68891	1.05091	5.47896	2.82484
ENSSSCG00000031531	TSPAN10	3.32532	3.22028e-11	6.6387e-10	0.20972	0.436997	0.0739778	0.114611	1.83312	1.26537	2.21244	2.92211	1.75335
ENSSSCG00000009237	HPSE	3.31384	2.05086e-45	2.8507e-43	21.6536	26.766	16.793	13.4095	128.726	200.878	267.981	176.605	198.323
ENSSSCG00000031706	-	3.31353	5.40531e-14	1.39752e-12	0.10486	0.327748	0.221933	0.573054	4.0736	2.37257	2.76555	4.0179	2.72743
ENSSSCG00000033644	-	3.30923	0.000918812	0.00559618	0.10486	0	0	0.0573054	0.20368	0.790857	0.774353	1.09579	0
ENSSSCG00000015617	G0S2	3.30548	8.30379e-07	9.57118e-06	0.10486	0	0.295911	0.0573054	2.24048	0.632686	0.940285	0.730528	1.85076
ENSSSCG00000036418	SLC8A1	3.30488	2.19667e-07	2.79339e-06	0.471869	0.109249	0	0.171916	3.0552	1.26537	0.774353	3.10474	2.72743
ENSSSCG00000028995	TLE2	-3.29712	2.62891e-14	6.95051e-13	4.29925	6.11795	8.13756	4.12599	1.83312	0.632686	0.331865	0.365264	0.194817
ENSSSCG00000023993	CD96	3.29346	6.88745e-52	1.22396e-49	14.0512	18.3539	25.9662	17.6501	139.725	158.646	225.779	240.526	165.302
ENSSSCG00000011497	MAGI1	3.29318	1.99845e-06	2.16985e-05	0.26215	0.327748	0.0739778	0	3.46256	1.58171	0.940285	1.82632	0.681859
ENSSSCG00000035102	LYPD1	3.29257	1.01436e-08	1.53786e-07	0.10486	0.218498	0.591823	0.171916	2.24048	3.47977	0.884974	3.47001	3.5067
ENSSSCG00000032925	-	3.28453	0.00110488	0.00658377	0	0	0.221933	0	1.0184	0.316343	1.21684	0	0.389634
ENSSSCG00000034654	MYOG	-3.27706	2.7491e-14	7.25463e-13	3.1458	4.58847	3.18105	6.53282	0.20368	0.790857	0.387176	0	0.681859
ENSSSCG00000039426	FSTL1	-3.27653	4.53844e-26	2.49864e-24	11.5346	15.6226	8.50745	11.6903	2.0368	1.73989	1.21684	0.91316	0.487042
ENSSSCG00000015287	TMCC2	-3.26984	3.45794e-43	4.0795e-41	20.2904	17.8076	14.5736	18.1085	1.42576	1.73989	1.60402	1.82632	2.43521
ENSSSCG00000004502	RNF165	-3.26911	0.000132551	0.000998745	0.629159	0.327748	0.369889	0.687665	0	0.158171	0.0553109	0	0
ENSSSCG00000011038	MRC1	3.26776	3.2974e-09	5.34552e-08	0.419439	0.218498	0.0739778	0.343833	3.86992	1.89806	0.995596	4.0179	3.40929
ENSSSCG00000039745	HMOX1	3.26581	5.04115e-06	5.09814e-05	0.15729	0	0.221933	0.114611	1.0184	1.26537	0.774353	3.47001	0.58445
ENSSSCG00000013303	ABTB2	3.26509	1.57372e-27	9.36165e-26	8.7558	9.17693	14.2777	15.3579	108.969	71.8098	66.3731	183.728	142.801
ENSSSCG00000001748	IL17A	-3.26492	0.000177746	0.00129495	0.26215	12.7822	1.3316	1.94838	0	0	0.276555	0.730528	0.974084
ENSSSCG00000038601	-	3.25994	3.20495e-06	3.36532e-05	0.10486	0.218498	0.221933	0.114611	2.0368	0.632686	3.31865	0.182632	1.46113
ENSSSCG00000034660	CCR4	-3.25587	1.55885e-21	6.86043e-20	19.5564	28.2955	32.2543	45.4432	2.0368	4.4288	2.32306	1.09579	6.13673
ENSSSCG00000037539	SORCS2	-3.25543	2.64688e-10	4.89085e-09	3.77496	2.73123	9.91303	8.36659	2.0368	0.632686	0.276555	0.182632	0.487042
ENSSSCG00000019322	RF00425	3.25514	9.00792e-11	1.77118e-09	0.15729	0.327748	0.221933	0.515749	3.0552	1.26537	2.10181	4.74843	3.99374
ENSSSCG00000020350	RF00026	-3.25419	4.02007e-05	0.000336096	0.471869	1.20174	0.443867	0.802276	0	0	0.110622	0.182632	0
ENSSSCG00000002292	PLEKHH1	-3.25102	5.78282e-74	2.53703e-71	199.024	196.976	228.591	192.03	18.5349	30.3689	16.538	16.6195	25.2288
ENSSSCG00000005249	FAM189A2	-3.24531	5.75027e-13	1.3545e-11	2.04477	3.38672	3.9948	2.57874	0.40736	0.158171	0.387176	0.182632	0.292225
ENSSSCG00000038398	CD226	3.24344	1.24501e-43	1.51989e-41	9.64711	24.7996	17.9026	21.3176	141.558	158.013	216.542	189.937	161.113
ENSSSCG00000033750	-	-3.2401	9.72305e-32	6.72423e-30	32.1395	21.3036	31.5146	13.6387	2.24048	2.53074	2.48899	3.28738	2.53262
ENSSSCG00000031346	CMKLR1	3.22212	9.49923e-08	1.27373e-06	0.36701	0.546246	0	0.171916	2.24048	1.42354	1.10622	4.74843	3.21448
ENSSSCG00000033175	SASH1	3.21688	4.14233e-11	8.40379e-10	0.20972	0.218498	0.0739778	0.343833	2.64784	2.68891	1.43808	2.55685	1.65594
ENSSSCG00000009956	GRK3	3.2074	3.41918e-25	1.77129e-23	2.20206	7.75669	7.84165	5.44402	45.6244	43.6553	42.9213	81.4539	52.1135
ENSSSCG00000004781	PAK6	3.19943	3.30822e-17	1.11644e-15	0.786449	0.546246	0.0739778	0.401138	3.66624	4.58697	4.92267	3.83527	4.48079
ENSSSCG00000004109	ZC3H12D	-3.19364	1.10833e-38	1.06574e-36	93.535	86.4161	92.7682	77.8208	14.0539	14.5518	5.69702	4.93106	9.44861
ENSSSCG00000000423	LRP1	3.17382	1.00899e-38	9.76913e-37	4.29925	6.4457	9.83905	7.90815	54.5863	55.8345	52.7113	62.2775	95.2654
ENSSSCG00000008898	-	3.16994	1.08927e-43	1.34142e-41	5.45271	3.60522	4.29071	4.29791	23.0159	37.0121	47.2355	46.0233	46.756
ENSSSCG00000005067	CCDC198	3.16937	7.37283e-07	8.58269e-06	0.10486	0.109249	0.0739778	0.229222	1.0184	1.42354	0.884974	0.547896	2.43521
ENSSSCG00000033042	-	-3.16885	0.000666174	0.0042147	0.524299	0.109249	0.887734	0.515749	0	0.158171	0	0.182632	0
ENSSSCG00000004779	PLCB2	3.16708	7.91901e-56	1.79315e-53	8.86066	13.0007	10.7268	9.4554	113.042	98.2244	84.9022	62.0949	110.461
ENSSSCG00000025049	CYBRD1	3.16641	7.87679e-39	7.67932e-37	1.88748	4.69771	5.40038	3.43833	31.9778	31.1598	32.3569	40.5443	33.8981
ENSSSCG00000025286	MCTP1	3.16332	5.94378e-14	1.53391e-12	0.419439	0.327748	0.369889	0.171916	2.44416	3.47977	2.26775	4.20054	2.72743
ENSSSCG00000034319	-	-3.16216	0.00310853	0.0160208	0.576729	0.436997	0	0.687665	0	0	0.110622	0	0
ENSSSCG00000009429	TNFSF11	-3.14042	3.732e-45	5.03785e-43	30.7764	21.5221	26.1881	27.8504	4.0736	4.11246	2.98679	1.27842	2.72743
ENSSSCG00000010948	CTSL	3.13593	3.14165e-08	4.43718e-07	0.26215	0	0.221933	0.286527	2.44416	2.05623	0.719042	2.73948	2.14298
ENSSSCG00000037383	-	3.12942	0.000393913	0.00265108	0	0.218498	0	0.114611	0.814721	0.316343	0.719042	1.64369	0.194817
ENSSSCG00000007541	PDGFA	-3.12678	4.19812e-18	1.51901e-16	6.71103	6.6642	4.80856	9.22617	0.40736	1.73989	0.663731	0.730528	0.487042
ENSSSCG00000006734	CD101	3.1267	2.54914e-13	6.23474e-12	0.786449	0.764744	1.10967	0.515749	4.0736	4.58697	11.8918	9.86213	3.99374
ENSSSCG00000010703	-	3.12149	3.5476e-05	0.000299667	0.15729	0	0	0.229222	0.20368	1.73989	0.774353	0.547896	1.85076
ENSSSCG00000033637	-	3.11838	0.000233436	0.00165935	0.10486	0	0.221933	0	0	0.632686	1.49339	1.27842	0.487042
ENSSSCG00000011074	ARHGAP21	3.1128	2.5684e-13	6.27091e-12	1.36318	1.85724	0.6658	1.60455	8.55457	6.16869	11.8365	7.12265	25.034
ENSSSCG00000020813	FAM20C	-3.10988	5.80244e-12	1.28083e-10	1.99234	3.05898	3.03309	2.80797	0.40736	0.632686	0.110622	0.182632	0.389634
ENSSSCG00000024867	ISG20	3.10092	5.80714e-15	1.64037e-13	0.26215	0.983243	0.591823	0.744971	5.90672	5.06149	3.09741	5.29633	7.59785
ENSSSCG00000003240	-	-3.09815	0.000153975	0.00113771	0.576729	0.873993	0.295911	0.687665	0	0	0.165933	0	0
ENSSSCG00000037543	-	3.09434	1.8494e-12	4.27036e-11	0.20972	0.109249	0.295911	0.343833	1.62944	2.68891	2.37837	2.55685	1.85076
ENSSSCG00000026547	SLC45A3	-3.09203	5.41896e-13	1.28075e-11	11.4297	4.26072	6.658	7.85084	0.814721	0.632686	0.221244	1.82632	1.26631
ENSSSCG00000004057	SYTL3	-3.09051	4.13643e-51	6.75248e-49	639.54	778.947	955.424	473.744	87.1751	101.23	69.913	92.777	67.504
ENSSSCG00000032422	-	-3.09016	1.92377e-46	2.7559e-44	42.5731	42.4979	49.7871	48.4231	8.14721	6.01051	2.87617	6.20949	5.06524
ENSSSCG00000030388	UPP1	-3.08742	1.10226e-20	4.57829e-19	19.4515	22.2868	10.8008	31.0022	2.0368	3.16343	1.32746	2.00895	3.79893
ENSSSCG00000040607	MAF	-3.08469	2.84743e-57	7.13841e-55	232.002	226.692	209.135	261.886	24.2379	31.6343	17.6995	24.6553	38.8659
ENSSSCG00000006781	CTTNBP2NL	3.08317	3.65307e-06	3.79611e-05	0.31458	0	0	0.229222	2.24048	0.632686	0.719042	1.82632	1.85076
ENSSSCG00000031924	NKX3-1	3.0774	1.97758e-19	7.71199e-18	0.734019	0.764744	0.739778	1.0315	11.2024	5.536	7.57759	4.5658	6.42895
ENSSSCG00000015907	GALNT3	-3.07212	5.84303e-55	1.20633e-52	64.0694	65.4403	46.532	56.6751	6.72144	6.32686	9.6241	4.20054	6.52636
ENSSSCG00000032104	-	3.06296	0.000195157	0.00140698	0.0524299	0	0	0.114611	0.61104	0.158171	0.60842	0.547896	0.487042
ENSSSCG00000039054	CRTAP	-3.06035	2.67424e-44	3.41306e-42	21.2341	19.3371	19.3082	16.5613	1.83312	2.68891	2.0465	2.19158	2.63003
ENSSSCG00000020785	DES	3.05746	0.0101238	0.0427203	0.20972	0	0	0	1.62944	0.158171	0.110622	0	1.07149
ENSSSCG00000000655	KLRF1	3.05619	1.29667e-26	7.2238e-25	1.0486	0.983243	2.21933	1.43264	10.5914	10.5975	10.9516	10.7753	16.462
ENSSSCG00000032777	CXCL9	3.05308	0.000769916	0.00477634	0.0524299	0	0	0.114611	0.20368	0.632686	0.719042	0.730528	0.0974084
ENSSSCG00000031235	REN	-3.05063	1.84354e-17	6.35908e-16	9.43739	6.4457	7.24983	8.19468	0.20368	2.2144	0.442487	1.27842	0.876676
ENSSSCG00000004646	ATP8B4	3.04208	1.25874e-32	9.25206e-31	1.36318	3.49597	3.69889	3.72485	27.9042	28.1545	20.0225	25.9337	23.4754
ENSSSCG00000015474	PPFIA4	-3.03999	3.51854e-17	1.18458e-15	7.39262	10.8157	5.77027	14.2691	0.814721	1.1072	0.884974	0.730528	2.04558
ENSSSCG00000036618	-	3.03982	1.58769e-40	1.65108e-38	10.9054	25.0181	12.2803	18.395	105.303	171.141	134.405	134.782	134.229
ENSSSCG00000023165	SEMA7A	3.03483	1.63366e-69	5.73372e-67	7.75963	7.21045	6.36209	8.02276	61.104	55.36	49.282	62.4601	74.3226
ENSSSCG00000008157	IL18RAP	3.02985	1.99554e-13	4.90637e-12	0.524299	1.20174	0.0739778	0.744971	4.0736	6.16869	3.70583	4.38317	6.81859
ENSSSCG00000008714	PSAPL1	-3.0293	0.00057032	0.00366776	0.31458	0.327748	1.18365	0.974192	0.40736	0	0	0.182632	0
ENSSSCG00000037019	CAMK4	3.02677	3.83922e-45	5.13322e-43	24.2226	47.1956	34.9915	41.4891	222.011	262.565	354.985	367.821	295.342
ENSSSCG00000039781	-	-3.01092	7.25601e-09	1.12188e-07	1.52047	1.63874	2.21933	1.26072	0	0.158171	0.276555	0.365264	0.0974084
ENSSSCG00000015913	SCN9A	-3.00879	6.32754e-08	8.66657e-07	1.46804	1.74799	7.02789	3.89677	0.20368	0.632686	0.165933	0.547896	0.681859
ENSSSCG00000003214	KCNC3	3.00716	3.68025e-14	9.60354e-13	0.419439	0.436997	0.369889	0.458443	4.27728	4.4288	2.5443	2.19158	4.09115
ENSSSCG00000015037	IL18	3.00495	4.76182e-08	6.61893e-07	0.471869	0.327748	0	0.0573054	1.62944	1.58171	1.65933	2.73948	1.55853
ENSSSCG00000016901	GZMK	3.0011	8.92078e-10	1.52359e-08	1.88748	0.764744	0.0739778	0.286527	5.29568	6.95954	5.91827	7.30528	5.94191
ENSSSCG00000015893	SLC4A10	-2.98337	1.39132e-08	2.06696e-07	5.45271	3.93297	1.84945	2.063	0	0.474514	0.165933	0.365264	0.974084
ENSSSCG00000021651	SCN2B	2.973	5.31077e-21	2.25933e-19	2.67393	1.20174	0.739778	1.0888	12.4245	11.3883	13.9383	9.1316	10.9097
ENSSSCG00000011246	VILL	-2.96987	5.32518e-06	5.3362e-05	0.629159	1.20174	0.813756	1.0315	0	0	0.165933	0	0.194817
ENSSSCG00000040545	-	-2.96499	0.000501665	0.00327728	0.36701	0.327748	0.443867	1.20341	0.20368	0	0.0553109	0	0.0974084
ENSSSCG00000001001	-	2.96018	0.0080261	0.0353889	0.0524299	0.109249	0	0	0	0.474514	0.774353	0.365264	0
ENSSSCG00000006788	ADORA3	2.95907	1.84375e-07	2.36603e-06	0.20972	0.546246	0.887734	0.401138	5.70304	2.37257	1.32746	8.21844	2.63003
ENSSSCG00000034692	SH3BP4	-2.94873	1.36505e-11	2.90363e-10	19.2942	18.6816	26.4841	38.1081	4.48096	3.00526	0.497798	2.37422	6.42895
ENSSSCG00000040184	LMO7	-2.94665	6.65359e-20	2.65369e-18	9.01795	4.91621	7.91563	6.76204	0.40736	0.949028	1.10622	0.91316	0.974084
ENSSSCG00000009100	TNIP3	2.94546	2.52832e-08	3.62195e-07	0.524299	0.218498	0.517845	0.458443	6.51776	0.790857	3.48459	4.93106	2.04558
ENSSSCG00000005762	KCNT1	-2.94219	2.42947e-14	6.4843e-13	3.25066	5.89946	6.14016	4.81366	0.61104	0.790857	0.276555	0.91316	0.876676
ENSSSCG00000015662	C4BPA	2.93391	1.78236e-08	2.60923e-07	0.26215	0.218498	0.443867	0.401138	3.86992	0.949028	1.71464	4.74843	2.3378
ENSSSCG00000005068	SLC35F4	2.92652	0.00266241	0.0139991	0	0	0.0739778	0.171916	0.814721	0.158171	0.442487	0	1.36372
ENSSSCG00000039358	SUSD5	-2.92407	1.03435e-05	9.79176e-05	1.10103	1.63874	0.517845	0.974192	0.20368	0.158171	0.221244	0	0
ENSSSCG00000039373	SNX24	-2.92236	8.53501e-05	0.000671277	5.19056	1.52949	1.55353	0.171916	0.20368	0.474514	0.110622	0.365264	0.292225
ENSSSCG00000020913	-	-2.9147	3.73211e-10	6.72594e-09	2.77879	2.51273	2.36729	2.23491	0.814721	0	0.165933	0	0.681859
ENSSSCG00000018034	-	-2.90901	5.90765e-18	2.11037e-16	7.60234	7.86594	5.17845	4.92827	0.40736	0.949028	0.663731	1.27842	0.974084
ENSSSCG00000012278	CFP	2.90799	2.57038e-07	3.23058e-06	0.943739	0.764744	0.221933	0.0573054	4.27728	4.90331	2.26775	6.02686	1.65594
ENSSSCG00000031868	XK	2.89493	5.36366e-42	5.92917e-40	3.09337	2.62198	2.44127	2.17761	17.9239	23.4094	18.4738	20.4548	16.7542
ENSSSCG00000009330	ALOX5AP	-2.88476	5.19838e-25	2.68309e-23	15.0998	12.4544	14.4257	12.7218	1.83312	3.16343	2.37837	0.547896	1.07149
ENSSSCG00000003777	SLC44A5	-2.87262	0.000372065	0.00251731	0.629159	0.764744	0.295911	0.63036	0	0	0	0.182632	0.194817
ENSSSCG00000009331	MEDAG	-2.86074	1.63354e-07	2.10977e-06	0.996169	1.52949	1.84945	1.83377	0.61104	0.158171	0.221244	0.182632	0
ENSSSCG00000015276	ETNK2	-2.85772	6.38927e-41	6.79538e-39	35.2329	29.825	34.7696	32.263	5.092	4.74514	3.5399	7.48791	3.01966
ENSSSCG00000015285	LRRN2	-2.85562	0.00014226	0.00106346	0.838879	4.80696	10.8747	6.24629	0.61104	0	0.0553109	2.55685	0.876676
ENSSSCG00000017355	GRN	2.85479	1.28664e-11	2.74516e-10	0.786449	0.546246	0.147956	0.573054	5.90672	3.00526	2.37837	4.38317	4.18856
ENSSSCG00000022309	GPR34	2.85315	6.96432e-15	1.94765e-13	2.30692	1.09249	1.10967	1.0888	5.90672	9.01577	12.279	17.7153	7.0134
ENSSSCG00000003212	NAPSA	2.84954	4.67629e-33	3.51071e-31	1.93991	2.62198	1.9974	2.1203	17.9239	13.7609	19.2482	12.419	13.6372
ENSSSCG00000028443	-	-2.84928	4.72032e-33	3.52493e-31	24.0129	19.7741	26.9279	18.7389	1.42576	4.90331	2.5443	3.47001	3.21448
ENSSSCG00000007909	ABAT	2.84695	5.90024e-10	1.03932e-08	0.419439	0.218498	0.369889	0.573054	3.0552	4.90331	1.60402	2.00895	3.79893
ENSSSCG00000035195	HNMT	2.84574	0.00670769	0.0305645	0.10486	0	0	0.0573054	0	0.316343	0.110622	0.365264	1.1689
ENSSSCG00000006288	SELP	-2.8453	6.18541e-10	1.08682e-08	2.0972	2.18498	2.81116	2.52144	0.814721	0.158171	0.276555	0.730528	0
ENSSSCG00000035392	IGFBP2	-2.84447	5.0327e-18	1.81164e-16	42.5207	18.2446	23.377	24.8133	1.42576	5.21966	3.0421	2.19158	6.62377
ENSSSCG00000002315	SLC8A3	-2.8415	0.000130827	0.00098799	2.46421	0.655495	0.295911	2.75066	0.61104	0.158171	0.0553109	0.365264	0.0974084
ENSSSCG00000020701	TTC9	2.84009	1.06696e-05	0.000100869	0.10486	0.109249	0.147956	0.171916	1.22208	1.58171	0.995596	1.27842	0.292225
ENSSSCG00000009216	SPP1	2.83776	0.000785283	0.00486736	0.0524299	0.109249	0.0739778	0.171916	0.61104	0.158171	0.442487	0.365264	2.24039
ENSSSCG00000036939	RF00026	2.82423	0.000952723	0.00577766	0.0524299	0.109249	0.147956	0.0573054	0.20368	0.158171	0.331865	1.46106	1.26631
ENSSSCG00000033805	-	-2.82405	1.24609e-14	3.42346e-13	4.24682	4.91621	3.62491	6.13168	0.40736	0.632686	0.60842	1.46106	0.389634
ENSSSCG00000008468	PKDCC	-2.82215	0.000175928	0.00128371	0.419439	0.546246	1.18365	0.63036	0	0.158171	0.110622	0.182632	0
ENSSSCG00000014851	SLCO2B1	2.8221	7.56663e-09	1.16606e-07	0.36701	0.218498	0.517845	0.458443	3.25888	1.42354	1.49339	4.93106	3.70152
ENSSSCG00000016620	TSPAN12	2.81992	0.00105635	0.00632386	0.26215	0.109249	0	0	0.61104	0.316343	0.497798	0.365264	1.85076
ENSSSCG00000035682	ANKRD63	2.81926	0.000232301	0.00165463	0	0.218498	0.147956	0.0573054	1.0184	0.474514	1.10622	0.547896	0.292225
ENSSSCG00000009230	WDFY3	2.81847	2.14894e-06	2.32069e-05	0.786449	0.109249	0.221933	0.63036	2.44416	1.89806	1.05091	7.48791	4.09115
ENSSSCG00000029249	NAV3	2.81309	7.45221e-27	4.21861e-25	21.1293	18.2446	15.9052	7.27779	129.541	114.358	134.018	79.6275	91.1743
ENSSSCG00000018786	RF00614	-2.80976	2.10982e-07	2.68538e-06	2.25449	1.20174	1.62751	1.37533	0	0.158171	0.110622	0.182632	0.58445
ENSSSCG00000038594	SDC4	2.80504	1.46726e-08	2.17288e-07	0.734019	0.436997	0.369889	0.515749	3.66624	2.53074	1.54871	8.03581	3.40929
ENSSSCG00000032156	-	-2.80355	1.33964e-23	6.55302e-22	42.3634	26.3291	46.0142	32.2057	7.33249	8.06674	2.71023	5.84422	3.40929
ENSSSCG00000017470	TNS4	-2.80321	1.81804e-09	3.02053e-08	2.20206	2.94973	1.55353	3.03719	0.40736	0.474514	0.221244	0	0.58445
ENSSSCG00000008710	JAKMIP1	2.80036	1.9191e-38	1.8082e-36	4.50897	6.77345	8.13756	7.67893	66.6034	44.9207	36.6158	40.9096	47.2431
ENSSSCG00000014004	-	2.8003	6.0391e-07	7.17284e-06	0.10486	0.109249	0.295911	0.286527	1.22208	1.42354	0.774353	1.82632	2.24039
ENSSSCG00000000370	DGKA	2.78807	7.73907e-63	2.31168e-60	15.1523	24.0348	24.1168	17.4209	148.483	139.191	129.981	129.669	145.528
ENSSSCG00000002376	PGF	-2.7877	0.000541566	0.0035118	0.524299	0.218498	0.591823	0.744971	0.20368	0.158171	0.0553109	0	0
ENSSSCG00000003714	HRH4	-2.78235	5.88433e-09	9.13829e-08	1.31075	3.27748	2.29331	3.26641	0.20368	0.474514	0.387176	0.547896	0.194817
ENSSSCG00000001917	CD276	-2.78017	6.56536e-16	2.00809e-14	5.13813	3.93297	4.6606	5.61593	0.814721	1.1072	0.387176	0.730528	0.779267
ENSSSCG00000006848	SLC25A24	-2.77358	1.8505e-61	5.41234e-59	235.62	167.916	162.973	191.171	18.9423	33.216	30.5316	27.5774	27.4692
ENSSSCG00000024009	CAMK2N1	-2.77193	2.86405e-10	5.24229e-09	2.72636	2.94973	2.88513	5.44402	0	0.790857	0.387176	0.182632	0.974084
ENSSSCG00000032795	IL18R1	-2.77168	8.47605e-38	7.77746e-36	126.304	170.538	174.588	157.876	15.276	33.5323	14.5468	24.2901	27.7614
ENSSSCG00000002852	PLEKHF1	2.76746	3.4498e-31	2.35106e-29	2.83122	1.42024	2.73718	3.26641	20.5717	20.7205	13.7724	16.6195	18.9946
ENSSSCG00000005375	CORO2A	-2.76618	1.0575e-23	5.19099e-22	8.44122	9.06768	8.87734	7.27779	1.22208	1.89806	1.05091	1.09579	1.07149
ENSSSCG00000031875	ZNF469	2.76487	3.59326e-06	3.73672e-05	0.26215	0	0.221933	0.114611	1.22208	1.42354	0.774353	2.00895	0.779267
ENSSSCG00000010086	-	2.75771	0.000148073	0.00109906	0.20972	0.327748	0	0	1.22208	0.316343	0.774353	1.46106	0.779267
ENSSSCG00000033703	-	-2.75652	1.7134e-06	1.87632e-05	4.35168	4.26072	0.369889	5.67324	0.814721	0.316343	0.497798	0.365264	0.681859
ENSSSCG00000012112	ARHGAP6	2.7557	3.40034e-13	8.16023e-12	0.996169	0.655495	0.147956	1.26072	5.70304	4.4288	4.25894	5.84422	7.0134
ENSSSCG00000008709	-	2.7553	3.67186e-06	3.80999e-05	0.26215	0.327748	0.0739778	0.171916	2.44416	1.26537	0.663731	2.19158	1.07149
ENSSSCG00000009997	OSM	-2.74742	8.13858e-27	4.5703e-25	17.4067	22.5053	13.7599	24.9279	2.64784	2.37257	3.0421	1.82632	4.18856
ENSSSCG00000037426	-	2.74742	2.39518e-07	3.0212e-06	0.36701	0	0.147956	0.401138	1.0184	1.42354	1.88057	3.28738	1.36372
ENSSSCG00000008162	IL1R1	-2.74207	5.62185e-09	8.77922e-08	6.50131	26.6568	24.8565	33.0079	1.22208	4.11246	2.0465	1.46106	7.79267
ENSSSCG00000013106	PTGDR2	-2.73834	2.66274e-27	1.56411e-25	12.5308	10.8157	9.69109	12.2061	1.22208	2.2144	1.38277	2.37422	1.55853
ENSSSCG00000032698	TPPP	-2.73785	7.75736e-29	4.84025e-27	21.0244	23.5978	29.961	23.266	4.88832	4.74514	1.93588	2.92211	4.48079
ENSSSCG00000016364	GPC1	-2.73348	3.76766e-18	1.36677e-16	4.82355	5.35321	5.10447	6.47551	0.61104	0.790857	0.940285	0.91316	0.681859
ENSSSCG00000039721	PRL	-2.73257	1.50883e-06	1.6666e-05	2.30692	3.16823	1.47956	1.0315	0	0	0.553109	0	0.487042
ENSSSCG00000028461	-	2.72898	3.06197e-07	3.81335e-06	0.20972	0.218498	0.443867	0.114611	1.42576	2.05623	0.884974	2.55685	1.65594
ENSSSCG00000021598	EVA1C	-2.72674	2.84457e-07	3.55293e-06	1.15346	1.52949	1.62751	1.37533	0	0	0.110622	0.547896	0.389634
ENSSSCG00000003284	FCAR	2.72327	0.000256661	0.0018116	0.26215	0	0.0739778	0.114611	0.20368	0.790857	0.553109	2.19158	0.876676
ENSSSCG00000022618	CMTM8	2.71752	2.05021e-07	2.61662e-06	0.26215	0.327748	0.0739778	0.229222	1.22208	0.632686	1.65933	1.64369	2.14298
ENSSSCG00000039549	PLEKHF2	-2.71732	1.59131e-89	1.17581e-86	421.746	382.154	381.873	323.776	55.401	52.9874	62.5013	58.2596	57.1787
ENSSSCG00000024344	CCR5	2.71438	2.23413e-19	8.64049e-18	1.93991	7.21045	4.73458	8.65312	34.2183	40.6501	30.4763	41.0922	37.5996
ENSSSCG00000017410	HCRT	-2.71298	1.05925e-06	1.2012e-05	1.10103	0.983243	1.62751	1.26072	0.61104	0	0.165933	0.182632	0.0974084
ENSSSCG00000039056	-	2.71229	5.658e-10	9.99154e-09	4.66626	1.85724	0.961712	1.20341	22.2011	20.7205	8.18601	12.419	9.44861
ENSSSCG00000004369	PRDM1	2.70851	6.5062e-22	2.91823e-20	1.62533	3.82372	4.73458	3.89677	30.9594	19.4551	16.0402	24.2901	23.9625
ENSSSCG00000017706	HEATR9	2.70766	1.7616e-11	3.70782e-10	0.31458	1.42024	0.295911	0.687665	3.66624	3.16343	4.42487	3.65264	5.55228
ENSSSCG00000008135	CCDC138	2.70714	4.3606e-08	6.0914e-07	0.629159	0.983243	0.147956	0.401138	3.46256	1.26537	2.59961	3.83527	6.03932
ENSSSCG00000000675	C1R	2.70573	4.88126e-05	0.000403106	0.31458	0	0.147956	0.171916	1.22208	1.89806	0.331865	1.46106	1.36372
ENSSSCG00000005278	-	-2.70566	2.4976e-05	0.000218603	1.88748	0.327748	2.81116	1.14611	0	0.474514	0.165933	0.365264	0.194817
ENSSSCG00000003774	-	-2.70477	0.000328263	0.00226461	1.20589	2.07573	0.295911	0.515749	0.20368	0	0.221244	0	0.194817
ENSSSCG00000002451	RIN3	2.7029	1.58166e-38	1.50033e-36	13.3696	19.1186	17.0149	17.9939	151.742	103.602	76.1631	127.66	90.5898
ENSSSCG00000017583	SGCA	2.70202	1.17534e-15	3.5033e-14	0.681589	1.31099	2.44127	2.52144	8.14721	10.9138	11.9472	9.67949	15.7802
ENSSSCG00000024059	VAT1	-2.70072	3.69041e-51	6.16782e-49	37.3825	35.7245	40.9837	35.9878	4.48096	7.11771	5.80764	7.30528	4.38338
ENSSSCG00000013111	CD6	2.6938	7.80182e-40	7.76807e-38	26.6868	16.6059	22.1933	25.5582	189.015	140.931	95.0241	160.351	155.756
ENSSSCG00000028559	LZTS1	-2.68394	1.06807e-43	1.32696e-41	43.8314	42.2794	37.5807	35.4148	7.73985	8.69943	4.42487	4.74843	6.13673
ENSSSCG00000005229	VLDLR	-2.67888	5.24947e-07	6.33138e-06	2.6215	1.42024	0.887734	3.38102	0.20368	0.316343	0.442487	0.365264	0.194817
ENSSSCG00000012300	FOXP3	2.67453	7.87545e-07	9.14503e-06	0.15729	0.218498	0.443867	0.114611	1.83312	1.73989	0.884974	1.09579	2.04558
ENSSSCG00000000656	CLEC2B	2.67087	1.57993e-43	1.87971e-41	7.07804	6.99195	7.39778	10.5442	47.4575	40.0174	54.2047	47.4843	66.4325
ENSSSCG00000012034	TIAM1	2.667	5.01428e-46	7.11066e-44	7.7072	7.97519	11.1707	12.2634	75.158	53.7783	53.3197	57.5291	72.6667
ENSSSCG00000002029	MYH7	2.66202	0.00130065	0.00755789	0.419439	0.327748	0.147956	0.171916	6.51776	0.316343	0.774353	0.365264	1.07149
ENSSSCG00000016083	PLCL1	-2.65779	7.77915e-60	2.18423e-57	255.439	240.676	252.782	235.583	27.4968	39.2265	45.0784	32.3259	49.0938
ENSSSCG00000012845	CEND1	2.64844	4.18944e-05	0.000349054	0.10486	0.436997	0	0.401138	2.44416	1.89806	0.553109	1.27842	1.46113
ENSSSCG00000029592	GPRC5A	-2.64403	1.04593e-06	1.18801e-05	2.83122	2.18498	1.25762	4.01138	0	0.474514	0.165933	0.182632	1.07149
ENSSSCG00000031429	YAP1	-2.64252	2.60307e-07	3.26873e-06	1.31075	1.20174	1.47956	1.77647	0.20368	0.632686	0.221244	0	0.0974084
ENSSSCG00000006052	FZD6	2.64249	0.00223159	0.0120636	0	0.109249	0.443867	0.114611	2.64784	0.158171	1.27215	1.09579	0.292225
ENSSSCG00000000943	OTOGL	2.63634	7.31349e-15	2.03718e-13	1.41561	2.07573	2.07138	2.92258	5.092	14.7099	14.2149	19.7243	12.2735
ENSSSCG00000023904	CFAP57	2.63605	4.78957e-05	0.000396467	0.26215	0.109249	0.0739778	0.0573054	0.20368	0.790857	0.995596	0.91316	1.26631
ENSSSCG00000029371	C5AR1	2.63405	0.000379868	0.00256393	0	0.436997	0.221933	0.286527	2.85152	1.58171	0.442487	2.00895	0.58445
ENSSSCG00000022230	CD9	-2.62264	2.73198e-09	4.4702e-08	2.41178	6.00871	3.329	3.1518	0.20368	1.1072	0.387176	0.182632	0.974084
ENSSSCG00000007741	NUPR2	-2.61727	1.05559e-07	1.40736e-06	1.41561	1.85724	1.40558	2.23491	0.40736	0	0.442487	0	0.292225
ENSSSCG00000035420	HES4	2.61584	1.07523e-16	3.44639e-15	1.78262	2.73123	2.51525	1.89108	18.5349	6.95954	13.7171	9.49686	18.7024
ENSSSCG00000014072	ENC1	-2.612	2.27957e-28	1.40364e-26	20.5525	23.4886	32.4023	26.9909	3.66624	3.3216	2.98679	7.12265	4.57819
ENSSSCG00000039807	-	2.61059	3.20765e-07	3.97459e-06	0.26215	0.327748	0.517845	0.171916	2.0368	1.42354	0.995596	2.92211	2.63003
ENSSSCG00000002709	-	-2.61036	0.000203757	0.00146469	0.681589	1.74799	0.443867	1.31802	0	0.158171	0.165933	0.547896	0
ENSSSCG00000034740	-	-2.61009	0.00425153	0.0208405	0.786449	0.764744	0.369889	0.171916	0	0.316343	0	0.182632	0
ENSSSCG00000023228	NUMBL	2.60791	1.91346e-18	7.05068e-17	1.31075	1.09249	0.813756	1.0888	8.75825	6.16869	5.19922	7.48791	6.42895
ENSSSCG00000032852	FAM167A	-2.60529	9.48549e-08	1.2731e-06	1.83505	1.20174	3.18105	3.61024	0.814721	0.316343	0.387176	0	0.487042
ENSSSCG00000009138	-	2.5998	3.96635e-12	8.90938e-11	1.15346	0.655495	0.591823	0.687665	7.33249	5.85234	5.0886	2.55685	3.60411
ENSSSCG00000014310	CXCL14	2.59843	1.16296e-05	0.000109356	1.31075	0.109249	0.147956	0.63036	5.70304	1.73989	1.38277	3.47001	5.8445
ENSSSCG00000014430	ABLIM3	-2.5982	8.63968e-35	6.81419e-33	85.5132	62.8183	92.6942	70.2565	12.0171	21.195	8.90505	10.5927	12.176
ENSSSCG00000015412	CCDC146	2.5972	6.63857e-07	7.79908e-06	1.41561	1.31099	0	0.401138	3.25888	2.84709	6.582	6.20949	4.57819
ENSSSCG00000005291	TLE1	-2.59422	1.74126e-55	3.81962e-53	73.1922	73.8524	62.5852	84.0098	14.4613	12.6537	8.79443	14.2453	11.9812
ENSSSCG00000023745	MCOLN3	-2.59324	1.03595e-05	9.80036e-05	0.734019	1.42024	1.70149	1.94838	0	0	0.497798	0	0.292225
ENSSSCG00000033919	DCLK1	-2.58748	5.60403e-10	9.90868e-09	15.7814	18.7909	27.2238	48.9388	9.98033	2.53074	1.65933	3.28738	6.03932
ENSSSCG00000002443	TC2N	2.58666	1.53357e-10	2.92524e-09	1.41561	3.38672	2.81116	8.76773	17.9239	21.0368	31.4166	16.4369	36.4307
ENSSSCG00000021059	ADORA1	-2.58633	0.000322897	0.00223418	1.10103	1.20174	0.443867	1.43264	0	0.790857	0.110622	0	0
ENSSSCG00000013514	LRG1	-2.58523	0.000865451	0.00531267	3.93224	1.20174	1.18365	0.401138	0	1.1072	0.165933	0.182632	0
ENSSSCG00000007754	ITGAM	2.5817	1.93685e-25	1.02609e-23	7.13047	6.8827	7.17585	5.61593	29.1263	49.824	32.8547	26.4816	61.6595
ENSSSCG00000040250	-	2.57362	0.0023474	0.0125831	0.419439	0.218498	0	0.0573054	2.0368	2.37257	0.60842	0.547896	0.194817
ENSSSCG00000010509	PIK3AP1	-2.57206	1.29815e-72	5.20705e-70	977.766	888.414	1037.39	879.868	146.853	185.061	149.339	158.159	156.048
ENSSSCG00000006717	PHGDH	-2.57153	2.11206e-18	7.74184e-17	14.9425	17.9169	17.0149	33.1798	2.24048	3.79611	4.36956	1.64369	4.6756
ENSSSCG00000033737	-	-2.56964	1.44786e-05	0.000133376	0.734019	1.20174	1.18365	1.48994	0	0.316343	0.0553109	0.182632	0.389634
ENSSSCG00000035369	RD3	-2.56949	3.49855e-07	4.30466e-06	1.93991	1.31099	1.47956	1.20341	0.61104	0.158171	0.276555	0	0.194817
ENSSSCG00000012651	XPNPEP2	2.56866	7.30458e-17	2.39042e-15	1.46804	1.09249	0.887734	1.26072	10.184	6.01051	7.57759	4.5658	7.40304
ENSSSCG00000031841	-	2.5685	0.000339864	0.00232863	0.20972	0	0	0.114611	1.0184	0.316343	0.60842	0.547896	0.681859
ENSSSCG00000031736	MGST2	-2.56657	2.63131e-05	0.000229447	1.46804	1.31099	0.6658	0.974192	0	0	0.387176	0	0.194817
ENSSSCG00000009827	HVCN1	-2.56249	1.3403e-54	2.68807e-52	169.716	168.025	164.823	146.988	19.3496	33.3742	33.2972	28.4906	22.1117
ENSSSCG00000009106	PDE5A	-2.55859	4.10259e-17	1.37134e-15	29.6229	13.2192	15.7573	24.7559	1.62944	6.32686	3.59521	3.47001	2.63003
ENSSSCG00000017178	SPHK1	2.54798	6.79047e-06	6.68054e-05	0.36701	0.109249	0.221933	0.114611	1.42576	1.1072	0.774353	2.37422	1.1689
ENSSSCG00000033854	LGALS1	-2.5441	9.61774e-45	1.2619e-42	54.3174	41.9517	48.6034	65.5001	8.75825	12.1792	8.46257	6.57475	9.15639
ENSSSCG00000032438	FFAR2	-2.53833	5.10762e-09	8.05684e-08	2.83122	5.35321	2.14536	5.50132	0	0.949028	0.940285	0.730528	0.487042
ENSSSCG00000016365	ANKMY1	-2.5375	8.89109e-10	1.52222e-08	3.46038	4.80696	4.43867	4.92827	0.20368	1.42354	0.276555	0.365264	1.46113
ENSSSCG00000034264	-	2.53601	8.45612e-05	0.000666192	0.10486	0.327748	0.0739778	0.0573054	0.61104	0.632686	0.719042	0.547896	1.1689
ENSSSCG00000011721	P2RY1	-2.5338	1.06874e-05	0.000100969	1.52047	0.983243	3.329	2.1203	0.20368	0	0.110622	0.91316	0.58445
ENSSSCG00000029441	-	2.53117	2.05605e-06	2.22552e-05	1.20589	0.764744	0.739778	1.54725	17.9239	2.53074	3.76114	3.83527	3.99374
ENSSSCG00000032152	-	2.53034	0.000767422	0.00476508	0.15729	0	0	0.171916	0.40736	0.474514	0.774353	1.09579	0.292225
ENSSSCG00000008038	SLC9A3R2	-2.52667	6.27045e-40	6.28792e-38	41.5245	41.9517	39.0603	57.592	9.77665	8.22491	5.64171	6.94001	9.15639
ENSSSCG00000029189	DCHS1	-2.52577	1.70158e-10	3.21082e-09	2.46421	4.15147	3.69889	5.73054	0.20368	0.790857	0.719042	0.365264	1.07149
ENSSSCG00000022486	CBLB	2.5242	2.06791e-41	2.21614e-39	52.1678	79.8612	67.2458	77.5916	326.703	319.032	396.69	514.657	431.909
ENSSSCG00000039222	-	-2.51858	0.000474377	0.00312519	0.36701	1.31099	1.70149	1.0315	0.61104	0.158171	0.0553109	0.365264	0
ENSSSCG00000009338	-	2.51574	4.78674e-33	3.55561e-31	13.5269	17.5891	25.3004	23.8964	144.817	114.674	95.4113	88.3939	131.501
ENSSSCG00000001727	TNFRSF21	2.51541	1.96592e-05	0.000176018	0.15729	0.436997	0.295911	1.31802	3.0552	2.84709	1.38277	7.12265	2.24039
ENSSSCG00000037608	LRRC70	2.51486	6.60829e-38	6.10353e-36	3.6701	3.71447	3.77287	3.78216	17.3128	18.6642	25.2218	21.5506	23.1832
ENSSSCG00000006506	SYT11	2.51225	9.32895e-07	1.06566e-05	0.419439	0.764744	0.591823	0.515749	6.31408	3.16343	2.21244	4.20054	0.876676
ENSSSCG00000017894	WSCD1	2.51163	1.18766e-15	3.52507e-14	2.6215	2.07573	1.18365	3.2091	19.1459	13.7609	8.1307	10.7753	14.7087
ENSSSCG00000033003	WFDC2	-2.50956	1.29163e-13	3.22083e-12	6.18673	7.21045	8.35949	6.07438	2.0368	1.26537	1.05091	2.00895	0.292225
ENSSSCG00000006235	TOX	2.50876	1.37226e-51	2.34941e-49	9.01795	14.8579	14.3517	14.1544	68.4365	75.1314	78.984	74.1486	73.2511
ENSSSCG00000027550	PLCD1	-2.50757	7.47834e-29	4.68698e-27	25.9004	39.5482	34.0298	32.6641	2.44416	4.90331	7.41166	6.20949	6.916
ENSSSCG00000024119	GLB1	-2.50544	2.96768e-25	1.54308e-23	21.2341	20.1018	19.0123	21.3749	3.86992	6.16869	3.0421	1.27842	3.70152
ENSSSCG00000038646	-	-2.49873	3.01339e-22	1.37354e-20	20.972	19.3371	11.5405	16.2747	1.62944	2.53074	4.0377	2.73948	3.31189
ENSSSCG00000035557	-	-2.49483	0.00163463	0.00921627	0.26215	0.546246	0.739778	0.802276	0	0.158171	0	0.182632	0.194817
ENSSSCG00000001078	MBOAT1	2.49435	7.41939e-26	3.99083e-24	4.14196	5.24396	3.40298	3.66755	19.1459	18.5061	21.4606	35.6132	20.6506
ENSSSCG00000032956	BMERB1	-2.49129	2.19194e-06	2.3653e-05	2.30692	1.09249	2.36729	4.69905	0.40736	0	0.276555	0.91316	0.779267
ENSSSCG00000015619	CAMK1G	2.48514	0.000195532	0.00140845	0.10486	0	0.295911	0.0573054	1.0184	0.632686	0.663731	0.365264	0.876676
ENSSSCG00000001982	-	-2.48407	3.97069e-24	2.00165e-22	11.6919	10.4879	14.4997	13.6387	2.0368	1.73989	2.21244	1.64369	3.21448
ENSSSCG00000037950	NIPAL1	2.48052	2.77455e-48	4.23391e-46	5.87215	7.97519	7.9896	6.64743	47.8648	36.8539	36.284	35.6132	40.9115
ENSSSCG00000023848	VXN	-2.47622	5.759e-07	6.89263e-06	1.41561	1.31099	1.10967	1.71916	0.20368	0.316343	0.221244	0	0.389634
ENSSSCG00000024416	MYH13	2.4733	0.00580362	0.027006	0.31458	0	0.0739778	0.114611	0	0.316343	0.331865	1.09579	2.24039
ENSSSCG00000015083	FXYD6	2.47194	9.07252e-05	0.000708787	0.26215	0.109249	0.147956	0.0573054	0.814721	0.316343	0.774353	1.46106	1.07149
ENSSSCG00000039704	-	-2.47007	3.82884e-17	1.28596e-15	11.3773	8.95843	10.9487	7.16318	2.24048	1.42354	1.93588	2.55685	0.779267
ENSSSCG00000022264	-	-2.46888	0.00450651	0.0218992	0.471869	0.218498	0.295911	0.802276	0.20368	0.158171	0	0.182632	0
ENSSSCG00000018427	RF00100	-2.46398	2.48867e-11	5.15316e-10	4.82355	5.13471	3.10707	4.46982	1.22208	0.949028	1.05091	0.547896	0.194817
ENSSSCG00000006893	BCAR3	-2.46243	3.3159e-19	1.26845e-17	54.8417	29.0603	36.9149	22.8649	6.31408	4.74514	5.19922	11.3232	5.55228
ENSSSCG00000006902	GFI1	2.45742	5.38828e-27	3.10025e-25	9.48982	11.4712	18.2725	16.2174	94.5076	55.9927	56.3065	94.9686	80.2645
ENSSSCG00000037598	SNX10	2.45682	5.56336e-19	2.09957e-17	3.51281	5.46246	3.10707	3.03719	10.3877	18.1897	25.1665	27.5774	20.4558
ENSSSCG00000009226	KLHL8	2.45339	6.70278e-26	3.61924e-24	2.46421	4.80696	3.77287	3.26641	23.0159	18.3479	19.0823	22.2811	13.9294
ENSSSCG00000032341	AIF1	2.45242	0.00119686	0.00703926	0.20972	0.218498	0.739778	0	4.27728	0.949028	0.829664	1.64369	0.681859
ENSSSCG00000005267	ANXA1	-2.44616	6.0349e-34	4.60456e-32	327.372	389.91	362.343	516.15	95.1186	56.309	69.4705	50.9543	93.9991
ENSSSCG00000040296	EHHADH	-2.44129	1.61258e-10	3.0552e-09	2.93608	2.40348	4.29071	3.43833	0.40736	0.632686	0.442487	1.09579	0.58445
ENSSSCG00000034820	MAFA	-2.43924	0.0111147	0.0461519	0.629159	0.546246	0.295911	0.0573054	0	0	0.110622	0	0.0974084
ENSSSCG00000016031	CALCRL	-2.43852	1.66173e-32	1.20876e-30	53.2688	38.565	43.8688	37.0193	5.49936	5.37783	11.2281	7.85317	8.57194
ENSSSCG00000017392	CCR10	-2.43847	1.84483e-06	2.01554e-05	1.36318	2.51273	1.10967	1.43264	0.20368	0	0.331865	0.365264	0.389634
ENSSSCG00000027872	MYBL1	-2.43377	2.31737e-30	1.54922e-28	31.1958	38.0187	24.9305	45.2713	4.68464	8.54126	6.52669	5.66159	6.52636
ENSSSCG00000011782	ABCC5	2.43279	1.12744e-36	9.77043e-35	5.13813	4.36997	6.73198	5.21479	34.2183	28.7872	23.3412	30.6822	29.6122
ENSSSCG00000037497	-	-2.43063	7.42098e-08	1.0064e-06	2.72636	3.27748	1.40558	2.75066	0.20368	0.158171	0.553109	0.182632	0.876676
ENSSSCG00000040190	-	-2.42879	0.0121646	0.0496307	0.31458	0.764744	1.03569	0.0573054	0	0	0.110622	0.365264	0
ENSSSCG00000036589	BEGAIN	-2.42759	8.00312e-16	2.42669e-14	7.39262	6.55495	12.6502	9.97114	2.85152	1.73989	1.32746	1.27842	1.65594
ENSSSCG00000000567	SOX5	-2.42735	7.43525e-07	8.64818e-06	3.51281	1.52949	1.62751	1.60455	0.20368	0.790857	0.331865	0.182632	0.389634
ENSSSCG00000037371	TMPPE	-2.4223	1.51287e-13	3.75915e-12	4.61383	4.26072	5.62231	3.72485	0.40736	0.632686	0.995596	0.91316	0.974084
ENSSSCG00000039146	-	-2.41306	0.000744312	0.00463799	0.419439	0.436997	1.40558	1.60455	0.40736	0.158171	0.0553109	0.365264	0.0974084
ENSSSCG00000000500	-	2.41306	6.31564e-56	1.45353e-53	13.2123	17.2614	14.7216	16.1028	76.3801	69.1209	82.1367	84.7412	93.6095
ENSSSCG00000011609	FBLN2	-2.4126	1.19139e-21	5.32671e-20	65.4326	53.7506	55.1875	42.5779	14.2576	16.608	7.46697	7.67054	5.8445
ENSSSCG00000006156	-	2.40821	6.30393e-26	3.41702e-24	2.25449	4.15147	3.40298	2.34952	17.5165	13.1282	14.6021	16.8021	16.7542
ENSSSCG00000032163	-	-2.40789	0.00313701	0.0161498	0.996169	0.436997	0.147956	1.20341	0	0	0.110622	0	0.389634
ENSSSCG00000006031	TMEM74	2.40762	6.28755e-14	1.61373e-12	1.67776	4.69771	4.06878	5.55863	18.1275	10.9138	27.3236	25.0206	23.7676
ENSSSCG00000006894	FNBP1L	-2.40432	1.80363e-12	4.17152e-11	3.30309	5.35321	5.62231	6.76204	0.61104	0.949028	0.940285	1.46106	0.974084
ENSSSCG00000015411	PTPN12	2.40408	2.9003e-37	2.57704e-35	41.2099	35.8337	31.7365	33.0079	134.022	146.625	222.073	240.344	194.817
ENSSSCG00000021749	MCF2L2	-2.40378	4.42191e-06	4.52142e-05	2.88365	0.983243	1.77547	1.26072	0.20368	0	0.387176	0.547896	0.389634
ENSSSCG00000016151	MAP2	2.40353	0.00316647	0.0162716	0.15729	0	0	0.229222	0.61104	0.316343	0.331865	0.365264	1.46113
ENSSSCG00000033386	-	2.39913	1.04238e-09	1.76952e-08	0.943739	1.31099	0.517845	0.687665	1.62944	5.21966	4.25894	6.94001	4.38338
ENSSSCG00000000940	PPFIA2	2.39339	5.55914e-07	6.67049e-06	0.36701	0.327748	0.369889	0.515749	1.62944	1.26537	1.99119	1.46106	4.09115
ENSSSCG00000037898	CXXC5	2.39156	1.48426e-17	5.14507e-16	2.67393	2.51273	2.29331	2.00569	17.5165	14.8681	7.41166	12.7842	10.8123
ENSSSCG00000001952	NFKBIA	-2.38504	1.60684e-37	1.45538e-35	621.871	517.623	549.285	718.553	102.451	139.507	84.9575	97.8907	151.275
ENSSSCG00000013400	MICAL2	2.38234	1.07555e-17	3.74681e-16	2.6215	6.99195	5.9922	6.41821	36.8661	23.5675	21.1288	37.9875	23.5728
ENSSSCG00000034524	-	2.38058	3.16702e-18	1.15485e-16	1.93991	1.42024	2.95911	2.34952	14.665	13.4446	9.07099	8.03581	12.4683
ENSSSCG00000013462	LINGO3	-2.37539	4.58758e-06	4.6738e-05	1.31075	1.85724	1.40558	1.20341	0.40736	0.632686	0.331865	0	0
ENSSSCG00000009859	TESC	2.37531	6.47114e-22	2.91181e-20	5.66243	6.99195	10.4309	6.70474	61.9188	34.3232	30.8635	38.718	28.2484
ENSSSCG00000008618	MYCN	-2.37354	5.0935e-06	5.13705e-05	1.20589	1.20174	1.03569	1.31802	0.61104	0	0.221244	0	0.292225
ENSSSCG00000000371	PMEL	2.37319	1.73623e-11	3.6599e-10	0.681589	0.655495	1.18365	0.515749	5.90672	3.16343	3.59521	3.65264	3.70152
ENSSSCG00000010650	AFAP1L2	2.36999	6.14517e-10	1.0811e-08	1.62533	1.96649	4.43867	2.57874	5.70304	15.9753	15.8189	22.6464	8.57194
ENSSSCG00000037466	-	2.36775	5.92732e-07	7.05798e-06	0.36701	0.327748	0.221933	0.515749	2.24048	1.73989	1.10622	3.28738	1.75335
ENSSSCG00000021508	SLC35G2	2.36603	1.04482e-15	3.12756e-14	1.25832	2.29423	0.961712	1.0888	5.70304	6.6432	8.02008	8.03581	6.23414
ENSSSCG00000014321	KLHL3	-2.36496	7.28848e-10	1.26794e-08	10.1714	5.35321	6.43607	6.01707	0.61104	3.3216	1.16153	0.365264	1.26631
ENSSSCG00000013294	LDLRAD3	2.36298	1.08738e-11	2.34137e-10	0.734019	1.42024	0.369889	0.63036	4.0736	3.3216	3.59521	4.20054	4.28597
ENSSSCG00000008032	-	-2.36097	1.33096e-21	5.91307e-20	12.3735	14.9671	12.5762	18.0512	2.24048	3.95429	2.59961	1.64369	3.40929
ENSSSCG00000017873	CAMKK1	2.36058	1.1014e-13	2.76612e-12	1.25832	0.873993	1.55353	1.60455	5.90672	8.69943	5.97358	10.0448	4.6756
ENSSSCG00000008576	-	-2.3584	1.15227e-57	2.94123e-55	214.91	181.572	215.349	154.553	35.033	44.7625	37.6114	32.3259	36.8204
ENSSSCG00000023992	CEP112	-2.35501	0.00013841	0.00103745	0.943739	0.873993	1.10967	0.515749	0	0.158171	0.110622	0.365264	0.194817
ENSSSCG00000012787	L1CAM	-2.35461	5.49982e-11	1.10461e-09	5.40028	8.95843	10.3569	11.6903	1.22208	3.47977	1.16153	2.55685	0.876676
ENSSSCG00000017789	ABHD15	2.35414	1.97581e-21	8.64123e-20	2.88365	3.49597	5.91823	6.59012	25.46	21.6695	19.5801	31.2301	24.1573
ENSSSCG00000015379	DNAH11	2.34935	2.73215e-13	6.65915e-12	5.50514	6.77345	6.87994	5.38671	13.8502	43.1808	19.3035	52.598	27.5666
ENSSSCG00000015175	VWA5A	2.34904	5.34175e-09	8.37908e-08	0.943739	0.436997	0.443867	0.687665	5.90672	2.05623	3.5399	3.10474	2.53262
ENSSSCG00000016725	TNS3	2.34485	1.16775e-06	1.31679e-05	0.629159	0.327748	0.517845	0.802276	5.49936	1.89806	1.16153	3.47001	3.60411
ENSSSCG00000040752	-	2.34103	5.47581e-12	1.21254e-10	1.88748	1.52949	1.03569	1.54725	5.49936	7.27589	5.36516	6.75738	13.3449
ENSSSCG00000032791	-	2.34063	0.00035726	0.00243407	0.26215	0.436997	0.295911	0	0.40736	0.790857	1.43808	2.55685	0.876676
ENSSSCG00000036352	RAB7B	-2.33763	0.00923827	0.0396503	0.891309	0.764744	0.0739778	0.343833	0	0	0.0553109	0.365264	0.0974084
ENSSSCG00000035273	-	2.33674	2.6032e-08	3.72541e-07	0.36701	0.764744	1.10967	1.31802	5.092	4.27063	4.48018	7.12265	2.04558
ENSSSCG00000004587	MYO1E	2.33446	4.791e-11	9.66392e-10	2.77879	6.4457	8.50745	6.3036	9.57297	40.9664	34.4587	34.7001	30.9759
ENSSSCG00000030938	-	-2.33299	0.00289136	0.0150619	1.93991	0.218498	0.517845	0.687665	0.40736	0	0.165933	0.365264	0
ENSSSCG00000010949	DAPK1	-2.33267	2.44516e-11	5.07804e-10	4.24682	3.49597	3.03309	3.72485	0.61104	0.316343	0.774353	0.547896	1.07149
ENSSSCG00000000571	ABCC9	2.33014	0.00365876	0.0183907	0.26215	0.327748	0.0739778	0.401138	2.44416	0	1.10622	0.182632	3.11707
ENSSSCG00000009231	CDS1	-2.32376	0.00129277	0.00752363	0.471869	0.436997	1.62751	3.78216	0	0.158171	0.165933	0.365264	0.779267
ENSSSCG00000032190	-	2.32307	0.00946053	0.0403943	0	0	0.517845	0.114611	0.40736	1.58171	0.165933	0.91316	1.1689
ENSSSCG00000038075	IFN-OMEGA-5	2.32201	0.00314476	0.0161772	0.26215	0.109249	0	0.0573054	0.814721	0.474514	0.387176	0.182632	1.1689
ENSSSCG00000016019	NCKAP1	-2.32195	2.54952e-34	1.97749e-32	21.7584	21.7406	22.1194	22.9795	3.66624	3.16343	5.0886	5.66159	4.18856
ENSSSCG00000032326	-	-2.32185	9.66181e-29	6.00186e-27	30.0424	20.9758	23.303	22.4637	6.31408	5.37783	4.09301	5.84422	3.5067
ENSSSCG00000039858	-	-2.32141	0.00112488	0.00668596	0.629159	1.52949	1.3316	0.401138	0.61104	0	0.221244	0.182632	0
ENSSSCG00000029281	PCDHAC2	2.31977	0.000259319	0.0018276	0.786449	0.327748	0.221933	0.0573054	0.61104	1.1072	1.60402	4.20054	1.65594
ENSSSCG00000015561	APOBEC4	-2.31655	4.63563e-05	0.000384404	0.786449	1.31099	0.961712	0.802276	0.20368	0.158171	0.165933	0.365264	0.0974084
ENSSSCG00000013410	SWAP70	-2.31293	2.40475e-55	5.11519e-53	93.4301	80.2981	90.9187	76.9039	15.8871	21.5113	15.5424	15.5237	17.6309
ENSSSCG00000026004	MSRB3	2.31223	4.82104e-06	4.89744e-05	0.891309	0.983243	0.0739778	0.229222	2.0368	4.27063	1.88057	2.55685	2.72743
ENSSSCG00000016574	KCP	-2.30949	9.4235e-09	1.43489e-07	3.04094	1.96649	4.06878	2.52144	0.814721	0.632686	0.442487	0.91316	0.389634
ENSSSCG00000002039	MMP14	2.30866	2.78902e-06	2.96181e-05	0.471869	0.218498	0.295911	0.744971	4.68464	1.89806	1.38277	2.37422	1.65594
ENSSSCG00000032561	PDCD1LG2	2.30339	4.35941e-23	2.0888e-21	1.99234	3.93297	3.25502	2.34952	12.8318	13.2864	14.5468	15.3411	13.1501
ENSSSCG00000031999	GPR18	2.30172	4.25984e-37	3.76125e-35	27.0538	24.0348	27.8896	18.567	91.6561	110.878	149.008	137.157	111.533
ENSSSCG00000012644	TENM1	2.29748	1.81997e-14	4.89475e-13	2.25449	1.31099	1.03569	1.71916	8.75825	5.37783	7.13511	8.03581	10.6175
ENSSSCG00000013248	LRP4	2.29533	0.000682417	0.00429809	0.36701	0	0.221933	0.114611	1.22208	1.1072	0.276555	1.27842	1.26631
ENSSSCG00000027911	LTB4R	-2.29487	0.00017385	0.00127052	0.576729	1.85724	0.813756	1.54725	0.40736	0.474514	0.165933	0	0.194817
ENSSSCG00000011324	-	2.2943	1.92656e-06	2.09504e-05	0.31458	0.436997	0.221933	0.286527	0.814721	2.2144	1.10622	2.19158	1.55853
ENSSSCG00000038062	SAMSN1	-2.28481	5.24846e-24	2.61288e-22	1332.3	763.761	805.47	1103.65	223.844	254.023	145.357	140.992	263.392
ENSSSCG00000035828	ARHGEF4	2.28423	2.84895e-17	9.63769e-16	3.25066	3.60522	3.18105	3.32371	16.7018	16.1335	8.68381	17.35	22.891
ENSSSCG00000005095	-	2.28209	4.58127e-57	1.1089e-54	97.677	95.2653	118.069	93.7517	457.058	490.015	500.951	524.702	488.211
ENSSSCG00000015368	HDAC9	-2.28192	5.74456e-55	1.2037e-52	156.661	127.166	126.058	146.702	21.7938	29.2617	28.817	32.1432	30.5862
ENSSSCG00000037566	-	2.28031	2.60851e-32	1.85892e-30	6.76346	9.17693	7.24983	5.50132	37.6808	29.5781	28.3192	43.2838	34.2878
ENSSSCG00000013073	FADS3	2.27897	1.33664e-22	6.27594e-21	22.9119	31.7915	36.2491	30.2573	247.064	105.5	135.512	132.591	115.039
ENSSSCG00000010626	RBM20	2.27856	2.27986e-09	3.76552e-08	1.25832	1.09249	1.10967	0.744971	9.77665	3.95429	3.42928	5.66159	3.60411
ENSSSCG00000026954	TMEM87B	-2.27578	5.59384e-58	1.48173e-55	250.72	184.85	206.324	177.704	39.1066	39.8592	43.9169	43.649	44.613
ENSSSCG00000004898	TNFRSF11A	2.27251	2.43546e-08	3.49606e-07	0.838879	2.07573	4.06878	0.687665	7.53617	8.06674	10.8409	10.2274	8.76676
ENSSSCG00000031356	HES1	-2.26737	1.52539e-15	4.50842e-14	14.1037	16.0596	13.0201	33.0652	3.86992	4.11246	3.92707	3.28738	4.48079
ENSSSCG00000035525	-	-2.26478	1.48082e-06	1.63729e-05	6.34402	1.31099	3.62491	2.63605	1.22208	0.632686	0.497798	1.09579	0.487042
ENSSSCG00000040057	EOMES	2.26461	4.2055e-10	7.53075e-09	6.97318	5.24396	2.14536	2.57874	30.7557	23.7257	13.3299	10.5927	23.8651
ENSSSCG00000009169	SLC39A8	-2.26242	0.000512759	0.00333888	1.20589	0.327748	0.961712	0.744971	0.20368	0.316343	0.0553109	0.182632	0.194817
ENSSSCG00000029163	BCAT1	-2.2591	8.55157e-41	9.02673e-39	241.912	172.177	174.218	167.16	31.1631	49.3495	34.6246	47.3017	35.3592
ENSSSCG00000006821	GSTM3	2.25653	3.92333e-07	4.80626e-06	0.838879	1.09249	0.369889	0.458443	4.48096	4.11246	3.92707	0.91316	2.72743
ENSSSCG00000004918	ALPK2	2.25454	4.24772e-40	4.32128e-38	7.13047	9.06768	9.61712	6.81935	40.3287	34.7977	40.5429	32.8738	43.9312
ENSSSCG00000003324	ZNF471	-2.2505	6.74117e-05	0.000540796	1.41561	0.764744	1.9974	1.60455	0	0.790857	0.442487	0.182632	0
ENSSSCG00000031377	RF00003	2.2412	1.6669e-05	0.000151467	1.0486	0.655495	1.03569	0.229222	3.46256	8.22491	2.10181	2.19158	2.04558
ENSSSCG00000010313	VCL	-2.23948	1.47117e-53	2.79105e-51	408.219	440.165	470.055	464.403	92.6745	119.261	80.9198	83.6454	95.8499
ENSSSCG00000025711	MEIOB	-2.23881	3.16512e-24	1.60997e-22	11.587	13.9839	13.1681	14.2117	3.0552	2.68891	2.37837	3.10474	3.01966
ENSSSCG00000010272	ADAMTS14	2.23866	7.53848e-18	2.6704e-16	2.04477	1.31099	2.44127	1.71916	9.77665	8.69943	6.80324	9.67949	10.6175
ENSSSCG00000008475	MAP4K3	-2.23608	5.21127e-11	1.04815e-09	4.08953	3.16823	4.14276	6.24629	0.814721	0.632686	1.05091	1.09579	0.974084
ENSSSCG00000033318	-	-2.23599	0.000125623	0.000951763	0.943739	0.655495	0.961712	1.0315	0	0.316343	0.110622	0.547896	0.0974084
ENSSSCG00000011516	EIF4E3	2.23533	2.31288e-17	7.91431e-16	1.36318	1.52949	1.92342	1.89108	5.70304	9.64846	7.79884	7.48791	8.76676
ENSSSCG00000023125	-	-2.23251	0.00802863	0.035389	0.31458	0.873993	0.221933	1.14611	0.20368	0	0	0.365264	0.194817
ENSSSCG00000006733	TTF2	2.22712	3.5315e-50	5.69871e-48	57.3583	63.2553	72.6462	71.4026	338.72	296.888	263.778	360.881	290.18
ENSSSCG00000010746	ADAM12	-2.22678	1.17601e-05	0.000110361	2.51664	10.8157	12.0584	21.8907	1.0184	1.1072	1.76995	2.92211	5.55228
ENSSSCG00000001885	C15orf39	2.22323	5.76853e-27	3.30548e-25	4.0371	4.80696	5.3264	6.47551	30.3483	22.6185	18.7504	26.1164	24.0599
ENSSSCG00000034293	ARL4C	2.22107	4.98815e-39	4.89711e-37	39.1652	30.262	23.0811	25.5009	131.17	121.792	134.074	160.534	141.34
ENSSSCG00000001561	ETV7	2.21778	1.14545e-18	4.2655e-17	2.20206	3.60522	1.55353	2.92258	14.0539	9.80663	10.7303	12.9669	11.7864
ENSSSCG00000020286	RF00026	2.21235	9.538e-06	9.07824e-05	0.36701	1.42024	0.961712	0.343833	7.12881	2.2144	1.93588	3.47001	2.82484
ENSSSCG00000014187	NUDT12	-2.20953	0.000810834	0.00501688	0.629159	0.873993	0.443867	1.0315	0	0.158171	0.221244	0.365264	0
ENSSSCG00000008239	CAPG	-2.2095	1.88797e-42	2.17256e-40	308.131	421.593	403.697	337.414	73.9359	78.453	99.6702	84.0107	60.7828
ENSSSCG00000029029	ZNF713	-2.20901	1.17442e-06	1.32219e-05	2.0972	2.07573	1.10967	2.00569	0	0.316343	0.497798	0.547896	0.389634
ENSSSCG00000033940	RF00026	2.20296	0.00251035	0.0133082	0.0524299	0.327748	0.147956	0.0573054	0.814721	0.474514	0.774353	0.91316	0.194817
ENSSSCG00000031023	-	-2.20104	5.62927e-09	8.78104e-08	2.98851	2.40348	2.29331	2.75066	0.20368	0.790857	0.497798	0.91316	0.487042
ENSSSCG00000004854	TJP1	2.19627	1.58444e-23	7.7236e-22	6.08187	6.77345	3.47696	6.47551	34.4219	25.6238	22.0137	22.2811	26.8847
ENSSSCG00000000997	PPP1R3G	-2.19539	2.46525e-07	3.104e-06	2.6215	1.85724	3.84685	1.94838	0.40736	0.632686	0.331865	0.730528	0.779267
ENSSSCG00000016105	FLACC1	-2.19535	0.00532866	0.0252052	0.524299	0.218498	0.295911	1.0888	0.20368	0	0.110622	0.182632	0.0974084
ENSSSCG00000016448	KCNH2	-2.19069	3.54644e-08	4.97387e-07	2.56907	4.58847	9.39518	5.38671	1.62944	1.1072	1.16153	0.547896	1.46113
ENSSSCG00000025686	KMO	2.18154	5.20304e-10	9.24626e-09	1.0486	1.74799	2.21933	0.916887	6.92512	6.32686	4.53549	10.5927	5.26005
ENSSSCG00000026061	-	2.18129	0.00249393	0.0132422	0.20972	0.109249	0.147956	0.0573054	1.0184	0.158171	0.995596	0.730528	0.292225
ENSSSCG00000038765	FAM89A	-2.17784	1.5746e-16	5.01265e-15	11.4297	17.5891	13.8339	14.7848	1.42576	2.53074	3.81645	2.37422	4.77301
ENSSSCG00000010850	-	-2.17622	1.70849e-07	2.19849e-06	4.77112	2.40348	2.07138	3.03719	0	0.632686	0.940285	0.547896	0.876676
ENSSSCG00000014960	AMOTL1	-2.1738	5.78651e-07	6.91966e-06	1.83505	2.84048	5.40038	3.89677	0.61104	0.158171	0.60842	1.27842	1.1689
ENSSSCG00000007240	HCK	2.17306	7.48094e-06	7.30354e-05	0.524299	0.546246	0.221933	0.343833	1.42576	1.73989	1.05091	3.47001	1.94817
ENSSSCG00000006578	S100A4	-2.16501	3.74628e-24	1.8987e-22	93.3777	155.462	93.0641	139.539	35.4403	27.68	32.0803	17.1674	21.6247
ENSSSCG00000010753	CLRN3	2.16262	0.00165037	0.00929384	0.419439	0.109249	0.295911	0	1.62944	1.58171	0.60842	0.91316	0.487042
ENSSSCG00000009644	ADAM28	2.16226	0.000378882	0.0025585	0.31458	0.109249	0.369889	0.286527	2.44416	0.949028	0.387176	1.82632	1.26631
ENSSSCG00000037416	CLIC5	2.1551	4.83476e-09	7.66951e-08	0.891309	0.327748	1.55353	1.43264	6.72144	4.74514	2.93148	5.29633	5.16264
ENSSSCG00000016857	DAB2	2.15037	2.28322e-06	2.45814e-05	1.31075	0.546246	0.221933	0.286527	3.46256	2.53074	2.37837	3.28738	2.3378
ENSSSCG00000038843	ST3GAL2	2.14435	9.69835e-55	1.97326e-52	54.265	56.4818	51.2666	52.6637	242.583	260.983	221.465	201.26	259.593
ENSSSCG00000008686	C4orf48	-2.13826	9.1444e-05	0.000713212	2.30692	1.09249	2.14536	0.859581	0	0.790857	0.387176	0.547896	0.0974084
ENSSSCG00000023105	NET1	-2.13409	7.8401e-28	4.74428e-26	81.2664	77.6762	130.941	84.7547	21.7938	26.4146	17.1464	25.9337	16.3646
ENSSSCG00000024938	SH3BP5	-2.1337	1.02552e-09	1.74513e-08	9.07038	13.8746	10.4309	10.8307	3.0552	2.05623	0.719042	4.5658	2.82484
ENSSSCG00000035490	-	-2.13215	0.00246667	0.0131173	0.681589	1.09249	0.221933	0.744971	0	0.158171	0.221244	0	0.194817
ENSSSCG00000003722	CDH2	2.12534	0.000322639	0.0022335	0.36701	0.327748	0.147956	0.114611	1.42576	0.632686	0.940285	2.00895	0.58445
ENSSSCG00000024408	CCR3	2.12412	0.00109344	0.00652119	0.681589	0.109249	0	0.401138	2.0368	1.58171	2.10181	1.09579	0.389634
ENSSSCG00000014124	ANKRD34B	-2.12336	0.00997518	0.0421939	0.996169	0.546246	0.591823	0.114611	0	0	0.165933	0	0.292225
ENSSSCG00000013144	-	2.12266	2.08991e-07	2.66245e-06	1.88748	0.764744	2.07138	0.802276	6.31408	4.11246	3.20803	10.7753	6.72118
ENSSSCG00000036060	RRAD	-2.12258	1.44853e-09	2.41807e-08	5.24299	9.83243	4.80856	5.21479	1.83312	1.42354	1.21684	0.365264	2.14298
ENSSSCG00000009535	EFNB2	-2.12148	1.4123e-05	0.000130528	0.996169	1.20174	1.47956	1.20341	0.40736	0.158171	0.221244	0.365264	0.292225
ENSSSCG00000023374	SRGN	-2.12016	5.78391e-37	5.0435e-35	1307.18	1280.4	1157.83	1482.03	220.382	288.03	353.326	321.25	318.915
ENSSSCG00000003633	TEKT2	-2.11685	0.000286701	0.00200448	0.891309	0.983243	0.739778	0.802276	0	0	0.276555	0	0.389634
ENSSSCG00000014182	SLCO4C1	2.1164	4.33035e-06	4.44075e-05	0.31458	0.873993	0.221933	0.573054	1.83312	1.1072	3.09741	1.82632	2.14298
ENSSSCG00000008119	KCNIP3	-2.11391	0.000131459	0.000991164	1.52047	0.983243	0.887734	0.916887	0.20368	0.632686	0.276555	0	0.0974084
ENSSSCG00000030484	AHR	-2.11296	6.28096e-34	4.7664e-32	319.089	282.846	256.407	330.137	44.606	64.2176	70.4661	73.2354	89.8105
ENSSSCG00000001252	-	2.1113	1.03896e-08	1.56838e-07	10.853	20.2111	10.7268	43.0937	103.266	68.3301	56.749	85.4718	145.236
ENSSSCG00000014748	OR51L1	2.11009	0.00213433	0.0116049	0.26215	0.327748	0.295911	0	1.0184	1.42354	1.21684	0.91316	0.194817
ENSSSCG00000032276	-	-2.10934	0.000186065	0.00134787	1.62533	0.764744	1.40558	0.916887	0.20368	0.790857	0.276555	0	0.0974084
ENSSSCG00000032251	MAFB	2.10719	0.00512189	0.0243581	0.15729	0	0.147956	0.458443	1.22208	0.790857	0.331865	2.19158	0.389634
ENSSSCG00000039708	KLRB1	2.10323	8.20974e-08	1.1093e-06	1.5729	5.57171	2.44127	2.97988	11.8134	8.8576	6.74793	14.9758	23.9625
ENSSSCG00000035012	ELOVL7	-2.10316	3.90226e-06	4.01936e-05	1.46804	1.74799	3.18105	2.00569	0.20368	0.949028	0.331865	0.365264	0.58445
ENSSSCG00000009589	SYK	-2.1004	9.20244e-40	9.0981e-38	38.6933	35.6152	40.17	39.025	7.94353	10.2811	9.45816	6.39212	9.93566
ENSSSCG00000011880	EAF2	-2.09857	0.00327967	0.0167796	1.5729	0.764744	0.221933	0.744971	0.20368	0	0.221244	0	0.389634
ENSSSCG00000003278	-	-2.09846	0.00101949	0.00613222	12.4259	3.93297	8.35949	5.50132	0.20368	6.6432	0.60842	0.365264	1.07149
ENSSSCG00000004658	FBN1	2.09463	5.88347e-05	0.000476894	0.31458	0.327748	0.517845	0.515749	1.83312	1.58171	1.32746	0.547896	3.70152
ENSSSCG00000015850	DUSP4	2.09463	2.17917e-32	1.56889e-30	24.1702	36.7077	36.619	40.343	133.818	123.69	136.563	186.833	154.392
ENSSSCG00000014447	SLC6A7	-2.09407	0.000269654	0.00189378	0.838879	0.983243	1.55353	0.916887	0.61104	0.158171	0.110622	0.547896	0.0974084
ENSSSCG00000015801	TLR3	2.09358	0.00401612	0.019916	0.0524299	0	0.0739778	0.343833	0.61104	0.316343	0.829664	0.365264	0.681859
ENSSSCG00000027770	TDRKH	-2.09354	1.6436e-08	2.42125e-07	2.51664	1.96649	2.6632	2.86527	0.814721	0.474514	0.553109	0.730528	0.487042
ENSSSCG00000002450	SLC24A4	-2.09318	5.30518e-10	9.41586e-09	4.45654	4.69771	5.17845	4.69905	0.40736	1.42354	0.829664	0.547896	2.04558
ENSSSCG00000005096	HIF1A	-2.09025	1.27929e-53	2.46028e-51	826.505	805.057	767.298	778.723	166.814	182.372	188.997	177.336	216.344
ENSSSCG00000024973	-	2.0891	1.05705e-51	1.85499e-49	166.046	188.673	192.564	178.163	747.913	768.08	757.87	782.213	801.281
ENSSSCG00000017640	-	2.08787	6.60366e-15	1.85418e-13	2.25449	1.52949	3.03309	3.26641	8.35089	8.38309	11.0069	14.6106	12.176
ENSSSCG00000039351	PIGH	-2.08776	1.99026e-37	1.7911e-35	31.458	30.9175	31.9584	33.581	6.31408	7.90857	8.35195	6.39212	7.89008
ENSSSCG00000001486	LRRC1	-2.087	2.39129e-18	8.74252e-17	12.9502	14.6394	12.7242	10.1431	1.83312	3.95429	2.43368	3.83527	2.92225
ENSSSCG00000028047	DTNA	2.08467	8.27698e-09	1.26995e-07	0.786449	0.764744	0.887734	1.26072	4.68464	2.53074	3.20803	6.57475	3.5067
ENSSSCG00000003788	PTGER3	2.08441	0.00662991	0.0302888	0	0.655495	0.0739778	0.286527	2.44416	0.474514	0.719042	0.91316	0.681859
ENSSSCG00000012132	ASB9	-2.08202	2.7677e-22	1.27396e-20	28.6792	24.0348	26.0402	33.1798	8.14721	8.38309	7.41166	3.10474	5.8445
ENSSSCG00000039658	-	-2.08159	7.88693e-43	9.15079e-41	335.656	361.178	438.467	448.415	104.284	98.699	75.2228	85.837	104.324
ENSSSCG00000010466	FGFBP3	-2.07984	0.00459287	0.0222192	1.15346	0.546246	0.221933	1.0888	0	0.158171	0.110622	0	0.487042
ENSSSCG00000003231	NKG7	2.07652	5.46931e-37	4.79897e-35	9.85683	7.53819	11.0227	10.5442	48.6796	44.1298	36.5605	43.1011	35.9437
ENSSSCG00000022945	UCHL1	2.07643	5.17589e-05	0.000425934	0.36701	0.218498	0.221933	0.573054	1.62944	1.58171	0.884974	2.92211	1.1689
ENSSSCG00000035960	-	2.07602	2.22314e-05	0.000196294	0.576729	0.218498	0.517845	0.229222	1.83312	1.42354	1.21684	1.09579	2.92225
ENSSSCG00000001064	GMPR	2.07396	5.37133e-06	5.37477e-05	2.6215	3.16823	16.9409	20.1715	38.0882	37.803	37.003	50.4064	63.218
ENSSSCG00000025826	BOC	2.07006	0.00372703	0.0186604	0.15729	0.546246	0.147956	0.0573054	0.40736	0.632686	1.65933	1.27842	0.292225
ENSSSCG00000025783	ENTPD3	2.06952	0.000168093	0.00123166	0.31458	0.109249	0.221933	0.171916	0.814721	0.790857	1.38277	0.547896	0.876676
ENSSSCG00000017892	PITPNM3	2.06831	1.81202e-05	0.000163279	0.471869	0.218498	0.443867	0.171916	2.24048	1.1072	1.32746	1.82632	0.974084
ENSSSCG00000038539	-	2.06436	0.000191561	0.00138411	1.15346	0.873993	0.517845	1.26072	11.4061	2.84709	2.59961	0.91316	2.92225
ENSSSCG00000034565	-	2.06332	0.000113741	0.000867835	0.26215	0.109249	0.295911	0.286527	0.814721	1.1072	1.60402	1.09579	0.58445
ENSSSCG00000015022	LAYN	-2.06232	1.84488e-10	3.46724e-09	5.92458	5.57171	5.47436	10.2004	2.44416	2.05623	1.32746	0.730528	1.75335
ENSSSCG00000009239	-	2.06156	1.40699e-14	3.83549e-13	2.30692	3.27748	1.40558	1.77647	8.55457	8.8576	11.1728	8.21844	7.69526
ENSSSCG00000038453	SYNPO	2.0611	0.000521931	0.00339231	0.15729	0.764744	0.295911	0.286527	3.46256	1.42354	0.884974	1.27842	0.779267
ENSSSCG00000036879	-	-2.05812	0.00149955	0.00854045	1.83505	0.655495	1.77547	0.286527	0.20368	0.316343	0.276555	0.365264	0.194817
ENSSSCG00000023298	SRXN1	2.05636	8.98279e-07	1.02946e-05	0.576729	0.983243	0.221933	0.63036	1.83312	3.47977	1.99119	3.28738	1.94817
ENSSSCG00000000240	KRT85	2.05189	0.000152576	0.00112916	1.31075	0.873993	0.591823	0.229222	6.51776	4.27063	2.21244	0.91316	2.14298
ENSSSCG00000007033	AP3M2	2.05055	6.67037e-06	6.5716e-05	0.524299	0.546246	0.369889	1.14611	1.62944	4.58697	2.10181	4.0179	1.75335
ENSSSCG00000006452	CD1D	2.04972	4.12319e-13	9.82776e-12	10.0665	29.4973	21.2316	33.4664	85.953	83.04	96.9047	77.2533	143.385
ENSSSCG00000026224	ARHGAP31	2.04798	6.44085e-38	5.98828e-36	10.2238	10.9249	12.3543	11.1173	54.9936	53.6201	43.1425	38.1701	41.3986
ENSSSCG00000019975	RF00026	-2.04497	7.9991e-07	9.27328e-06	2.46421	2.18498	2.21933	1.43264	0.20368	0.474514	0.60842	0.365264	0.58445
ENSSSCG00000036063	LPAR6	2.04423	2.20195e-12	5.06773e-11	4.24682	6.11795	5.62231	2.92258	10.5914	17.2407	24.1709	14.9758	28.5407
ENSSSCG00000007526	ZNF831	2.04032	1.22112e-09	2.05309e-08	6.6586	11.9082	12.2803	20.8592	96.7481	47.9259	25.8855	44.1969	52.2109
ENSSSCG00000000521	PHLDA1	-2.03957	8.03577e-10	1.38763e-08	3.46038	3.49597	3.03309	4.06869	0.61104	0.790857	0.719042	0.91316	1.1689
ENSSSCG00000026383	NRP2	2.03924	0.000462732	0.00305564	0.629159	0	0.6658	0.286527	2.44416	1.89806	0.829664	3.10474	0.876676
ENSSSCG00000003950	TIE1	2.03819	0.00157144	0.00890293	0.734019	0.873993	0.443867	5.21479	17.1091	3.63794	2.32306	6.57475	8.57194
ENSSSCG00000004464	TENT5A	-2.03811	2.81735e-21	1.21701e-19	66.4287	42.6072	56.0012	58.91	7.12881	11.5465	15.3211	13.1495	19.8713
ENSSSCG00000014029	COL23A1	2.03395	2.09057e-05	0.000185639	0.26215	0.218498	0.221933	0.515749	1.0184	2.05623	1.27215	1.27842	1.07149
ENSSSCG00000035898	-	2.03304	0.00416628	0.0204726	0.10486	0.546246	0.221933	0.229222	0.20368	2.53074	0.387176	1.09579	1.26631
ENSSSCG00000038407	RF00002	2.033	2.02382e-05	0.000180282	0.26215	0.764744	0.221933	0.63036	2.64784	2.68891	1.16153	1.46106	1.75335
ENSSSCG00000000588	PLEKHA5	-2.03213	0.00017004	0.00124527	1.31075	1.09249	2.44127	1.37533	0	0.158171	0.276555	1.27842	0.292225
ENSSSCG00000035867	GFOD1	2.02672	7.10171e-24	3.523e-22	15.0474	10.8157	14.1298	13.8679	37.8845	55.5182	47.678	80.906	54.0617
ENSSSCG00000023235	MAN1C1	2.02598	1.84701e-23	8.97239e-22	26.1625	42.0609	57.7767	31.5753	159.685	188.066	141.872	169.665	141.924
ENSSSCG00000006950	WDR63	-2.02579	4.15614e-07	5.07816e-06	2.04477	4.26072	2.81116	4.81366	0.40736	0.949028	0.940285	1.46106	0.487042
ENSSSCG00000021656	-	-2.02248	0.000140769	0.00105344	2.20206	37.3632	45.4964	30.3719	8.96193	3.16343	10.1772	3.47001	9.44861
ENSSSCG00000032826	KCTD16	-2.02153	0.000714947	0.00446492	1.0486	0.655495	3.69889	1.71916	0.40736	0.316343	0.331865	0	0.974084
ENSSSCG00000005480	-	2.02134	1.30516e-52	2.41095e-50	39.1652	36.5985	34.1778	33.7529	129.541	139.982	146.353	161.995	151.275
ENSSSCG00000015930	DHRS9	-2.02125	2.88719e-05	0.000248518	1.25832	1.42024	1.9974	2.23491	0.20368	0.632686	0.165933	0.365264	0.779267
ENSSSCG00000010900	DENND1B	-2.02099	3.50607e-44	4.43439e-42	325.852	260.887	292.064	233.29	60.9004	72.917	69.5258	79.0796	60.2958
ENSSSCG00000002812	KIFC3	-2.01858	1.22993e-07	1.62132e-06	4.61383	5.46246	3.69889	7.62162	1.83312	1.26537	0.497798	1.09579	2.14298
ENSSSCG00000035662	-	2.01838	0.00427337	0.0209298	0.20972	0.436997	0.0739778	0.0573054	1.0184	0.632686	1.32746	0.365264	0.292225
ENSSSCG00000027849	CNR2	2.01831	3.16111e-07	3.92386e-06	1.20589	1.09249	0.961712	0.744971	1.83312	4.58697	6.30544	2.00895	4.87042
ENSSSCG00000035592	GPR55	2.01736	1.59821e-14	4.32317e-13	3.40795	4.58847	3.55094	1.77647	15.0723	14.0773	15.3211	11.1406	10.6175
ENSSSCG00000011733	IFT80	2.01177	2.12313e-35	1.72292e-33	19.1894	21.8498	20.2699	18.2231	61.9188	80.9838	99.1171	70.8612	85.4272
ENSSSCG00000003839	-	-2.01135	0.00013396	0.00100786	1.31075	2.29423	1.62751	1.77647	0.20368	0.474514	0.221244	1.46106	0.0974084
ENSSSCG00000035189	-	2.01034	0.00407508	0.0201373	0.26215	0.436997	0.0739778	0.114611	0.40736	1.26537	0.276555	0.91316	1.55853
ENSSSCG00000001888	RPP25	-2.00886	0.000114643	0.000873764	1.36318	0.764744	1.03569	1.0315	0.20368	0.316343	0.387176	0.182632	0.0974084
ENSSSCG00000039355	-	2.00732	6.30689e-06	6.24417e-05	0.36701	0.436997	0.887734	0.286527	2.64784	1.58171	1.49339	1.64369	2.63003
ENSSSCG00000009060	MAML3	-2.00347	2.56927e-27	1.51554e-25	35.8096	33.321	36.1752	27.6212	10.9987	10.123	7.35635	6.02686	7.50045
ENSSSCG00000012375	DLG3	2.00222	7.49288e-10	1.29867e-08	0.734019	1.20174	1.25762	1.26072	3.0552	4.11246	5.47578	5.66159	3.60411
ENSSSCG00000009125	ANK2	2.00158	1.53411e-05	0.000140491	0.20972	1.52949	0.813756	0.687665	2.0368	2.68891	2.21244	5.29633	3.31189
ENSSSCG00000016618	CPED1	2.00082	0.000235569	0.00167197	0.15729	0.436997	0.295911	0.171916	1.0184	1.26537	0.60842	1.46106	0.974084
ENSSSCG00000015090	MPZL3	1.9984	2.59596e-14	6.87636e-13	2.41178	3.16823	3.77287	3.1518	11.8134	7.43406	12.7215	17.35	12.9553
ENSSSCG00000025598	COBLL1	-1.99649	0.000127976	0.000967507	0.891309	1.42024	2.07138	2.46413	0.20368	0	0.331865	0.730528	0.779267
ENSSSCG00000022200	SYT17	-1.9957	0.00836187	0.0365253	0.629159	0.655495	0.147956	0.916887	0.20368	0	0.276555	0	0.0974084
ENSSSCG00000014853	GDPD5	1.9954	7.97663e-23	3.78324e-21	8.7558	11.5804	11.8365	13.9825	50.309	42.0736	31.0294	60.0859	47.6327
ENSSSCG00000039442	BMP2	-1.99479	4.12087e-05	0.000343953	2.30692	4.26072	3.03309	6.24629	0.20368	0.474514	0.719042	0.547896	2.63003
ENSSSCG00000023320	CYP3A39	1.99349	5.64616e-05	0.000460316	0.26215	0.218498	0.369889	0.458443	1.42576	1.1072	0.774353	2.00895	1.75335
ENSSSCG00000012824	GAB3	1.99061	1.28414e-20	5.30235e-19	13.0551	11.1434	15.9792	9.68462	64.7703	45.5534	37.8327	64.1038	37.1126
ENSSSCG00000003437	TNFRSF8	1.98698	0.000329592	0.00227266	0.36701	0.218498	0.221933	0.229222	1.83312	0.949028	0.884974	1.64369	0.487042
ENSSSCG00000016317	AGAP1	-1.98576	9.12091e-21	3.81097e-19	19.7137	29.6065	22.5632	18.567	6.92512	4.4288	5.69702	4.20054	6.916
ENSSSCG00000027558	GABBR2	1.98575	0.00405922	0.0200731	0.419439	0.218498	0	0.229222	1.62944	1.58171	0.774353	0.547896	0.292225
ENSSSCG00000001453	HLA-DRA	1.98551	5.50989e-15	1.56269e-13	24.2751	41.7332	33.7339	26.5897	93.4892	115.781	127.547	210.575	77.05
ENSSSCG00000016657	AOAH	1.98449	8.58921e-31	5.82531e-29	29.3083	38.4557	25.9662	29.2258	98.1738	99.0153	146.187	134.417	127.702
ENSSSCG00000024206	CPPED1	-1.98396	6.12973e-36	5.18406e-34	68.3162	65.4403	99.7961	85.0986	22.2011	19.2969	18.3632	20.0895	21.1376
ENSSSCG00000027275	HHLA2	-1.98254	0.000891592	0.0054612	0.681589	1.20174	0.6658	0.859581	0	0	0.387176	0.182632	0.194817
ENSSSCG00000016708	SKAP2	1.98142	1.7501e-25	9.34205e-24	8.65094	9.17693	8.50745	7.56432	23.6269	30.0526	30.6975	43.1011	39.2556
ENSSSCG00000016573	IRF5	-1.97932	2.25026e-37	2.01219e-35	99.6169	115.149	115.701	112.892	26.8858	34.4814	20.7969	29.9516	29.3199
ENSSSCG00000027628	IL6R	-1.97916	2.15904e-33	1.62961e-31	359.145	297.049	317.661	358.503	60.6967	103.602	89.9355	68.6696	98.3825
ENSSSCG00000011125	GATA3	-1.97851	1.26376e-43	1.52948e-41	186.913	162.126	218.604	188.649	45.828	54.411	39.492	51.6848	49.2886
ENSSSCG00000034566	NPDC1	-1.97835	1.88263e-05	0.000168883	1.15346	2.40348	2.14536	1.60455	0.61104	0.474514	0.221244	0.547896	0.58445
ENSSSCG00000015563	RGL1	1.9782	3.92576e-06	4.04059e-05	0.996169	1.20174	1.25762	1.14611	6.72144	3.63794	1.65933	8.03581	3.40929
ENSSSCG00000039270	TREM2	-1.97749	0.0024331	0.0129584	0.734019	1.63874	0.591823	0.458443	0.20368	0.316343	0.165933	0	0.292225
ENSSSCG00000030172	CD40LG	1.97393	3.54417e-12	8.01234e-11	1.78262	5.68096	4.36469	3.55294	13.4429	14.5518	11.7812	14.6106	19.5791
ENSSSCG00000019020	ssc-mir-15b	1.97377	2.64388e-05	0.000230257	0.576729	0.436997	0.221933	0.343833	1.22208	2.84709	1.54871	1.27842	1.1689
ENSSSCG00000017788	TP53I13	1.97359	4.05398e-12	9.07716e-11	2.35935	5.57171	6.36209	8.25198	26.4784	19.4551	17.7548	27.7601	19.6765
ENSSSCG00000031837	CMTM2	-1.97216	0.00139087	0.00801248	0.681589	0.655495	0.517845	0.744971	0.40736	0.158171	0.110622	0	0.194817
ENSSSCG00000037757	C4orf45	1.9721	0.00635401	0.0291898	0.10486	0.218498	0.0739778	0.114611	0.20368	0.949028	0.663731	0.182632	0.389634
ENSSSCG00000038948	ETS2	-1.9701	2.73769e-31	1.87485e-29	80.5848	111.98	98.0206	98.1069	29.7373	28.4709	27.047	17.1674	21.4298
ENSSSCG00000021910	GAST	-1.9687	0.00649147	0.029724	0.734019	1.52949	0.295911	0.63036	0.20368	0	0.0553109	0.365264	0.389634
ENSSSCG00000003421	-	1.96416	0.00621446	0.0286895	0.10486	0.218498	0.221933	0.0573054	0	0.316343	0.829664	0.730528	0.779267
ENSSSCG00000005498	PAPPA	1.9603	8.28509e-10	1.42542e-08	2.25449	1.63874	1.25762	1.14611	8.55457	8.06674	5.30985	4.93106	4.57819
ENSSSCG00000031866	TIMP3	-1.95925	0.00121485	0.00713311	0.629159	0.546246	0.961712	1.20341	0.40736	0	0.331865	0	0.194817
ENSSSCG00000023026	CLCN5	1.9578	4.19126e-19	1.59461e-17	2.77879	3.05898	3.40298	2.34952	12.8318	9.33211	11.2834	11.5058	11.1046
ENSSSCG00000017285	-	1.95702	0.000309644	0.00215523	0.471869	0.436997	0.517845	0.343833	0.61104	0.949028	3.37396	2.55685	0.876676
ENSSSCG00000038397	PTK2	-1.95588	7.70059e-27	4.34171e-25	48.8123	54.1876	49.4172	46.7039	16.4981	16.7662	9.95596	7.85317	13.6372
ENSSSCG00000008803	ATP8A1	1.95136	1.78727e-44	2.30197e-42	115.923	107.501	109.191	93.2932	388.011	373.126	414.002	438.317	445.156
ENSSSCG00000036878	-	-1.95062	0.00054566	0.00353345	0.734019	0.655495	1.55353	0.916887	0.20368	0.158171	0.221244	0.182632	0.389634
ENSSSCG00000022226	FASLG	1.94954	1.39754e-20	5.75367e-19	4.66626	6.6642	4.43867	4.12599	16.2944	16.7662	16.9251	23.9248	20.9428
ENSSSCG00000007586	FSCN1	1.94934	1.36771e-07	1.78285e-06	4.40411	7.75669	11.3186	13.7533	27.9042	11.3883	38.5517	53.5112	48.412
ENSSSCG00000014628	APBB1	1.94746	1.05422e-11	2.27345e-10	5.71486	2.84048	4.58662	5.50132	19.3496	21.9858	11.6706	27.3948	11.7864
ENSSSCG00000005358	-	1.94601	2.39482e-07	3.0212e-06	0.891309	1.20174	0.887734	1.14611	4.27728	4.74514	1.99119	6.20949	3.31189
ENSSSCG00000017869	ITGAE	1.94155	1.79086e-24	9.14249e-23	24.5372	30.8083	44.0168	40.0565	117.116	122.583	121.905	179.71	128.676
ENSSSCG00000011741	GOLIM4	1.93792	3.924e-36	3.33873e-34	22.3352	20.2111	17.0149	19.5985	76.1764	81.7746	83.5748	58.6249	78.706
ENSSSCG00000035603	-	-1.93517	5.17507e-09	8.14493e-08	4.40411	3.71447	6.36209	7.3924	0.814721	2.05623	1.32746	0.91316	1.85076
ENSSSCG00000013145	DTX4	-1.93168	1.10487e-07	1.46748e-06	5.13813	4.91621	2.81116	7.90815	1.0184	2.05623	1.21684	1.82632	0.876676
ENSSSCG00000034757	FGF11	-1.92993	1.76906e-05	0.000159818	11.3249	33.758	8.35949	9.11156	3.0552	2.68891	9.18161	2.55685	2.3378
ENSSSCG00000012487	XKRX	-1.92967	0.00478148	0.022973	0.943739	0.764744	0.295911	1.20341	0.20368	0	0.387176	0.365264	0
ENSSSCG00000002523	CDC42BPB	-1.92836	9.77621e-05	0.000757441	1.5729	1.96649	3.10707	1.37533	0.40736	0.474514	0.276555	1.46106	0.292225
ENSSSCG00000011230	OSBPL10	-1.92767	3.05116e-13	7.39814e-12	10.2763	13.7654	8.35949	12.1488	1.22208	3.79611	2.93148	4.0179	2.53262
ENSSSCG00000016123	PARD3B	-1.92661	3.76043e-06	3.89326e-05	3.09337	7.3197	11.4666	13.2949	1.0184	1.58171	1.54871	3.28738	3.99374
ENSSSCG00000013940	NLRP3	-1.92643	2.10933e-27	1.24949e-25	48.288	39.9852	41.9454	35.9878	11.8134	8.69943	10.3431	8.40107	14.9035
ENSSSCG00000000623	BCL2L14	1.92469	0.0013977	0.0080452	0.629159	0.218498	0.221933	0.114611	1.0184	1.26537	1.93588	1.27842	0.389634
ENSSSCG00000023584	-	1.922	8.57988e-36	7.08547e-34	56.1525	82.7016	75.1615	80.1703	308.168	253.391	314.94	263.538	251.801
ENSSSCG00000005487	COL27A1	-1.92181	0.0034857	0.0176409	0.471869	2.29423	0.887734	0.63036	0.20368	0.158171	0.387176	0	0.389634
ENSSSCG00000006392	IGSF8	-1.92067	1.10225e-11	2.36975e-10	7.28776	11.0342	6.28811	6.47551	2.0368	2.05623	1.65933	2.73948	1.94817
ENSSSCG00000028373	ENO2	1.91618	1.78545e-05	0.000161195	0.786449	1.09249	0.6658	0.286527	4.68464	2.37257	1.76995	1.46106	3.01966
ENSSSCG00000025176	NOTCH3	1.91427	0.00385162	0.0191865	0.576729	0.546246	0	0.458443	1.22208	0.790857	0.497798	3.47001	1.85076
ENSSSCG00000022822	RF00026	1.91294	0.0012541	0.00733599	0.576729	0.327748	0.147956	0.0573054	0.61104	0.790857	1.54871	1.46106	0.876676
ENSSSCG00000030113	SHISA2	-1.912	0.00624705	0.0288231	0.471869	0.327748	0.517845	1.20341	0.40736	0.158171	0.110622	0.182632	0.0974084
ENSSSCG00000005437	-	-1.91039	1.14316e-34	8.91604e-33	80.847	99.6353	99.1303	118.278	24.0343	21.8277	30.3104	28.4906	26.8847
ENSSSCG00000014203	MCC	-1.9097	1.81951e-26	1.00567e-24	74.0311	61.9443	78.8604	63.3798	17.5165	23.093	11.7259	22.2811	19.092
ENSSSCG00000036854	-	-1.90875	4.55266e-42	5.07261e-40	135.479	122.687	145.144	132.433	34.6256	40.9664	35.6202	27.7601	38.8659
ENSSSCG00000002412	STON2	-1.90446	6.4457e-27	3.6785e-25	63.5975	52.4396	49.7871	82.3479	19.5533	12.4955	17.257	16.6195	17.0465
ENSSSCG00000012277	TIMP1	-1.90327	1.29789e-14	3.55186e-13	12.1637	11.2527	9.17325	13.9825	3.0552	4.4288	2.32306	2.37422	3.60411
ENSSSCG00000005178	CNTLN	-1.90324	1.2697e-11	2.71728e-10	8.65094	8.52144	8.21154	8.99695	1.62944	1.73989	3.76114	2.19158	1.46113
ENSSSCG00000040546	PXN	1.90038	1.26088e-21	5.61951e-20	4.87598	5.13471	6.14016	4.1833	18.9423	19.7714	14.768	20.82	20.8454
ENSSSCG00000034114	GPR68	1.89963	6.15836e-26	3.35106e-24	7.91692	6.11795	6.21414	7.85084	23.6269	30.3689	26.9364	29.2211	22.4039
ENSSSCG00000033305	PGBD2	-1.89685	6.57913e-05	0.000528098	1.52047	1.96649	2.14536	1.0315	0	0.158171	0.442487	0.730528	0.681859
ENSSSCG00000040706	DBN1	-1.89391	2.8211e-10	5.17718e-09	7.28776	10.1602	10.061	7.44971	4.68464	2.84709	1.54871	1.46106	1.85076
ENSSSCG00000040746	LRP2	-1.89362	2.13388e-05	0.000189245	2.04477	1.96649	3.25502	2.86527	0	0.158171	0.774353	0.547896	1.46113
ENSSSCG00000025434	CGA	-1.89283	2.12689e-06	2.30042e-05	2.41178	6.4457	10.135	6.59012	1.83312	1.89806	1.10622	1.09579	2.63003
ENSSSCG00000037976	-	-1.89233	7.12098e-05	0.000568019	1.73019	1.20174	1.25762	1.71916	0.40736	0.632686	0.165933	0.182632	0.681859
ENSSSCG00000004092	MTHFD1L	-1.88845	6.11927e-08	8.38949e-07	3.19823	4.80696	5.17845	3.26641	1.62944	0.790857	0.940285	1.82632	0.681859
ENSSSCG00000040340	-	1.88499	0.000155361	0.00114675	0.419439	0.655495	0.0739778	0.401138	0.814721	2.2144	1.60402	0.91316	1.36372
ENSSSCG00000013296	SLC1A2	-1.88479	6.29288e-07	7.42402e-06	8.07421	22.7238	21.7495	35.2428	2.0368	5.85234	5.97358	4.5658	10.7149
ENSSSCG00000002436	TTC7B	-1.88452	1.991e-05	0.000177697	1.83505	2.29423	1.47956	2.00569	0.20368	0.474514	0.387176	0.182632	1.07149
ENSSSCG00000008465	KCNG3	-1.88446	9.76609e-08	1.30577e-06	7.39262	4.36997	5.91823	4.69905	2.24048	2.68891	0.774353	0.730528	1.55853
ENSSSCG00000009784	ABCB9	-1.88309	3.11463e-08	4.40346e-07	3.04094	3.60522	3.55094	2.80797	0.61104	1.1072	1.10622	0.91316	0.487042
ENSSSCG00000018785	RF00100	1.8827	0.00348771	0.0176447	0.20972	0.327748	0.0739778	0.171916	0	1.1072	0.884974	0.91316	0.58445
ENSSSCG00000009516	UBAC2	1.88209	1.00062e-47	1.51051e-45	41.4196	40.7499	44.1648	39.1396	138.502	146.15	170.026	162.725	144.359
ENSSSCG00000001455	-	1.87688	1.66617e-06	1.82888e-05	16.0436	21.5221	37.9506	22.9222	23.8306	92.8466	81.6942	182.267	71.4003
ENSSSCG00000014688	-	1.87503	0.00568972	0.0265905	0.681589	0.327748	0.147956	0	1.42576	1.73989	1.21684	0.730528	0.487042
ENSSSCG00000031262	TXNIP	-1.87411	5.15285e-32	3.63522e-30	239.762	233.575	201.664	303.776	51.9384	80.9838	69.1939	62.2775	68.7703
ENSSSCG00000000667	AICDA	1.87139	6.98998e-05	0.000557887	0.681589	0.218498	0.517845	1.71916	1.62944	1.89806	4.53549	2.73948	3.89634
ENSSSCG00000016958	PIK3R1	1.87036	2.85942e-30	1.90253e-28	199.706	197.086	214.98	197.99	583.34	692.791	724.739	964.845	735.336
ENSSSCG00000036926	MVB12B	1.87024	2.25792e-22	1.04963e-20	7.13047	6.77345	7.91563	7.79354	37.0698	22.7767	22.5115	27.5774	26.8847
ENSSSCG00000005469	KIAA1958	-1.86996	3.49773e-21	1.49709e-19	22.44	16.4966	20.9357	20.2288	6.51776	6.80137	4.25894	5.47896	5.16264
ENSSSCG00000015931	-	1.86967	0.00539501	0.025459	0.26215	0.218498	0.0739778	0.171916	0.40736	0.158171	1.32746	0.730528	0.58445
ENSSSCG00000013174	CTNND1	1.86876	0.00146023	0.00834698	0.629159	0.546246	0.0739778	0.114611	2.0368	0.632686	0.995596	1.64369	1.1689
ENSSSCG00000015413	FGL2	1.86658	6.34383e-05	0.000510379	17.2494	11.3619	1.55353	3.38102	25.8674	28.3127	21.9584	31.4127	45.4897
ENSSSCG00000014994	PDGFD	1.8635	3.19094e-06	3.35311e-05	1.0486	1.09249	0.6658	0.802276	2.24048	3.16343	2.0465	2.92211	5.94191
ENSSSCG00000024809	CLCN4	1.86023	0.000110901	0.00084847	0.36701	0.546246	0.961712	0.286527	3.25888	1.42354	2.21244	2.00895	0.974084
ENSSSCG00000038072	RF02116	1.85906	9.34447e-08	1.25658e-06	0.838879	1.42024	0.961712	0.859581	3.66624	2.37257	2.82086	4.20054	5.06524
ENSSSCG00000039860	-	-1.85391	0.00827694	0.0362106	0.31458	0.327748	0.887734	0.916887	0.20368	0.158171	0.110622	0.365264	0.0974084
ENSSSCG00000038969	-	-1.85368	0.00805221	0.0354595	0.786449	0.655495	0.221933	0.802276	0.40736	0	0.110622	0.365264	0.0974084
ENSSSCG00000023994	ARMC9	1.84933	1.71324e-05	0.000155275	0.681589	0.655495	0.443867	0.343833	2.64784	2.53074	2.10181	1.27842	1.1689
ENSSSCG00000008634	ATP6V1C2	-1.8482	0.00937246	0.0400792	0.31458	1.52949	0.6658	0.573054	0.40736	0.158171	0.276555	0.182632	0
ENSSSCG00000034993	NREP	1.8458	7.89287e-11	1.55848e-09	2.04477	3.05898	1.84945	2.52144	8.35089	6.95954	12.445	7.85317	6.03932
ENSSSCG00000029484	EMB	1.84516	4.48032e-30	2.93922e-28	17.0397	13.8746	12.9461	16.3894	41.9581	54.2528	56.1959	66.1128	53.0876
ENSSSCG00000037753	C17orf98	-1.84451	0.000481276	0.00316026	1.46804	1.09249	1.25762	0.859581	0.61104	0.632686	0.331865	0.182632	0
ENSSSCG00000003705	CABLES1	1.84386	4.50242e-07	5.47743e-06	0.734019	0.655495	0.961712	1.43264	3.0552	3.3216	2.71023	5.84422	2.92225
ENSSSCG00000033648	-	1.84137	0.000142723	0.00106636	0.31458	0.436997	0.221933	0.229222	1.0184	0.949028	0.995596	1.64369	0.876676
ENSSSCG00000000893	AMDHD1	1.84053	0.00207339	0.0113042	0.419439	0.109249	0.0739778	0.229222	1.22208	0.474514	1.16153	0.547896	0.681859
ENSSSCG00000000811	PCED1B	1.83992	4.04205e-20	1.63064e-18	30.4094	39.6575	38.0246	28.4808	157.241	105.975	76.7162	120.902	150.204
ENSSSCG00000032605	-	-1.83942	4.06843e-08	5.69458e-07	7.34019	6.99195	7.3238	8.08007	0.61104	2.84709	3.09741	2.73948	0.779267
ENSSSCG00000014875	CAPN5	1.83742	0.00514813	0.0244557	0.26215	0.436997	0.221933	0.343833	3.0552	1.42354	0.774353	0.365264	0.389634
ENSSSCG00000035164	-	1.83725	1.12812e-09	1.90815e-08	1.0486	2.07573	2.07138	2.1203	7.33249	7.43406	4.97798	8.03581	5.16264
ENSSSCG00000013473	GNA15	1.83686	3.19711e-18	1.1628e-16	10.3811	15.1856	11.2446	20.5153	64.1592	56.6254	39.0495	46.3885	50.6524
ENSSSCG00000016453	TCAF1	-1.83607	9.95105e-10	1.69542e-08	19.6612	15.2949	18.1246	19.885	1.0184	6.80137	5.25454	3.65264	8.0849
ENSSSCG00000031374	-	1.83544	0.00678174	0.0307993	0.36701	1.31099	0.6658	3.95407	9.57297	0.474514	2.65492	6.02686	9.74084
ENSSSCG00000013278	TSPAN18	-1.83365	7.18418e-23	3.41894e-21	49.8084	76.9114	71.5365	63.5517	27.2931	19.6133	15.4871	14.4279	15.8776
ENSSSCG00000032658	TRAF4	-1.83075	2.79576e-35	2.25573e-33	183.19	189.001	180.654	147.848	49.698	54.8855	40.5982	41.6401	59.4191
ENSSSCG00000011014	BAMBI	1.83011	6.41822e-10	1.12351e-08	2.25449	1.96649	1.3316	3.38102	7.33249	7.7504	7.02448	6.57475	11.4942
ENSSSCG00000008870	GUCY1B1	-1.82925	5.71821e-05	0.000465128	1.5729	3.71447	3.69889	3.72485	0.20368	0.158171	0.719042	1.64369	1.55853
ENSSSCG00000011318	CXCR6	1.8276	4.9838e-17	1.64629e-15	10.9054	15.1856	21.3056	20.458	36.8661	60.896	62.0588	70.6786	70.0366
ENSSSCG00000031821	HASPIN	1.82447	8.64516e-10	1.48555e-08	1.73019	3.05898	3.47696	2.23491	10.5914	6.48503	7.19042	14.0627	8.1823
ENSSSCG00000003061	CADM4	-1.82395	5.57467e-18	1.9965e-16	12.9502	12.4544	14.7956	12.4926	2.64784	4.11246	3.92707	3.10474	4.28597
ENSSSCG00000033367	PLEKHA2	-1.82391	1.26484e-40	1.32515e-38	416.766	444.753	477.749	484.403	104.692	135.869	140.656	132.591	129.164
ENSSSCG00000013849	TPM4	-1.82105	7.18456e-32	4.99327e-30	129.45	125.09	115.553	119.539	37.8845	44.6043	30.421	25.3858	35.2618
ENSSSCG00000014091	F2RL1	-1.8204	1.6358e-05	0.000148737	3.87981	12.1267	18.7904	23.8964	2.85152	2.05623	3.31865	4.93106	7.40304
ENSSSCG00000006923	GBP2	1.81893	3.56359e-45	4.85721e-43	60.1371	59.1038	51.1926	59.8842	195.94	213.848	202.272	206.557	197.544
ENSSSCG00000016027	ITGAV	-1.81548	1.53955e-28	9.52149e-27	76.1283	49.5991	58.8863	62.6348	16.2944	17.3989	22.1244	15.5237	15.6828
ENSSSCG00000038509	NOTCH1	1.81516	1.84597e-15	5.42166e-14	68.4735	72.4322	78.4905	89.4538	430.58	267.468	152.05	254.772	255.502
ENSSSCG00000005743	VAV2	-1.81366	1.54393e-16	4.92618e-15	14.1037	13.1099	13.316	11.4038	5.092	3.16343	2.93148	3.65264	4.09115
ENSSSCG00000015652	IL10	1.81254	0.000365202	0.00247924	3.04094	0.655495	0.517845	0.974192	9.16561	5.69417	3.65052	3.28738	2.14298
ENSSSCG00000024614	ITSN1	-1.81203	7.68772e-13	1.80784e-11	10.3811	11.4712	12.4283	9.57001	3.25888	3.63794	1.82526	3.28738	3.99374
ENSSSCG00000020876	RTL5	-1.81134	5.95312e-07	7.0827e-06	2.93608	3.93297	4.29071	2.97988	1.42576	0.474514	0.719042	2.00895	0.779267
ENSSSCG00000005484	ZNF618	1.81045	1.16885e-06	1.31697e-05	1.83505	3.27748	7.39778	5.10018	18.9423	15.3426	6.85855	14.2453	22.2091
ENSSSCG00000034570	IFI6	1.80948	1.66781e-12	3.86375e-11	4.14196	12.2359	9.83905	10.2577	38.9029	26.4146	27.6555	39.0832	27.0795
ENSSSCG00000013933	PBX4	-1.805	6.17896e-05	0.000498256	1.46804	1.85724	1.10967	2.17761	0.40736	0.474514	0.387176	0.182632	0.779267
ENSSSCG00000021271	-	1.80344	0.000113969	0.000869098	0.36701	0.218498	0.295911	0.515749	1.42576	1.73989	0.829664	1.27842	1.46113
ENSSSCG00000010544	DNMBP	1.80224	7.46531e-12	1.63248e-10	2.41178	4.80696	3.329	3.61024	13.6466	8.8576	9.29223	14.4279	14.9035
ENSSSCG00000021255	ADA	-1.8009	1.60217e-08	2.36269e-07	17.6165	8.30294	9.3212	7.50701	3.46256	3.47977	1.65933	3.10474	3.99374
ENSSSCG00000010787	SCART1	-1.80044	4.72419e-06	4.80253e-05	23.4362	65.4403	84.1128	106.187	29.941	18.6642	6.19482	14.7932	30.8785
ENSSSCG00000011176	SUSD4	1.80034	0.0110149	0.0458322	0.15729	0.218498	0.221933	0.114611	0	0.474514	0.663731	0.365264	1.36372
ENSSSCG00000027016	C19orf47	1.8003	7.83191e-12	1.70469e-10	3.30309	3.71447	3.10707	3.32371	11.8134	7.43406	11.0622	9.86213	17.8257
ENSSSCG00000010142	RYR2	1.79878	0.0016983	0.00952556	0.996169	0.655495	0.443867	0.114611	3.46256	0.949028	0.940285	3.10474	1.65594
ENSSSCG00000002467	ASB2	1.79243	3.90589e-05	0.000327372	1.36318	0.873993	1.18365	3.09449	2.64784	4.74514	3.65052	6.75738	10.9097
ENSSSCG00000013504	TMIGD2	1.79218	0.00325899	0.0166921	0.10486	0.983243	0.6658	0.63036	0	2.53074	2.82086	2.73948	1.75335
ENSSSCG00000006196	-	1.79213	7.59005e-12	1.65461e-10	2.14963	3.16823	2.14536	1.83377	9.77665	7.90857	5.91827	8.76633	7.79267
ENSSSCG00000033952	CITED4	-1.79189	1.90724e-10	3.57486e-09	6.60617	9.83243	9.91303	9.11156	2.85152	3.00526	1.38277	3.65264	2.53262
ENSSSCG00000034802	-	1.79076	7.52566e-15	2.088e-13	4.5614	8.41219	4.29071	5.10018	23.0159	14.5518	21.9031	19.359	16.3646
ENSSSCG00000010448	FAS	1.7897	9.68434e-24	4.77047e-22	23.4362	33.6487	33.216	36.1597	89.2119	85.5707	115.379	125.286	129.748
ENSSSCG00000038503	-	1.78187	9.19978e-16	2.77158e-14	3.61767	5.24396	5.40038	6.70474	16.9055	13.6027	17.6995	19.359	22.2091
ENSSSCG00000002708	TMEM231	-1.78168	4.40632e-10	7.88029e-09	7.28776	5.24396	7.02789	7.73623	2.0368	2.68891	1.65933	2.92211	1.1689
ENSSSCG00000027157	SLC40A1	1.77962	8.35145e-05	0.000659055	0.838879	3.05898	2.36729	5.44402	14.8687	7.27589	4.14832	15.7063	8.86416
ENSSSCG00000028112	CLIC6	-1.77803	0.0103699	0.0436008	0.31458	1.09249	0.443867	0.916887	0.20368	0	0.221244	0	0.389634
ENSSSCG00000005604	PBX3	1.77053	1.266e-14	3.47135e-13	3.35552	2.94973	4.43867	2.86527	9.36929	13.6027	10.675	13.88	10.9097
ENSSSCG00000003816	ATG4C	-1.77046	1.59585e-29	1.01837e-27	81.8431	78.2224	58.8863	69.5115	16.4981	17.7152	23.6731	24.1074	22.7936
ENSSSCG00000010271	PRF1	1.7697	3.37253e-34	2.60148e-32	61.6052	73.3062	88.6254	62.3483	246.657	234.252	240.602	258.059	238.066
ENSSSCG00000002287	MPP5	-1.76962	9.72884e-17	3.13264e-15	12.7405	11.2527	12.5762	12.7218	4.68464	2.53074	3.70583	3.10474	3.99374
ENSSSCG00000000703	VAMP1	1.76925	1.61092e-20	6.61278e-19	10.9579	10.4879	13.1681	7.50701	47.0501	32.267	34.0715	36.5264	30.0992
ENSSSCG00000008820	TEC	1.76858	1.18305e-15	3.51882e-14	4.98084	5.57171	6.43607	6.01707	15.0723	13.1282	20.5757	24.6553	24.0599
ENSSSCG00000033807	C14orf132	-1.76404	2.64766e-10	4.89085e-09	10.5384	6.99195	6.58403	6.93396	2.85152	3.00526	2.10181	1.09579	2.43521
ENSSSCG00000013505	FSD1	1.76351	1.17929e-06	1.32554e-05	0.786449	1.52949	2.58922	1.0888	3.66624	3.63794	4.70143	7.30528	5.74709
ENSSSCG00000002792	HSF4	1.7566	6.53766e-09	1.01305e-07	1.46804	5.24396	2.88513	2.80797	9.98033	9.9648	8.35195	9.49686	13.1501
ENSSSCG00000036905	-	1.75558	0.000299724	0.00209032	0.36701	0.546246	0.517845	0.229222	0.61104	1.73989	1.10622	1.09579	2.14298
ENSSSCG00000037096	TMEM88	-1.75539	5.57401e-16	1.72745e-14	16.6203	19.8834	20.1959	15.2432	6.51776	5.85234	4.0377	3.65264	6.72118
ENSSSCG00000032203	EPPK1	-1.75483	0.000172594	0.00126201	1.5729	1.09249	1.84945	1.94838	0.61104	0.158171	0.276555	0.365264	0.974084
ENSSSCG00000034350	SERHL2	-1.75347	7.41119e-10	1.28769e-08	21.8633	21.3036	13.0941	22.693	7.33249	5.37783	3.98238	2.73948	9.74084
ENSSSCG00000028282	SLC1A4	-1.75326	2.97631e-29	1.8907e-27	51.2765	81.9369	66.4321	67.9642	23.0159	17.557	18.4185	21.0027	19.5791
ENSSSCG00000000896	NTN4	1.75325	0.00153911	0.00873388	0.471869	0.218498	0.221933	0.859581	2.44416	2.2144	1.16153	2.00895	0.487042
ENSSSCG00000020735	MAP3K15	-1.74991	4.86847e-06	4.93848e-05	2.83122	1.74799	2.58922	2.23491	0.61104	0.790857	0.884974	0.91316	0.292225
ENSSSCG00000023611	-	-1.74739	2.7172e-12	6.20274e-11	42.0488	37.5817	37.8027	55.0132	20.9791	14.7099	7.96477	6.75738	14.5139
ENSSSCG00000037641	GPR25	1.74732	7.49952e-05	0.000594499	1.10103	0.436997	1.18365	2.52144	4.0736	4.58697	2.76555	8.76633	3.01966
ENSSSCG00000017938	YBX2	-1.7466	0.00635133	0.029187	0.419439	0.764744	1.47956	1.43264	0.40736	0.158171	0.0553109	0.547896	0.487042
ENSSSCG00000021956	LY75	1.74331	6.33716e-18	2.25805e-16	7.91692	6.00871	8.58143	9.11156	25.8674	30.0526	21.2947	21.9158	34.2878
ENSSSCG00000010454	IFIT5	1.74276	1.10282e-05	0.000103979	0.838879	1.31099	0.739778	2.17761	5.90672	2.05623	4.14832	3.28738	5.94191
ENSSSCG00000038552	-	-1.74179	1.6906e-05	0.000153422	2.72636	1.42024	3.9948	3.32371	1.0184	1.1072	0.442487	0.91316	1.07149
ENSSSCG00000015255	IGSF9B	1.74171	1.20973e-08	1.81446e-07	10.6433	6.11795	15.9792	13.4668	26.4784	42.7063	19.3588	61.1817	44.8079
ENSSSCG00000001800	TM6SF1	-1.74087	7.43762e-16	2.26501e-14	26.6344	26.9845	29.961	25.0998	6.31408	11.8629	9.23692	4.0179	8.47453
ENSSSCG00000032392	MYO15A	-1.74036	0.000834082	0.00514259	0.734019	0.873993	1.18365	0.916887	0.40736	0.158171	0.221244	0.182632	0.389634
ENSSSCG00000035993	C1QTNF2	-1.74011	0.00266694	0.0140124	0.681589	0.873993	0.887734	0.916887	0.20368	0.474514	0.0553109	0.547896	0.194817
ENSSSCG00000002712	LDHD	1.7385	5.76513e-16	1.78275e-14	6.92075	6.2272	6.95391	5.38671	17.3128	20.4041	16.7039	31.4127	21.235
ENSSSCG00000000983	-	-1.73807	4.846e-06	4.91924e-05	4.29925	4.91621	2.29331	3.61024	2.0368	1.26537	0.553109	1.46106	0.876676
ENSSSCG00000004776	DISP2	-1.73803	0.000854136	0.0052478	2.04477	1.20174	0.887734	1.94838	0	0.632686	0.221244	0.365264	0.974084
ENSSSCG00000031387	-	1.73697	0.0041418	0.0203765	0.524299	0.436997	0.0739778	0.171916	0.61104	2.05623	0.884974	1.09579	0.58445
ENSSSCG00000006533	ADAM15	-1.73598	3.31566e-10	6.01402e-09	9.59468	15.8411	15.6833	16.3894	7.94353	3.47977	3.0421	4.74843	3.21448
ENSSSCG00000039009	-	-1.73569	1.98349e-07	2.53378e-06	39.6895	6.99195	35.0655	29.0539	9.57297	8.69943	8.96037	6.94001	7.50045
ENSSSCG00000011316	CCR9	1.73543	2.44543e-25	1.28582e-23	10.6433	15.6226	14.2037	15.8163	52.7532	38.752	48.0652	41.6401	51.9187
ENSSSCG00000023907	AFAP1	1.73282	9.81115e-06	9.31927e-05	0.576729	0.546246	1.03569	0.744971	3.25888	2.84709	1.43808	2.37422	2.72743
ENSSSCG00000002916	APLP1	-1.72968	0.0046527	0.0224619	1.31075	1.20174	1.18365	0.974192	1.22208	0.632686	0.0553109	0	0.194817
ENSSSCG00000024517	AKAP6	1.72197	7.55145e-18	2.6704e-16	5.50514	4.69771	6.14016	5.95976	18.3312	19.1387	14.1596	18.0806	23.1832
ENSSSCG00000014441	CSF1R	1.72181	1.59578e-06	1.75711e-05	2.93608	3.38672	3.77287	5.15749	19.3496	12.4955	4.42487	17.8979	9.93566
ENSSSCG00000033262	CD74	1.72118	1.11838e-18	4.17577e-17	102.763	151.638	122.137	126.702	543.826	419.312	286.013	484.888	340.54
ENSSSCG00000008980	SCARB2	1.71972	1.37749e-08	2.04857e-07	3.82739	13.3284	13.1681	5.61593	29.1263	27.5218	28.1532	37.0743	24.8391
ENSSSCG00000006108	TMEM67	1.7196	4.13453e-07	5.05615e-06	1.46804	1.09249	1.03569	0.802276	3.25888	3.3216	4.97798	2.19158	3.99374
ENSSSCG00000016520	CREB3L2	-1.71949	2.41794e-08	3.47802e-07	4.14196	5.35321	5.3264	5.95976	0.61104	1.89806	1.16153	2.00895	2.14298
ENSSSCG00000008441	ATP6V1E2	1.71919	3.3414e-05	0.000283787	0.576729	0.436997	0.443867	0.458443	1.0184	1.73989	1.54871	2.55685	1.36372
ENSSSCG00000006955	GSDMD	1.71914	2.98506e-08	4.24163e-07	9.64711	6.55495	6.87994	8.4812	26.8858	49.0331	14.768	14.4279	25.8132
ENSSSCG00000001470	SLA-DMA	1.71867	4.85032e-16	1.5065e-14	3.51281	4.69771	4.88254	4.12599	16.9055	14.2354	12.3896	16.0716	11.5916
ENSSSCG00000013497	ANKRD24	1.71745	6.01541e-08	8.25517e-07	1.52047	1.52949	0.739778	1.26072	4.27728	3.63794	3.20803	5.47896	4.57819
ENSSSCG00000029541	PSD2	1.71669	1.90414e-07	2.43762e-06	2.51664	3.82372	4.29071	2.52144	20.5717	7.7504	7.85415	7.12265	10.9097
ENSSSCG00000023762	TRPM2	1.71657	0.000145203	0.00108259	0.681589	1.42024	0.813756	0.974192	4.88832	1.42354	1.54871	5.47896	2.92225
ENSSSCG00000009616	HR	-1.71163	0.000289378	0.00202118	1.41561	4.58847	3.10707	5.73054	0.40736	1.73989	0.442487	1.46106	1.65594
ENSSSCG00000011686	SLC9A9	-1.71102	1.24038e-38	1.18461e-36	260.839	225.927	244.793	233.462	61.104	71.968	80.2561	77.436	76.7578
ENSSSCG00000006919	-	1.71101	1.01804e-34	7.98453e-33	63.8072	79.4242	69.7611	68.9384	274.561	208.154	229.817	222.811	217.708
ENSSSCG00000021731	WWC2	-1.71029	0.00840961	0.0366882	0.681589	1.31099	0.443867	0.63036	0	0	0.165933	0.365264	0.487042
ENSSSCG00000016991	DUSP1	-1.70868	5.11867e-29	3.23698e-27	1335.81	1615.9	1392.41	1687.53	508.589	461.544	419.865	426.263	490.646
ENSSSCG00000021084	S100A6	-1.70586	4.69985e-12	1.04899e-10	13.4221	24.3626	12.3543	21.4322	5.092	3.95429	6.63731	5.66159	5.55228
ENSSSCG00000020858	KIF13A	-1.7058	3.87468e-10	6.97393e-09	30.3569	24.9088	57.9986	29.8561	5.90672	13.4446	7.68822	13.1495	14.6113
ENSSSCG00000000600	EPS8	-1.70525	0.00152316	0.00865032	0.786449	1.31099	0.6658	0.916887	0.61104	0.158171	0.276555	0.182632	0.194817
ENSSSCG00000031550	-	1.70434	0.00773786	0.0343554	0.10486	0.655495	0.221933	0.286527	2.24048	0.632686	0.940285	0.91316	0.389634
ENSSSCG00000036263	-	1.7037	0.00556127	0.0260857	0.471869	0.218498	0	0.229222	1.42576	0.790857	0.663731	0.547896	0.779267
ENSSSCG00000016164	IKZF2	1.70355	2.96983e-27	1.73723e-25	174.487	207.792	182.651	210.597	515.718	554.865	754.109	706.055	625.167
ENSSSCG00000015294	-	-1.70309	3.4004e-10	6.15184e-09	15.9387	15.1856	11.9844	10.4869	4.88832	2.68891	4.09301	6.94001	2.43521
ENSSSCG00000034659	-	-1.70212	8.80136e-05	0.000690678	1.83505	1.31099	2.51525	1.89108	0.20368	0.158171	0.553109	1.27842	0.681859
ENSSSCG00000038119	-	-1.69862	2.82699e-05	0.000244235	3.04094	9.94168	11.0227	13.5814	1.0184	3.63794	4.64612	1.64369	2.92225
ENSSSCG00000023639	NRM	-1.69638	1.02894e-12	2.40353e-11	10.9054	9.28618	12.7982	9.74192	3.25888	4.4288	2.37837	3.47001	3.40929
ENSSSCG00000015565	C1orf21	1.6949	1.13471e-11	2.43209e-10	2.46421	3.49597	2.21933	3.32371	7.33249	11.5465	9.40285	6.94001	10.6175
ENSSSCG00000002270	-	1.69485	0.0106977	0.0447113	0.15729	0.218498	0	0.286527	0.40736	0.316343	0.774353	0.730528	0.487042
ENSSSCG00000034497	-	-1.6944	2.43997e-10	4.53705e-09	11.1151	13.0007	16.719	9.28348	3.0552	4.11246	4.97798	4.74843	2.24039
ENSSSCG00000021675	-	-1.69347	0.000774322	0.00480155	0.996169	0.983243	0.961712	1.94838	0.61104	0.474514	0.387176	0	0.389634
ENSSSCG00000014399	ARHGAP26	1.69251	5.62199e-21	2.37732e-19	16.3581	13.2192	17.7547	15.0713	66.3997	47.6096	37.7773	58.077	44.7105
ENSSSCG00000007552	-	1.6918	2.51369e-05	0.000219873	1.99234	1.31099	2.51525	1.77647	10.795	6.95954	1.99119	5.29633	6.62377
ENSSSCG00000039684	PGPEP1	-1.68742	1.06259e-29	6.84298e-28	35.5475	33.4302	33.5859	32.7787	11.6098	11.7047	10.1772	8.76633	10.4227
ENSSSCG00000016402	AGXT	1.68635	1.25751e-08	1.88211e-07	4.0371	3.60522	1.9974	2.97988	15.6834	10.7557	8.02008	5.84422	11.0071
ENSSSCG00000032424	NUDT16	-1.68554	1.12501e-05	0.000106	2.30692	4.26072	6.21414	2.80797	1.0184	0.949028	0.884974	1.64369	1.55853
ENSSSCG00000007116	CD93	1.68448	5.22543e-06	5.25052e-05	20.3952	8.84918	3.25502	5.38671	22.6085	33.3742	27.1577	33.7869	35.9437
ENSSSCG00000039956	-	-1.68	0.00128349	0.00747985	0.996169	0.983243	0.739778	1.43264	0	0.316343	0.221244	0.730528	0.389634
ENSSSCG00000004822	ALDH1A3	1.67904	0.00184829	0.0102481	0.15729	0.764744	1.40558	0.286527	1.0184	3.00526	1.60402	2.19158	2.3378
ENSSSCG00000021041	-	1.67845	2.67468e-10	4.93427e-09	2.30692	1.96649	4.58662	2.69336	8.96193	7.43406	10.3431	8.5837	10.8123
ENSSSCG00000038220	RXRA	-1.67677	6.09207e-14	1.56642e-12	67.32	61.9443	70.3529	60.0561	31.7741	24.2002	11.7259	21.7332	13.7346
ENSSSCG00000016782	OTULINL	1.67645	4.23075e-22	1.92218e-20	19.0321	24.2533	14.8695	15.1859	47.0501	58.9979	70.9086	56.9812	56.4969
ENSSSCG00000017952	SAT2	1.67442	0.000481855	0.00316258	0.681589	0.218498	0.887734	0.343833	2.64784	0.632686	1.49339	1.82632	2.3378
ENSSSCG00000013078	MYRF	-1.67424	0.00559556	0.0262116	0.996169	0.436997	0.739778	1.48994	0	0.158171	0.497798	0.547896	0.0974084
ENSSSCG00000012669	ARHGAP36	-1.67234	0.0097157	0.0413204	0.734019	0.327748	0.591823	0.744971	0	0	0.331865	0.365264	0.0974084
ENSSSCG00000034526	-	-1.66971	0.00299166	0.0154924	1.41561	0.983243	0.591823	1.43264	0.20368	0.158171	0.719042	0	0.292225
ENSSSCG00000028741	-	1.66769	0.00483893	0.0232014	0.471869	0.109249	0.221933	0.229222	0.20368	0.949028	0.60842	1.46106	1.26631
ENSSSCG00000024393	B3GNT5	-1.66389	7.15736e-08	9.72722e-07	3.93224	3.71447	3.40298	3.61024	0.61104	1.1072	1.21684	1.82632	0.974084
ENSSSCG00000035757	SSBP2	-1.66232	5.03151e-08	6.97308e-07	8.86066	12.8914	10.5049	16.7332	5.092	2.2144	3.42928	2.00895	6.33155
ENSSSCG00000007115	THBD	-1.66217	0.00127636	0.00744448	18.1932	4.91621	10.061	5.04288	1.22208	8.38309	1.27215	3.10474	1.36372
ENSSSCG00000000633	YBX3	-1.66168	9.25801e-25	4.76092e-23	303.674	291.258	249.009	275.41	119.968	91.2649	89.8802	68.1217	73.6407
ENSSSCG00000027378	SH3PXD2B	1.66126	0.00626022	0.0288628	0.891309	1.42024	0.369889	0.0573054	3.86992	1.26537	0.995596	2.73948	1.94817
ENSSSCG00000011859	HEG1	-1.65864	8.36208e-17	2.72379e-15	32.3493	36.7077	30.1829	38.5666	16.0907	13.7609	7.96477	9.31423	8.66935
ENSSSCG00000009564	TMEM255B	-1.65427	0.000427398	0.00285047	1.41561	1.74799	1.62751	0.859581	0.20368	0.790857	0.331865	0.547896	0.389634
ENSSSCG00000012054	DOP1B	-1.6524	4.6886e-08	6.52796e-07	6.08187	13.8746	15.1655	13.6387	3.46256	3.00526	2.76555	6.20949	4.18856
ENSSSCG00000034699	-	1.65071	8.92622e-11	1.75758e-09	2.04477	3.16823	2.44127	2.46413	10.3877	8.06674	6.13951	6.94001	8.1823
ENSSSCG00000003731	GAREM1	-1.64844	3.40872e-05	0.000288805	3.6701	4.69771	3.84685	2.00569	2.0368	0.474514	1.32746	1.46106	0.487042
ENSSSCG00000009399	CYSLTR2	-1.64816	1.47764e-06	1.63601e-05	16.5679	10.4879	16.4231	8.99695	1.42576	2.84709	5.53109	2.73948	7.50045
ENSSSCG00000007094	DZANK1	1.64783	0.00819048	0.0359034	0.471869	0.327748	0.221933	0.114611	2.0368	0.474514	0.663731	0.365264	1.1689
ENSSSCG00000026331	COQ8B	1.64344	4.87848e-24	2.43733e-22	13.6318	18.1354	14.7216	11.8049	50.5127	50.773	44.8571	38.718	41.3986
ENSSSCG00000000517	CAPS2	1.64124	0.000224362	0.00160214	0.943739	1.63874	0.517845	0.458443	1.42576	1.89806	4.48018	2.92211	2.24039
ENSSSCG00000037541	-	1.64045	0.0011575	0.00684219	0.31458	0.655495	0.221933	0.744971	0.814721	1.1072	1.16153	2.92211	1.65594
ENSSSCG00000006376	-	1.63915	1.91973e-06	2.09247e-05	0.943739	2.29423	0.813756	1.83377	3.86992	3.3216	3.98238	6.02686	5.26005
ENSSSCG00000021654	ZNF641	1.6391	0.00191793	0.0105674	0.26215	0.327748	0.813756	0.401138	2.64784	1.73989	1.43808	0.91316	0.58445
ENSSSCG00000011257	ACVR2B	-1.63846	0.00555354	0.0260676	0.996169	1.85724	2.07138	1.0315	0.814721	0	0.165933	0.182632	1.1689
ENSSSCG00000017749	-	1.63788	6.71776e-18	2.38761e-16	39.6895	46.4309	31.5146	26.4751	81.2684	104.235	139.66	118.893	114.26
ENSSSCG00000037449	CSF1	1.6361	1.606e-10	3.04764e-09	5.13813	7.42894	11.9844	9.22617	33.8109	24.0421	16.1508	28.308	29.6122
ENSSSCG00000036631	-	-1.63244	0.000381234	0.00257191	1.10103	1.63874	1.55353	1.94838	0.814721	0.474514	0.221244	0.365264	0.779267
ENSSSCG00000034556	RF00026	-1.63185	0.0121176	0.0495107	0.681589	0.873993	0.369889	0.573054	0.20368	0.474514	0.0553109	0.182632	0.194817
ENSSSCG00000000541	FAR2	1.62794	2.24867e-20	9.20164e-19	7.75963	10.1602	8.6554	10.6588	24.6453	28.3127	29.0382	35.6132	26.008
ENSSSCG00000008126	ASTL	1.62771	0.00214204	0.0116423	0.734019	0.546246	2.21933	0.859581	2.0368	4.11246	0.940285	6.94001	3.31189
ENSSSCG00000009626	SORBS3	1.62716	4.74887e-07	5.75902e-06	2.46421	1.96649	2.07138	2.80797	13.2392	5.85234	4.36956	7.48791	6.33155
ENSSSCG00000010054	ADORA2A	1.62624	9.77188e-06	9.28825e-05	1.41561	1.20174	3.55094	1.20341	4.48096	7.27589	3.76114	7.67054	5.64969
ENSSSCG00000014565	-	1.62577	4.82462e-17	1.59747e-15	12.1113	24.2533	19.5301	26.4178	68.8439	67.0647	60.6761	64.8344	55.6202
ENSSSCG00000040650	-	1.62195	0.00108423	0.006469	0.31458	0.218498	0.739778	0.687665	1.62944	0.949028	1.93588	0.547896	2.43521
ENSSSCG00000009860	FBXW8	1.62043	0.000228565	0.00163133	0.629159	0.436997	0.443867	0.229222	1.42576	1.73989	1.49339	1.09579	1.07149
ENSSSCG00000007495	CASS4	-1.61963	6.39955e-16	1.96594e-14	249.357	265.039	265.284	249.107	131.781	72.917	68.3643	53.5112	92.538
ENSSSCG00000000018	KIAA0930	1.61877	5.01262e-14	1.29838e-12	8.86066	15.5134	19.5301	17.077	58.0488	46.0279	38.8283	54.0591	37.5996
ENSSSCG00000009542	TNFSF13B	1.61753	3.28517e-06	3.43926e-05	0.943739	1.09249	0.887734	1.26072	1.83312	2.53074	2.87617	4.74843	4.09115
ENSSSCG00000016122	CTLA4	1.61746	1.30546e-06	1.45803e-05	3.77496	2.51273	1.62751	2.17761	8.55457	7.7504	6.47138	3.83527	12.2735
ENSSSCG00000036756	ZNF496	-1.61505	5.67324e-11	1.13457e-09	7.81206	9.28618	8.13756	9.97114	2.44416	2.37257	2.21244	3.47001	3.89634
ENSSSCG00000034284	-	1.61494	0.00514931	0.0244557	0.26215	0.436997	0.221933	0.229222	1.22208	0.790857	0.387176	0.730528	1.36372
ENSSSCG00000016431	GALNTL5	1.61466	0.00648845	0.0297199	0.419439	0.436997	0.0739778	0.171916	0.814721	0.474514	1.16153	1.27842	0.487042
ENSSSCG00000038401	TRAM2	1.61298	2.09944e-15	6.15325e-14	6.81589	6.99195	4.80856	8.36659	21.1827	26.0983	18.0314	17.1674	21.3324
ENSSSCG00000032709	ARL4A	-1.61073	1.27439e-08	1.90332e-07	13.5269	20.6481	11.2446	32.7787	5.092	5.37783	6.41606	6.75738	8.0849
ENSSSCG00000030274	PPEF1	1.6085	1.19791e-07	1.58506e-06	1.41561	2.73123	1.55353	1.43264	5.29568	4.4288	6.0842	6.75738	3.89634
ENSSSCG00000009828	PPP1CC	-1.60786	5.05153e-27	2.91845e-25	565.09	512.051	522.579	548.069	146.853	173.356	202.936	147.932	208.162
ENSSSCG00000022351	GSTO1	-1.60618	1.4505e-21	6.40364e-20	22.44	20.7573	26.4101	23.2087	7.12881	8.54126	7.6329	7.12265	7.59785
ENSSSCG00000024233	RAB39B	1.60263	2.90439e-06	3.07966e-05	1.41561	0.983243	1.03569	0.687665	3.66624	3.00526	2.87617	4.38317	2.3378
ENSSSCG00000020912	HECTD2	-1.60216	3.98478e-07	4.87727e-06	10.1714	5.68096	5.47436	4.81366	1.83312	3.00526	2.59961	1.64369	1.55853
ENSSSCG00000009079	INTU	1.60125	0.00235963	0.0126294	0.524299	0.546246	0.147956	0.63036	1.83312	0.316343	2.26775	1.27842	1.26631
ENSSSCG00000032355	LY86	-1.60089	0.00113916	0.0067502	1.62533	3.05898	1.3316	1.14611	0.61104	0.949028	0.60842	0.730528	0.0974084
ENSSSCG00000009852	VSIG10	1.60065	2.46758e-05	0.000216162	1.62533	1.31099	1.62751	1.0888	7.73985	4.74514	3.37396	4.5658	1.85076
ENSSSCG00000017880	SPNS3	1.60002	2.41328e-08	3.47588e-07	3.09337	5.46246	9.02529	9.4554	13.6466	20.5623	18.6951	24.2901	25.2288
ENSSSCG00000017754	-	1.59976	4.03121e-12	9.04061e-11	2.98851	5.13471	4.6606	5.38671	15.0723	10.9138	15.4871	15.3411	11.5916
ENSSSCG00000001457	SLA-DQB1	1.5978	1.54403e-14	4.18468e-13	22.807	37.9095	32.4763	26.3605	80.6573	68.0137	100.445	129.851	72.1796
ENSSSCG00000027710	PDZD3	-1.59654	0.0004481	0.0029716	1.31075	0.764744	1.9974	1.54725	0.61104	0.474514	0.497798	0.365264	0.389634
ENSSSCG00000007904	TEKT5	-1.59508	3.80774e-06	3.93355e-05	3.56524	3.27748	7.17585	5.04288	0.814721	1.26537	2.32306	1.27842	1.65594
ENSSSCG00000012643	SH2D1A	1.59471	7.00339e-14	1.78765e-12	28.8889	23.8163	15.8313	22.1772	43.3839	67.381	80.3667	59.9033	90.5898
ENSSSCG00000022630	FLYWCH2	1.59337	3.47806e-07	4.2832e-06	2.25449	1.52949	1.62751	2.52144	8.14721	3.63794	4.48018	8.03581	6.72118
ENSSSCG00000038829	-	1.5903	0.00298525	0.0154706	0.471869	0.218498	0.591823	0.401138	2.64784	1.58171	0.884974	1.46106	0.487042
ENSSSCG00000000838	SLC41A2	1.58945	8.75409e-08	1.17945e-06	2.46421	3.05898	1.10967	2.063	5.29568	7.90857	7.41166	6.75738	4.96783
ENSSSCG00000033720	-	-1.58798	4.48416e-17	1.49178e-15	46.5578	61.2888	61.9934	63.4371	26.6821	22.4603	12.5003	18.8111	17.9231
ENSSSCG00000024236	MMP17	1.58671	0.00541936	0.0255567	0.576729	1.42024	1.55353	0.916887	4.27728	2.05623	1.16153	8.5837	1.07149
ENSSSCG00000039074	TNFRSF13C	-1.58493	2.01482e-08	2.93119e-07	6.34402	8.63069	7.39778	5.32941	2.24048	3.16343	2.43368	0.91316	2.43521
ENSSSCG00000000152	RBFOX2	-1.58475	0.000148285	0.00109972	1.88748	1.20174	2.6632	1.77647	0.40736	0.316343	0.884974	0.547896	0.681859
ENSSSCG00000034364	SPECC1	-1.58397	1.05165e-16	3.37853e-15	76.7574	52.2211	85.7403	67.5631	22.4048	30.6853	17.2017	29.4037	19.1895
ENSSSCG00000004507	SMAD7	1.58346	2.31696e-17	7.91431e-16	10.9054	8.30294	9.24723	14.6702	34.2183	30.2107	26.8258	35.248	37.0152
ENSSSCG00000035702	WDSUB1	-1.58	2.38352e-11	4.9616e-10	14.1037	10.0509	12.3543	11.633	4.0736	5.69417	2.93148	4.74843	3.40929
ENSSSCG00000006331	PBX1	1.57823	0.000106368	0.000818247	0.681589	0.655495	1.70149	1.43264	3.0552	1.73989	3.26334	2.73948	5.8445
ENSSSCG00000000651	CLEC12B	1.57648	0.0093659	0.0400689	0.20972	2.07573	1.18365	0.401138	2.24048	0.790857	6.13951	2.73948	1.65594
ENSSSCG00000017199	-	-1.57507	2.38556e-11	4.9616e-10	18.0883	18.9001	14.2037	18.395	5.49936	9.33211	3.70583	6.20949	5.16264
ENSSSCG00000010647	ADRB1	1.57475	0.000682779	0.00429814	1.31075	0.436997	2.21933	0.687665	3.0552	1.26537	2.82086	5.47896	5.06524
ENSSSCG00000028274	FAM131B	-1.57298	0.00254944	0.0134606	0.734019	1.52949	1.03569	0.802276	0.40736	0.474514	0.387176	0	0.292225
ENSSSCG00000014626	HPX	1.57144	0.00112069	0.00666384	0.734019	0.546246	0.813756	0.343833	3.25888	1.42354	1.43808	2.73948	0.779267
ENSSSCG00000015089	JAML	1.57122	1.32164e-27	7.89553e-26	120.694	89.5843	110.005	103.092	314.686	286.448	317.872	286.367	368.106
ENSSSCG00000027329	-	1.56965	0.00675878	0.0307374	0.26215	0.436997	0.443867	0.114611	0.61104	0.316343	0.940285	0.91316	1.55853
ENSSSCG00000023746	-	-1.5689	2.15316e-05	0.000190715	2.35935	5.46246	4.80856	3.95407	0.61104	1.58171	1.27215	0.730528	2.3378
ENSSSCG00000015014	ZC3H12C	1.56889	1.76863e-06	1.93378e-05	1.93991	2.07573	2.81116	2.69336	5.092	4.4288	8.57319	12.419	4.96783
ENSSSCG00000034250	-	-1.56635	2.2182e-11	4.63412e-10	25.2712	44.7922	44.7566	54.2109	10.9987	13.7609	16.0402	8.94897	20.5532
ENSSSCG00000003917	TESK2	1.5651	3.01017e-27	1.75352e-25	19.2942	21.6313	21.5275	18.567	49.4943	55.5182	70.798	63.9212	58.0554
ENSSSCG00000006083	LAPTM4B	-1.56508	2.00293e-06	2.17304e-05	4.29925	7.1012	9.3212	10.9453	1.22208	2.84709	1.99119	3.65264	3.60411
ENSSSCG00000010060	UPB1	1.56278	8.78655e-06	8.43737e-05	0.838879	1.52949	0.739778	0.859581	2.24048	2.84709	3.81645	2.73948	2.24039
ENSSSCG00000010151	LYST	-1.56247	3.97793e-24	2.00165e-22	1597.59	1831.13	1944.73	1482.49	559.713	585.076	623.243	534.746	598.088
ENSSSCG00000016068	HECW2	1.56217	6.129e-11	1.22397e-09	4.45654	6.4457	4.58662	3.38102	14.4613	15.0263	17.2017	11.5058	10.2279
ENSSSCG00000026506	RALGAPA2	1.56113	6.79583e-20	2.6951e-18	68.9454	74.3987	93.8039	87.4481	270.691	188.224	189.993	291.846	257.743
ENSSSCG00000024818	RCAN3	-1.5609	5.7969e-33	4.2833e-31	99.5644	107.829	95.6533	109.11	32.3851	37.0121	34.514	38.3527	32.5344
ENSSSCG00000006610	S100A11	-1.55763	9.12995e-12	1.98107e-10	10.1714	16.4966	13.9818	13.2949	4.48096	3.95429	5.25454	5.66159	3.40929
ENSSSCG00000006764	PTPN22	1.55644	4.61867e-18	1.66688e-16	54.999	79.8612	72.2023	73.5802	140.947	189.489	239.994	251.484	208.162
ENSSSCG00000010581	PSD	-1.55385	2.18785e-17	7.50982e-16	25.9004	27.3123	26.2621	20.9738	11.6098	8.8576	7.24573	8.40107	7.50045
ENSSSCG00000036136	BHLHE40	1.55138	1.81951e-05	0.000163849	7.34019	27.203	14.0558	40.9734	59.2709	54.7273	51.8816	55.7028	106.273
ENSSSCG00000026210	-	1.54835	5.87652e-12	1.29514e-10	4.24682	6.00871	2.73718	4.41252	12.8318	11.7047	12.6109	12.6016	13.1501
ENSSSCG00000003761	ADGRL2	1.54832	0.00682198	0.0309447	0.26215	0	0.295911	0.573054	1.0184	0.790857	0.719042	0.547896	1.46113
ENSSSCG00000038067	-	-1.54822	8.01412e-06	7.77541e-05	3.87981	2.84048	4.29071	3.2091	0.20368	2.05623	1.21684	0.730528	1.55853
ENSSSCG00000038719	-	-1.54803	0.00217194	0.0117911	1.78262	1.31099	1.47956	2.46413	1.62944	0	0.276555	0.91316	0.58445
ENSSSCG00000040048	-	1.5479	1.68938e-15	4.98261e-14	4.82355	6.11795	6.06618	5.55863	13.4429	14.2354	16.4826	17.8979	19.4817
ENSSSCG00000011750	PLD1	1.54782	0.000110757	0.000847832	0.576729	1.31099	0.6658	0.573054	1.42576	2.68891	1.71464	2.00895	3.01966
ENSSSCG00000016479	TRBV19	1.54777	1.51238e-05	0.000138683	0.524299	1.31099	1.70149	1.31802	3.25888	4.27063	2.5443	3.83527	3.79893
ENSSSCG00000000688	LAG3	1.54747	5.88212e-07	7.01797e-06	3.25066	3.05898	2.95911	5.67324	15.0723	12.4955	5.75233	8.5837	13.7346
ENSSSCG00000013769	C19orf67	-1.54601	3.29142e-05	0.00028022	1.78262	2.29423	2.6632	2.46413	1.0184	0.949028	0.719042	1.09579	0.389634
ENSSSCG00000016567	STRIP2	1.54569	4.91514e-09	7.78822e-08	1.93991	2.07573	3.47696	2.63605	6.72144	7.27589	6.25013	7.12265	9.64343
ENSSSCG00000010497	ENTPD1	1.54562	0.000301637	0.00210262	1.0486	3.82372	1.3316	4.46982	5.092	9.80663	3.92707	8.5837	11.3968
ENSSSCG00000015407	GNAI1	-1.54529	0.00653021	0.0298858	0.524299	0.546246	0.887734	0.859581	0.20368	0.158171	0.331865	0.182632	0.194817
ENSSSCG00000002764	SMPD3	1.54431	4.72124e-12	1.05077e-10	4.14196	5.89946	5.25243	3.2091	14.0539	12.1792	14.8233	14.4279	11.0071
ENSSSCG00000001595	DAAM2	1.54214	0.00116736	0.00689176	0.576729	0.655495	0.443867	0.916887	3.0552	2.2144	1.10622	2.92211	0.876676
ENSSSCG00000022635	BEX4	-1.54179	0.00223012	0.0120619	1.36318	0.983243	1.18365	1.14611	0	0	0.442487	0.365264	0.876676
ENSSSCG00000032936	PIM3	-1.53958	2.95961e-15	8.56699e-14	66.7957	50.0361	47.7897	74.9555	30.3483	21.5113	15.1552	17.35	19.8713
ENSSSCG00000015249	-	1.5383	0.00150996	0.00858925	0.471869	0.218498	0.6658	0.286527	1.0184	0.632686	1.27215	1.09579	1.94817
ENSSSCG00000004902	RNF152	-1.53802	0.00292726	0.0152094	1.15346	0.655495	1.47956	1.0315	0.814721	0.632686	0.276555	0	0.292225
ENSSSCG00000017428	JUP	1.53569	9.39789e-06	8.95703e-05	2.0972	4.04222	1.84945	1.71916	8.14721	7.11771	6.13951	2.92211	9.93566
ENSSSCG00000034049	-	1.53562	0.000409917	0.00274825	1.0486	1.63874	1.03569	1.66186	2.0368	3.47977	2.71023	2.19158	8.66935
ENSSSCG00000031336	-	1.53513	8.43683e-06	8.13494e-05	1.99234	1.52949	2.21933	1.66186	8.55457	6.32686	3.09741	6.57475	3.40929
ENSSSCG00000001204	ZKSCAN4	-1.5348	2.75803e-05	0.000238865	2.6215	3.05898	1.84945	3.38102	1.42576	0.474514	1.16153	0.91316	0.681859
ENSSSCG00000013440	ATP8B3	-1.53343	0.000160977	0.00118199	1.99234	1.63874	2.88513	1.48994	0.61104	0.316343	0.663731	0.91316	0.876676
ENSSSCG00000000067	CHADL	-1.53226	0.0001964	0.00141398	6.39645	7.21045	16.2751	4.98557	2.64784	2.68891	2.98679	6.02686	0.974084
ENSSSCG00000006187	MSC	1.53168	0.0104513	0.0438906	0.524299	0.218498	0.147956	0.63036	0.40736	2.37257	1.05091	1.64369	0.487042
ENSSSCG00000013292	PRR5L	1.53037	2.73638e-16	8.59419e-15	5.61	5.46246	5.91823	6.99126	18.7386	13.6027	19.0823	18.4458	17.0465
ENSSSCG00000011238	ARPP21	-1.52988	0.000655564	0.00415506	1.73019	1.52949	0.887734	1.60455	0.20368	0.632686	0.663731	0.547896	0.292225
ENSSSCG00000038009	-	-1.52968	1.53308e-05	0.000140489	2.46421	4.15147	2.51525	3.03719	0.40736	0.632686	1.27215	1.09579	1.36372
ENSSSCG00000022236	FOLR1	1.52855	4.82435e-07	5.83872e-06	2.25449	4.26072	1.62751	3.66755	7.73985	6.6432	7.13511	12.9669	7.98749
ENSSSCG00000009889	ALDH2	-1.52848	5.72166e-23	2.73219e-21	28.6792	34.5227	33.512	32.8933	10.184	10.123	11.0069	13.88	11.0071
ENSSSCG00000030368	HSPA1L	1.52731	0.00288281	0.0150229	0.419439	0.436997	0.369889	0.859581	1.22208	1.58171	0.774353	1.09579	3.01966
ENSSSCG00000037364	-	1.52713	1.93893e-22	9.04339e-21	52.3775	36.5985	36.3231	37.7643	136.669	129.384	105.92	99.5344	117.864
ENSSSCG00000030548	HERC5	1.52703	4.0196e-10	7.20705e-09	6.97318	13.8746	10.9487	12.0914	30.9594	17.557	30.421	33.7869	44.2234
ENSSSCG00000010290	MCU	-1.52241	4.79398e-21	2.04568e-19	28.2073	25.5643	28.9993	31.0595	9.98033	9.49028	11.0622	8.21844	10.2279
ENSSSCG00000004420	TRAF3IP2	-1.52173	0.000690712	0.00433672	1.62533	5.68096	3.47696	4.58443	1.0184	1.26537	0.60842	0.91316	2.72743
ENSSSCG00000034104	-	-1.52172	8.43371e-08	1.13847e-06	5.66243	6.2272	4.58662	5.84515	2.0368	1.73989	1.32746	2.00895	2.72743
ENSSSCG00000004387	FOXO3	1.52127	1.92232e-21	8.4336e-20	26.1625	31.3545	35.2874	39.77	111.617	90.3159	84.4044	104.831	85.8168
ENSSSCG00000016067	STK17B	1.52039	2.04079e-17	7.02221e-16	724.949	819.478	789.713	790.242	1911.33	1800.94	2441.7	2680.31	2368.58
ENSSSCG00000021067	BLVRB	1.51942	0.00382353	0.0190687	0.31458	0.436997	0.369889	0.286527	1.0184	1.26537	0.442487	1.27842	1.26631
ENSSSCG00000003828	FGGY	1.51521	1.52812e-14	4.14956e-13	5.29542	5.46246	5.69629	4.75635	18.5349	14.8681	12.6662	13.3321	16.7542
ENSSSCG00000015810	HTRA4	-1.51511	1.98192e-10	3.70803e-09	7.86449	9.61393	9.02529	8.19468	1.42576	3.47977	3.26334	3.83527	2.82484
ENSSSCG00000016629	ST7	1.51391	1.87577e-08	2.74026e-07	3.04094	3.60522	3.77287	1.83377	8.55457	7.90857	9.73472	10.9579	6.23414
ENSSSCG00000001407	-	1.51136	5.49291e-05	0.000449126	0.786449	0.983243	1.55353	1.43264	5.29568	2.84709	3.26334	4.38317	1.75335
ENSSSCG00000033209	-	1.51035	0.00146472	0.00836925	0.419439	0.546246	1.25762	0.401138	3.25888	1.73989	1.10622	1.46106	2.04558
ENSSSCG00000034835	SLC7A6	1.50973	1.86596e-25	9.92282e-24	17.197	15.0764	16.0532	16.6759	42.1618	48.7168	49.282	39.0832	51.8213
ENSSSCG00000014391	ARAP3	1.50965	1.18617e-12	2.76623e-11	8.33636	13.2192	12.2063	8.19468	32.9962	27.0473	20.6863	37.9875	30.3914
ENSSSCG00000037646	DNAJA4	1.50874	0.000961651	0.00582426	18.4029	23.3793	12.3543	44.8128	114.876	38.1193	45.8527	18.6285	134.716
ENSSSCG00000035974	-	1.50873	8.95864e-05	0.000701125	0.524299	0.983243	1.18365	0.687665	1.83312	2.68891	1.65933	3.28738	2.53262
ENSSSCG00000010006	-	1.50647	1.47922e-14	4.02456e-13	10.1714	13.1099	12.3543	9.28348	43.7912	29.7362	32.3569	21.7332	31.2681
ENSSSCG00000022112	DOCK9	1.50515	1.12288e-26	6.28052e-25	108.006	110.888	114.296	119.768	327.11	277.749	298.513	313.031	390.705
ENSSSCG00000017563	MYCBPAP	1.5051	3.10825e-05	0.000265754	0.786449	0.764744	0.961712	0.744971	1.83312	2.2144	1.88057	2.19158	3.40929
ENSSSCG00000005533	PTGS1	1.5042	0.00309744	0.0159695	0.31458	0.327748	0.221933	0.229222	0.61104	0.790857	0.663731	0.91316	0.974084
ENSSSCG00000012676	MBNL3	1.50274	8.92028e-10	1.52359e-08	2.98851	4.47922	3.18105	2.86527	8.55457	11.072	7.30104	8.40107	11.8838
ENSSSCG00000023403	-	-1.50274	3.88538e-13	9.27667e-12	31.5628	23.0516	28.7034	33.8102	12.8318	10.5975	7.02448	8.21844	13.5398
ENSSSCG00000039212	MYT1	-1.50199	5.90908e-05	0.000478693	1.73019	3.82372	2.95911	3.09449	1.42576	0.474514	0.829664	1.27842	1.1689
ENSSSCG00000001253	-	1.50111	0.000102664	0.000791053	2.6215	3.38672	3.92082	5.2721	14.8687	5.85234	4.42487	9.31423	19.6765
ENSSSCG00000036884	-	-1.50083	1.71712e-10	3.23579e-09	11.6394	9.06768	9.98701	7.16318	3.86992	3.00526	3.42928	3.10474	3.31189
ENSSSCG00000000179	CCDC65	1.49789	5.88371e-07	7.01797e-06	1.62533	1.74799	1.03569	1.54725	4.27728	4.90331	5.0886	2.92211	3.60411
ENSSSCG00000034048	-	1.49519	5.83289e-08	8.02037e-07	9.01795	6.2272	11.7625	6.3036	25.2563	14.3936	23.0093	38.3527	17.2413
ENSSSCG00000014766	-	-1.49501	9.68488e-05	0.000751193	32.6114	9.28618	30.7008	17.822	9.57297	12.6537	4.75674	10.9579	2.82484
ENSSSCG00000006911	TGFBR3	-1.49437	8.37976e-09	1.28432e-07	12.7405	9.94168	10.7268	13.0656	2.44416	5.21966	3.0421	6.94001	3.5067
ENSSSCG00000034189	LDOC1	-1.49435	1.56175e-06	1.72099e-05	3.87981	5.46246	3.9948	5.04288	1.0184	1.1072	2.26775	2.19158	1.1689
ENSSSCG00000026502	LIX1L	-1.49192	1.9616e-19	7.67101e-18	28.5219	24.4718	25.5223	24.8133	9.57297	10.7557	8.40726	9.49686	8.27971
ENSSSCG00000031174	FBP1	-1.49185	7.33677e-05	0.000582914	2.20206	2.07573	2.81116	2.17761	0.61104	0.316343	0.663731	1.64369	0.974084
ENSSSCG00000007039	PRNP	-1.49146	0.00492555	0.0235604	1.46804	1.09249	0.813756	2.23491	0	0.474514	0.663731	0	0.974084
ENSSSCG00000012014	-	1.48976	4.14613e-09	6.59949e-08	2.20206	2.51273	2.29331	2.69336	6.72144	6.01051	7.24573	4.93106	8.66935
ENSSSCG00000012332	WNK3	-1.48894	0.002391	0.0127778	1.46804	1.42024	0.6658	1.94838	0.814721	0.632686	0.497798	0	0.487042
ENSSSCG00000010128	-	1.48867	0.000316088	0.00219573	0.681589	0.436997	0.961712	0.744971	1.22208	1.26537	2.10181	3.65264	1.94817
ENSSSCG00000003926	BTBD19	-1.48794	1.1611e-14	3.20248e-13	17.0922	20.6481	23.8948	16.9051	7.33249	6.80137	5.69702	7.67054	7.79267
ENSSSCG00000009092	TRPC3	-1.48732	1.15408e-08	1.73471e-07	51.9581	26.0013	64.9525	34.2686	22.8122	18.8224	10.0666	16.2542	12.0786
ENSSSCG00000039133	-	1.48424	9.52287e-15	2.63691e-13	16.5154	17.6984	24.6346	21.1457	47.6612	40.6501	50.167	75.9749	65.5558
ENSSSCG00000014063	SFXN1	1.4836	2.83358e-21	1.22026e-19	31.5628	37.3632	34.0298	28.9392	74.7506	93.6375	113.221	96.4297	81.0438
ENSSSCG00000039896	TMEM38B	1.48255	6.52906e-07	7.67683e-06	3.6701	1.96649	3.03309	2.1203	3.86992	7.7504	7.57759	11.1406	7.79267
ENSSSCG00000038190	MPST	1.48248	5.97617e-06	5.93768e-05	1.83505	4.69771	3.84685	3.03719	4.27728	6.80137	11.7812	12.6016	10.2279
ENSSSCG00000021748	PRR5	1.48237	1.94173e-13	4.78245e-12	10.5384	13.6561	9.98701	11.9768	46.4391	36.8539	25.9961	26.299	26.3003
ENSSSCG00000035240	GPR63	-1.48193	0.000498336	0.00325751	1.62533	2.73123	2.44127	2.92258	2.24048	0.790857	0.829664	0.365264	0.389634
ENSSSCG00000007575	RADIL	1.48117	1.92706e-13	4.75465e-12	7.13047	7.21045	7.24983	8.59581	20.9791	18.1897	16.372	29.9516	21.0402
ENSSSCG00000000082	CACNA1I	-1.479	0.000195227	0.00140698	7.54991	7.97519	9.02529	3.03719	1.42576	3.16343	2.48899	4.5658	0.876676
ENSSSCG00000031261	RHOQ	1.47766	3.43314e-12	7.78591e-11	6.39645	6.4457	6.36209	4.58443	14.4613	13.6027	16.0955	23.3769	15.2931
ENSSSCG00000004572	-	-1.47741	0.00110705	0.0065939	3.72253	3.49597	5.54834	2.46413	3.86992	0.474514	0.663731	0.91316	1.36372
ENSSSCG00000016855	FYB1	1.4761	3.77305e-23	1.81403e-21	62.077	44.3552	42.7592	55.1851	133.614	163.391	133.521	129.851	151.957
ENSSSCG00000009971	ZNRF3	1.47576	4.89775e-06	4.96458e-05	1.83505	2.29423	1.84945	3.09449	10.5914	5.69417	4.14832	4.5658	7.20822
ENSSSCG00000003079	-	1.47485	0.00201046	0.0110167	0.419439	0.218498	0.221933	0.859581	1.83312	1.1072	1.32746	0.91316	1.26631
ENSSSCG00000003266	TMC4	-1.47402	0.00297391	0.0154232	1.36318	1.20174	0.887734	1.14611	0.40736	0.158171	0.387176	0	0.876676
ENSSSCG00000016781	TRIO	1.47156	2.91202e-13	7.08523e-12	8.86066	18.6816	15.6833	14.7275	44.1986	44.4462	29.4807	39.8138	42.2752
ENSSSCG00000037876	RF00026	1.4707	0.0033205	0.0169515	0.36701	0.655495	0.887734	0.744971	2.24048	2.05623	0.884974	0.730528	3.31189
ENSSSCG00000022031	CHST2	1.47029	4.65412e-15	1.32803e-13	13.2123	19.7741	14.6476	19.2546	61.7151	47.4514	39.6579	35.0653	47.7301
ENSSSCG00000035093	KIF26A	1.46953	1.6723e-07	2.15587e-06	1.93991	2.07573	1.47956	1.89108	4.0736	6.95954	4.75674	4.0179	5.64969
ENSSSCG00000014437	PPARGC1B	1.46937	5.54322e-06	5.54283e-05	4.92841	3.60522	3.55094	5.44402	23.6269	10.5975	6.63731	11.8711	9.44861
ENSSSCG00000028875	HAVCR2	1.46794	1.09501e-05	0.000103312	8.86066	4.58847	2.51525	3.61024	18.9423	13.1282	14.768	14.2453	7.50045
ENSSSCG00000007472	BCAS4	1.46444	1.19522e-15	3.54001e-14	9.8044	11.5804	7.54574	7.22048	25.0527	26.2565	22.4009	27.2122	23.378
ENSSSCG00000039707	RTKN2	-1.46357	4.87265e-08	6.76628e-07	10.486	6.99195	6.14016	8.08007	1.42576	3.79611	3.26334	2.73948	2.82484
ENSSSCG00000009620	BMP1	-1.46341	0.000382108	0.00257633	3.61767	2.51273	1.84945	2.75066	1.83312	0.790857	0.60842	0.182632	1.55853
ENSSSCG00000027529	BIRC3	-1.46187	6.11547e-20	2.44601e-18	1999	1911.75	1589.41	2071.88	618.984	628.89	758.81	673.729	754.818
ENSSSCG00000016884	PELO	1.46165	1.69259e-26	9.39221e-25	17.9835	16.6059	19.7521	19.7131	50.5127	50.773	50.3882	46.3885	57.1787
ENSSSCG00000016009	ITGA4	1.45825	5.7858e-16	1.78521e-14	198.867	257.61	213.204	349.162	590.265	656.57	772.14	757.01	723.062
ENSSSCG00000036322	SPRY4	-1.45703	2.51834e-06	2.69474e-05	4.82355	4.69771	4.6606	3.38102	1.83312	2.68891	1.27215	0.91316	1.46113
ENSSSCG00000000732	CRACR2A	1.45691	1.37378e-21	6.08405e-20	29.7278	28.951	33.6599	28.137	98.5812	80.8256	66.2625	91.8639	77.5371
ENSSSCG00000012254	GPR82	1.45391	2.41139e-06	2.59017e-05	2.0972	2.62198	1.62751	2.86527	5.092	3.47977	6.91386	9.67949	6.33155
ENSSSCG00000012362	ARHGEF9	-1.45387	7.36542e-06	7.20579e-05	3.1458	3.71447	3.18105	2.97988	0.40736	1.42354	0.940285	1.64369	1.46113
ENSSSCG00000006767	MAGI3	-1.45169	6.23816e-16	1.92056e-14	42.5207	56.9188	46.4581	76.3881	22.4048	20.0878	19.2482	16.9848	22.7936
ENSSSCG00000036091	MORC4	-1.45168	0.000232745	0.00165527	2.88365	3.71447	2.81116	2.17761	0.20368	1.26537	0.829664	0.547896	2.04558
ENSSSCG00000015579	PTGS2	-1.45116	2.53703e-15	7.38949e-14	23.8556	41.1869	35.3614	28.8819	12.0171	10.7557	12.445	10.0448	13.1501
ENSSSCG00000034980	IRF8	1.44972	7.94166e-16	2.41327e-14	13.7891	17.6984	16.2751	14.7275	51.1237	38.752	29.702	43.4664	50.555
ENSSSCG00000029553	-	1.44883	4.9548e-07	5.98627e-06	2.98851	4.69771	5.91823	4.12599	19.757	7.43406	10.1772	10.41	12.8579
ENSSSCG00000015491	-	-1.44838	0.00114517	0.00677843	1.62533	1.42024	1.3316	1.0315	0.40736	0.474514	0.60842	0	0.681859
ENSSSCG00000036616	-	1.4459	0.00369943	0.0185487	0.419439	1.42024	0.591823	0.515749	2.85152	1.26537	2.98679	1.64369	0.779267
ENSSSCG00000040294	-	-1.44562	3.20222e-19	1.2283e-17	149.32	139.839	128.425	142.347	32.9962	60.2633	59.5145	46.5712	56.2046
ENSSSCG00000029294	-	-1.44422	0.00134044	0.00776017	1.46804	1.74799	1.03569	1.0888	0.61104	0.632686	0.60842	0.182632	0.292225
ENSSSCG00000017561	ABCC3	1.4442	0.00410751	0.0202548	0.36701	0.327748	0.739778	0.515749	2.0368	0.474514	0.940285	2.37422	1.26631
ENSSSCG00000003326	-	-1.44351	0.00145504	0.00832745	4.71869	7.1012	10.7268	16.4467	2.85152	1.1072	1.60402	4.38317	7.89008
ENSSSCG00000030246	FCRLA	-1.43935	0.00225464	0.0121508	0.838879	1.09249	1.55353	1.14611	0.40736	0.316343	0.387176	0.182632	0.681859
ENSSSCG00000023857	ARHGEF40	-1.43893	1.40377e-07	1.82308e-06	5.97701	6.2272	8.58143	5.95976	2.24048	2.05623	1.82526	3.65264	2.82484
ENSSSCG00000038501	-	1.43815	0.00139019	0.00801187	0.734019	0.546246	0.369889	0.63036	3.0552	1.42354	1.10622	0.91316	1.75335
ENSSSCG00000024933	SLC36A4	1.43743	5.39065e-07	6.49608e-06	4.92841	6.33645	7.69369	10.888	12.8318	12.3374	21.4606	31.4127	23.0858
ENSSSCG00000032781	SRSF12	-1.43608	1.56797e-08	2.31712e-07	46.7675	57.0281	29.1473	26.4751	8.75825	10.9138	21.2947	15.1585	16.3646
ENSSSCG00000032979	TMEM267	-1.43596	0.000442454	0.00293832	2.46421	3.82372	2.95911	2.17761	0.20368	1.1072	1.76995	0.182632	1.26631
ENSSSCG00000002541	-	1.43378	1.38619e-06	1.54205e-05	3.61767	2.73123	6.51005	5.15749	19.1459	8.54126	8.46257	12.9669	12.8579
ENSSSCG00000006480	NAXE	1.43377	0.00298454	0.0154706	0.471869	0.218498	0.813756	0.573054	2.24048	1.89806	1.27215	1.64369	0.58445
ENSSSCG00000014349	TMEM173	-1.43133	3.34932e-14	8.78898e-13	29.4656	38.565	35.1395	39.3688	15.4797	12.9701	9.51347	10.5927	17.7283
ENSSSCG00000003230	CLDND2	1.43059	0.00160268	0.00906162	0.681589	0.873993	0.295911	0.687665	2.44416	2.68891	0.995596	1.46106	1.36372
ENSSSCG00000006162	ZC2HC1A	-1.42947	1.53581e-06	1.69506e-05	5.92458	5.79021	4.80856	5.84515	2.85152	0.949028	2.93148	1.27842	1.94817
ENSSSCG00000028317	ARHGEF28	1.4283	0.00280894	0.0146713	0.471869	0.218498	0.517845	0.229222	0.61104	1.26537	0.940285	1.27842	0.974084
ENSSSCG00000038383	DYNC2LI1	1.42769	1.97855e-05	0.000176923	0.943739	0.655495	0.739778	0.974192	2.64784	1.89806	2.48899	2.19158	2.24039
ENSSSCG00000002329	MAP3K9	1.42718	1.14501e-07	1.51792e-06	3.19823	4.58847	4.06878	2.00569	9.16561	9.49028	7.52228	12.419	7.79267
ENSSSCG00000011298	CDCP1	1.4271	0.000105271	0.000810253	3.51281	1.96649	1.10967	2.46413	8.96193	6.80137	3.26334	4.38317	7.89008
ENSSSCG00000029200	TRIM2	1.42603	1.7263e-08	2.53776e-07	7.60234	10.1602	8.6554	6.59012	14.8687	16.2917	28.3745	33.4217	17.0465
ENSSSCG00000005902	FOXH1	1.42406	0.0019535	0.0107339	0.681589	0.327748	1.18365	0.458443	2.64784	1.1072	1.21684	1.64369	2.63003
ENSSSCG00000017605	MMD	1.42365	2.80273e-19	1.07801e-17	25.7431	31.0268	31.9584	33.8102	61.104	79.4021	84.7916	94.4207	90.2976
ENSSSCG00000036523	TMEM121B	1.42288	0.000676945	0.00427129	0.419439	0.655495	0.739778	0.63036	1.22208	1.73989	1.16153	2.73948	1.55853
ENSSSCG00000034039	SLC11A2	1.42233	2.95409e-22	1.35089e-20	251.087	273.232	241.538	230.712	605.745	619.241	623.575	807.416	682.443
ENSSSCG00000023776	CCSAP	1.42165	2.55851e-20	1.04113e-18	15.0998	18.7909	16.4971	15.8163	52.9568	43.1808	47.0143	42.5532	35.6515
ENSSSCG00000005305	UNC13B	-1.42121	6.05094e-07	7.18083e-06	4.71869	6.11795	7.17585	8.36659	1.42576	1.73989	2.98679	3.10474	2.63003
ENSSSCG00000009781	PITPNM2	1.42093	1.26046e-22	5.93812e-21	50.6473	56.4818	51.9324	46.7612	170.48	136.186	110.179	136.974	135.885
ENSSSCG00000028327	RHOBTB1	1.42007	3.78654e-11	7.72664e-10	3.1458	3.60522	3.47696	3.26641	7.12881	9.33211	9.23692	10.5927	8.57194
ENSSSCG00000003513	ECE1	1.41991	7.25488e-07	8.46643e-06	5.97701	4.26072	6.28811	6.13168	19.1459	8.69943	8.79443	20.4548	19.7739
ENSSSCG00000029239	MZB1	-1.4188	0.00138438	0.00798823	2.83122	3.49597	1.62751	1.48994	0.61104	0.474514	0.829664	0.365264	1.75335
ENSSSCG00000032796	GRINA	1.41822	0.00187002	0.0103359	0.629159	0.436997	0.443867	0.63036	1.0184	2.2144	1.27215	2.37422	0.779267
ENSSSCG00000025602	DOCK4	-1.4182	1.39874e-06	1.55356e-05	4.50897	8.95843	9.02529	8.4239	3.46256	1.89806	2.21244	4.0179	3.11707
ENSSSCG00000004629	LYSMD2	1.41635	0.00266418	0.0140032	0.524299	0.327748	0.443867	0.573054	1.42576	1.1072	0.719042	2.37422	1.26631
ENSSSCG00000016887	ITGA2	1.41586	3.02156e-09	4.92678e-08	4.50897	4.58847	5.62231	4.58443	9.98033	9.33211	13.0534	19.5416	12.5657
ENSSSCG00000008302	FBXO41	1.41507	0.0110728	0.0460189	0.31458	0.109249	0.295911	0.515749	1.42576	1.26537	0.774353	0.182632	0.876676
ENSSSCG00000014146	RASA1	-1.41427	2.87702e-22	1.31995e-20	345.041	283.174	253.818	293.346	88.1935	99.3316	124.173	114.876	123.514
ENSSSCG00000015013	RDX	1.41404	7.43048e-19	2.78921e-17	107.586	95.8115	88.4035	104.697	190.645	241.211	297.573	318.875	272.159
ENSSSCG00000038753	RF00002	1.41379	0.00925311	0.0397018	8.28393	30.262	10.5049	5.38671	64.1592	43.0226	4.53549	48.5801	20.9428
ENSSSCG00000005186	TTC39B	-1.41338	8.37311e-16	2.53341e-14	34.7086	35.2875	35.9532	40.5722	8.55457	11.3883	17.1464	16.0716	14.4164
ENSSSCG00000003336	TTLL10	-1.41298	0.00554561	0.0260471	0.943739	1.09249	0.887734	0.974192	0.40736	0.632686	0.110622	0.365264	0.487042
ENSSSCG00000039703	EEPD1	-1.41263	3.21433e-12	7.32566e-11	27.9976	24.6903	38.3945	25.8447	15.0723	9.33211	8.02008	11.6884	11.689
ENSSSCG00000016119	-	1.41213	1.54518e-05	0.000141413	1.20589	2.51273	1.3316	1.26072	3.46256	5.69417	4.31425	2.55685	4.09115
ENSSSCG00000002954	SPINT2	1.41096	1.1043e-07	1.46748e-06	2.46421	1.85724	4.6606	3.03719	6.31408	8.22491	8.29664	9.31423	8.0849
ENSSSCG00000033880	-	-1.40762	1.17923e-10	2.28663e-09	66.6384	69.5917	73.8299	67.6777	44.1986	29.4199	17.3676	17.1674	23.8651
ENSSSCG00000009778	RILPL2	1.40596	1.24034e-08	1.85839e-07	2.88365	3.82372	3.84685	5.32941	9.98033	12.3374	11.7812	11.3232	7.40304
ENSSSCG00000025109	PLD3	1.40555	1.05096e-20	4.37816e-19	14.8377	15.1856	17.4588	15.3006	41.7544	37.0121	35.9521	52.2327	41.8856
ENSSSCG00000033892	EVA1B	-1.40243	6.56312e-06	6.48871e-05	9.69954	7.21045	6.658	7.27779	4.68464	3.00526	2.87617	3.65264	0.974084
ENSSSCG00000032473	NYNRIN	-1.4019	2.2092e-19	8.56766e-18	45.247	46.5402	48.8254	58.3942	20.1643	19.2969	15.0446	17.7153	22.4039
ENSSSCG00000002997	-	1.40162	0.000269513	0.00189374	0.681589	0.655495	1.18365	0.573054	1.62944	2.53074	2.48899	2.00895	1.46113
ENSSSCG00000002452	LGMN	1.39981	0.000274694	0.00192629	1.78262	3.16823	3.9948	2.63605	7.53617	6.48503	3.70583	15.7063	5.26005
ENSSSCG00000034223	-	1.39922	5.61315e-06	5.60477e-05	0.996169	1.63874	1.25762	1.26072	2.85152	2.84709	3.0421	3.65264	4.18856
ENSSSCG00000009929	TRPV4	-1.39919	0.0113545	0.0469671	0.734019	0.655495	0.591823	0.916887	0	0.316343	0.442487	0.182632	0.194817
ENSSSCG00000024088	TLN2	-1.39877	2.34127e-06	2.51678e-05	8.86066	6.11795	6.51005	6.47551	1.83312	2.2144	1.93588	2.37422	4.6756
ENSSSCG00000033620	-	1.39779	2.92995e-06	3.10208e-05	7.91692	6.55495	8.95132	7.3351	20.1643	31.7925	8.40726	15.3411	26.3003
ENSSSCG00000024060	LIPT2	-1.39662	0.00641576	0.0294253	0.891309	2.07573	1.18365	0.916887	0.40736	0.316343	0.829664	0.182632	0.292225
ENSSSCG00000005481	-	1.39655	6.57822e-28	3.99791e-26	66.8482	61.398	62.1414	58.7381	174.35	174.463	145.744	169.3	157.412
ENSSSCG00000013010	NAALADL1	1.39631	0.00165144	0.00929611	0.576729	0.436997	1.18365	0.687665	1.62944	1.42354	3.26334	1.82632	1.1689
ENSSSCG00000040579	ZNF683	1.39624	2.35413e-09	3.87907e-08	87.5056	49.9269	83.299	52.7783	142.576	180.948	172.238	281.436	124.001
ENSSSCG00000017268	PRKCA	1.39567	1.66985e-22	7.81436e-21	25.7955	25.2366	28.8513	26.7043	80.25	62.4777	62.0035	79.9928	67.3092
ENSSSCG00000021527	ATP10B	1.39514	6.44839e-05	0.000518196	1.10103	1.42024	1.10967	1.54725	2.64784	1.73989	3.15272	5.29633	4.18856
ENSSSCG00000014627	SMPD1	1.39393	3.37184e-07	4.15969e-06	3.77496	2.84048	2.36729	2.92258	9.16561	9.9648	7.19042	9.1316	4.6756
ENSSSCG00000011090	NEBL	1.39143	9.39563e-10	1.60274e-08	10.8006	14.7486	14.0558	18.1085	19.9607	38.5938	50.4435	34.1522	44.7105
ENSSSCG00000000182	WNT10B	-1.39026	0.0116411	0.0479688	1.15346	0.873993	1.25762	2.97988	0.40736	0.474514	0.331865	0.182632	1.46113
ENSSSCG00000009716	SH3RF1	-1.38922	1.93371e-11	4.05185e-10	18.8223	20.1018	16.8669	15.8736	9.16561	8.06674	6.0842	3.83527	7.20822
ENSSSCG00000001456	-	1.38909	2.9648e-14	7.80917e-13	55.5233	84.1219	64.1388	56.7324	146.039	173.672	180.922	225.916	125.267
ENSSSCG00000016589	LRRC4	1.38789	3.3313e-06	3.48496e-05	2.93608	4.80696	4.88254	4.81366	18.5349	10.2811	6.41606	9.1316	13.1501
ENSSSCG00000032710	E2F2	-1.38669	2.72393e-10	5.01195e-09	69.1027	36.9262	38.0246	63.5517	23.6269	26.8891	15.4317	18.0806	16.1698
ENSSSCG00000035198	-	1.385	6.83702e-20	2.7038e-18	10.6957	11.9082	13.0941	10.5442	28.5152	28.4709	28.9276	34.5174	30.294
ENSSSCG00000023351	PLA2G4A	-1.38489	1.53315e-18	5.67913e-17	48.7598	59.2131	62.4373	43.896	17.5165	18.6642	21.7372	25.0206	19.2869
ENSSSCG00000015250	ADAMTS15	1.38358	8.34073e-07	9.60586e-06	3.09337	2.18498	4.06878	2.57874	10.795	6.48503	5.25454	9.67949	7.79267
ENSSSCG00000000035	TTLL1	-1.38342	5.85625e-08	8.0446e-07	9.38496	6.77345	9.24723	7.85084	3.86992	4.74514	2.26775	2.73948	2.92225
ENSSSCG00000040582	-	1.38303	0.00115683	0.00684106	0.681589	0.218498	0.517845	0.573054	1.42576	2.05623	1.10622	1.27842	1.26631
ENSSSCG00000008646	RNF144A	-1.38243	3.84976e-13	9.20728e-12	18.1932	14.0931	13.6119	16.1601	5.49936	6.80137	5.97358	5.66159	5.8445
ENSSSCG00000007659	ZCWPW1	1.38075	2.44612e-06	2.62346e-05	2.0972	3.60522	1.55353	3.2091	5.90672	4.58697	7.41166	8.76633	6.916
ENSSSCG00000023709	PTPRJ	1.37776	1.4529e-10	2.78234e-09	13.4745	11.9082	11.3186	8.59581	20.9791	28.1545	27.4895	45.1101	25.7158
ENSSSCG00000022912	-	1.37729	9.57209e-17	3.09637e-15	63.4402	57.7928	47.8636	61.3168	125.874	109.771	178.046	158.525	175.14
ENSSSCG00000034758	PDXK	-1.37662	1.32863e-07	1.7403e-06	9.54225	10.8157	11.5405	11.8622	3.86992	5.21966	3.70583	6.75738	2.14298
ENSSSCG00000039793	PATJ	-1.37653	3.01666e-05	0.000258552	4.40411	10.3787	10.7268	9.91384	3.25888	1.1072	4.25894	4.38317	3.70152
ENSSSCG00000006774	PPM1J	1.37631	0.000246756	0.00174519	1.0486	0.436997	0.591823	1.26072	2.64784	2.53074	1.82526	1.82632	2.72743
ENSSSCG00000001469	SLA-DMB	1.37626	2.44521e-14	6.51391e-13	10.9579	12.8914	9.39518	8.25198	24.4416	27.3637	26.5492	32.6911	23.0858
ENSSSCG00000004114	RAB32	-1.37558	1.13418e-09	1.91379e-08	10.2238	10.9249	10.8747	14.8421	5.90672	4.74514	4.53549	4.38317	3.40929
ENSSSCG00000000839	ALDH1L2	1.37363	2.03768e-05	0.000181401	2.0972	1.85724	1.77547	1.0888	3.66624	3.16343	3.76114	7.12265	4.57819
ENSSSCG00000037766	NR3C2	-1.37168	2.97759e-06	3.1454e-05	4.71869	6.6642	11.9844	9.16887	2.64784	4.11246	2.98679	2.92211	3.01966
ENSSSCG00000001780	FAH	-1.37107	0.000180461	0.00131133	2.0972	3.49597	3.47696	4.69905	1.22208	1.42354	0.884974	0.91316	2.14298
ENSSSCG00000015664	-	1.3708	6.82715e-14	1.74584e-12	11.22	16.8244	10.9487	15.5871	26.6821	34.3232	34.7906	35.6132	43.5416
ENSSSCG00000006729	TENT5C	1.37067	9.20866e-12	1.99507e-10	30.3045	56.5911	34.7696	51.403	127.911	84.6217	102.104	104.831	138.904
ENSSSCG00000030065	ZBTB47	-1.36787	0.0112598	0.0466579	0.734019	0.655495	0.961712	0.63036	0.20368	0.316343	0.387176	0.365264	0.0974084
ENSSSCG00000023526	RAPGEF3	1.36765	8.9058e-06	8.52855e-05	2.67393	5.68096	4.95651	2.63605	7.73985	7.59223	11.7259	15.889	7.69526
ENSSSCG00000003282	-	1.36574	0.000993521	0.00599957	0.891309	1.09249	1.18365	0.63036	1.22208	4.4288	1.82526	3.10474	1.75335
ENSSSCG00000001499	DST	-1.35985	0.000676872	0.00427129	17.564	6.11795	17.6807	36.7328	9.98033	8.38309	3.09741	5.47896	11.3968
ENSSSCG00000021519	CPNE2	1.35948	2.292e-08	3.31043e-07	8.7558	7.75669	13.8339	11.2892	33.6072	27.2055	17.7548	19.1764	36.5281
ENSSSCG00000011766	PEX5L	-1.35884	0.0113532	0.0469671	1.10103	0.764744	1.18365	0.63036	0	0.632686	0.497798	0	0.389634
ENSSSCG00000014812	FOLR2	1.35708	0.0055403	0.0260471	0.524299	0.109249	0.517845	0.286527	0.814721	1.1072	0.829664	1.46106	0.876676
ENSSSCG00000025067	-	1.35542	0.0021881	0.011856	0.891309	0.327748	0.813756	0.802276	3.66624	2.2144	1.71464	0.91316	1.26631
ENSSSCG00000017032	-	1.3553	5.32984e-21	2.26059e-19	26.5295	30.1528	26.2621	30.6011	71.0844	74.3406	84.7363	59.538	72.0822
ENSSSCG00000001065	ATXN1	1.35295	3.14862e-14	8.2778e-13	6.39645	8.63069	9.46916	8.02276	19.9607	19.4551	19.0823	24.4727	20.6506
ENSSSCG00000031723	RAB39A	-1.3525	0.0064266	0.0294558	1.83505	1.74799	0.961712	2.97988	0.61104	0.158171	1.21684	1.27842	0.292225
ENSSSCG00000006378	SLAMF7	-1.35185	8.53701e-17	2.77433e-15	222.198	181.572	229.331	179.309	59.6783	81.1419	104.095	69.5828	81.7256
ENSSSCG00000037101	LRRC8B	1.35077	1.24586e-09	2.09218e-08	2.77879	4.15147	3.9948	3.61024	7.94353	8.69943	9.79003	10.9579	8.37712
ENSSSCG00000017358	SLC4A1	1.35042	0.00608745	0.0281866	0.576729	0.327748	0.443867	0.573054	1.22208	1.58171	1.16153	0.182632	2.04558
ENSSSCG00000038252	RF02164	1.34932	5.7944e-05	0.000470217	1.10103	1.52949	1.55353	1.66186	5.49936	4.4288	2.21244	3.47001	3.60411
ENSSSCG00000013494	MATK	-1.3488	2.09416e-16	6.62161e-15	71.8814	95.2653	92.5462	91.0583	23.4232	39.2265	34.1268	33.0564	41.3012
ENSSSCG00000000186	RHEBL1	1.34742	0.00102913	0.00618227	0.734019	1.09249	0.6658	0.974192	3.25888	2.68891	1.16153	1.46106	2.72743
ENSSSCG00000014192	-	-1.3457	0.0011656	0.00688422	1.25832	1.96649	1.92342	1.37533	0.814721	0.158171	0.60842	0.91316	0.681859
ENSSSCG00000028004	RIN2	1.34539	1.25417e-10	2.42191e-09	9.90926	10.4879	9.98701	9.5127	19.757	29.1035	22.2903	37.0743	19.092
ENSSSCG00000010170	DISC1	-1.34436	4.43771e-09	7.04763e-08	26.4771	19.9926	30.7748	24.0683	5.70304	11.5465	7.02448	12.419	13.2475
ENSSSCG00000023537	SYT8	1.34373	0.00434633	0.0212316	0.891309	1.63874	0.6658	0.687665	2.85152	1.89806	1.32746	5.1137	1.36372
ENSSSCG00000027790	-	1.34185	5.73054e-22	2.5952e-20	111.414	111.871	111.485	95.4708	241.972	247.222	297.02	320.336	255.989
ENSSSCG00000038909	-	1.3399	1.08123e-10	2.11119e-09	13.8415	16.7151	18.1246	11.6903	46.8464	32.267	43.1978	45.1101	23.5728
ENSSSCG00000035379	JCHAIN	-1.33931	0.000558987	0.00360478	5.81972	4.15147	4.58662	11.8049	0.814721	3.16343	2.5443	1.64369	4.48079
ENSSSCG00000040946	EIF5A2	-1.33912	0.000109408	0.000838419	5.13813	2.73123	3.9948	5.32941	0.61104	1.1072	2.10181	3.10474	1.46113
ENSSSCG00000007816	IL21R	1.33902	3.59661e-13	8.61653e-12	21.2866	23.8163	20.7138	20.8019	77.1948	50.6149	38.9389	45.4754	62.4388
ENSSSCG00000007778	CCDC189	1.33792	4.36893e-06	4.47377e-05	2.20206	3.93297	1.84945	3.43833	8.96193	5.69417	5.64171	6.20949	9.35121
ENSSSCG00000028720	NXN	-1.33682	1.28592e-10	2.47981e-09	13.1075	16.8244	11.8365	14.0971	4.0736	6.80137	6.0842	4.38317	5.64969
ENSSSCG00000022957	PARP4	-1.33661	1.45521e-10	2.78234e-09	26.4771	43.3719	39.7261	51.4603	15.276	13.7609	14.7127	12.2363	23.0858
ENSSSCG00000011416	DOCK3	1.33541	3.36376e-06	3.51368e-05	4.24682	2.07573	4.6606	4.64174	9.57297	8.06674	6.85855	10.41	15.1957
ENSSSCG00000000162	BTBD11	1.33537	0.000144728	0.00108019	19.5564	108.266	129.535	119.539	306.742	205.306	202.161	253.311	221.214
ENSSSCG00000003090	NECTIN2	-1.33511	3.97426e-05	0.000332705	3.40795	2.62198	3.77287	2.34952	1.22208	1.26537	0.995596	1.27842	1.36372
ENSSSCG00000005673	IER5L	-1.33453	7.35474e-06	7.20037e-05	6.02944	5.13471	3.62491	8.13737	2.44416	2.05623	2.10181	2.19158	2.63003
ENSSSCG00000001000	ECI2	1.33281	7.5674e-06	7.37769e-05	2.04477	1.52949	2.29331	2.80797	3.25888	5.37783	5.14391	8.40107	5.64969
ENSSSCG00000016010	CERKL	1.33264	8.76972e-07	1.00751e-05	3.40795	4.47922	2.51525	3.89677	5.70304	6.80137	12.0578	11.1406	8.47453
ENSSSCG00000039287	CLEC12A	1.33059	5.12207e-08	7.0916e-07	8.44122	13.7654	16.793	7.79354	30.9594	22.4603	40.1004	29.769	22.5987
ENSSSCG00000010772	ADAM8	-1.3303	8.58861e-09	1.31346e-07	20.0282	16.4966	23.8948	22.2918	10.5914	8.38309	4.48018	8.03581	10.4227
ENSSSCG00000004962	CORO2B	-1.32783	0.000660846	0.00418476	1.52047	1.85724	1.77547	2.1203	0.61104	0.158171	0.829664	1.09579	0.779267
ENSSSCG00000017886	FBXO39	1.32587	3.72439e-15	1.07145e-13	11.954	14.4209	12.8721	9.91384	34.0146	26.8891	28.4298	37.0743	27.5666
ENSSSCG00000036956	-	-1.3256	4.9512e-09	7.83652e-08	102.71	115.367	85.2964	157.017	69.0476	39.701	31.5825	33.6043	56.302
ENSSSCG00000037645	COTL1	1.32422	5.12419e-18	1.83986e-16	37.3301	38.128	39.2082	27.5639	93.8965	100.597	76.7162	81.2712	92.6354
ENSSSCG00000009256	ANTXR2	-1.32305	1.91532e-16	6.08353e-15	234.362	223.305	218.309	189.796	63.9556	91.7394	109.737	94.6034	71.4978
ENSSSCG00000011731	SMC4	1.32172	2.70606e-20	1.09482e-18	233.208	202.329	195.375	221.543	537.716	452.528	578.718	530.363	564.384
ENSSSCG00000012627	-	1.32003	0.00795216	0.035107	0.15729	0.436997	0.517845	0.458443	1.0184	0.632686	0.829664	1.09579	1.26631
ENSSSCG00000015756	XKR5	-1.31977	0.00441182	0.0215135	1.73019	1.09249	1.9974	2.29222	0.814721	0.158171	0.331865	1.27842	1.1689
ENSSSCG00000038605	-	1.31972	0.00218048	0.0118238	0.471869	0.436997	0.295911	0.744971	1.22208	1.1072	1.21684	1.82632	1.07149
ENSSSCG00000001555	SLC26A8	1.31964	0.000188289	0.00136234	0.681589	0.873993	1.40558	0.916887	3.0552	3.00526	2.10181	2.00895	2.14298
ENSSSCG00000029073	CACNB4	1.31925	1.39732e-06	1.5532e-05	4.08953	1.96649	2.44127	2.34952	6.31408	6.6432	8.68381	6.75738	5.8445
ENSSSCG00000034460	-	-1.31909	0.00183224	0.0101671	1.67776	1.09249	2.36729	1.94838	0.814721	1.26537	0.663731	0.730528	0.292225
ENSSSCG00000011570	IRAK2	-1.31904	1.23154e-13	3.08192e-12	31.7201	44.0274	52.2283	35.3001	15.4797	17.3989	12.9428	16.8021	19.2869
ENSSSCG00000028672	GCKR	1.31871	0.00308588	0.0159392	0.26215	0.655495	0.739778	0.573054	1.42576	0.949028	1.27215	1.09579	1.94817
ENSSSCG00000008966	PARM1	1.31668	0.00229051	0.0123205	0.419439	1.42024	0.961712	1.14611	3.25888	2.2144	1.60402	1.27842	3.70152
ENSSSCG00000012022	APP	-1.31643	8.92257e-13	2.09122e-11	51.0668	53.7506	64.3607	31.4034	22.2011	21.195	19.2482	19.1764	18.9946
ENSSSCG00000015447	-	1.31599	2.41028e-05	0.000211487	2.46421	8.30294	6.95391	9.5127	14.0539	21.6695	20.2991	11.3232	16.6568
ENSSSCG00000036436	FZD1	-1.31451	0.000324348	0.00224201	1.67776	1.85724	1.92342	2.46413	0.814721	0.474514	0.829664	0.91316	0.876676
ENSSSCG00000015246	ST14	-1.3144	0.00401927	0.0199246	2.25449	1.42024	1.62751	0.916887	0	0.790857	0.553109	0.91316	0.779267
ENSSSCG00000017283	CD79B	-1.3141	3.66639e-10	6.61599e-09	10.3287	13.4376	12.0584	10.5442	3.86992	5.69417	4.75674	4.20054	4.48079
ENSSSCG00000006932	-	1.31074	0.00211803	0.0115296	0.891309	0.764744	1.10967	0.343833	1.83312	0.949028	2.37837	2.73948	1.65594
ENSSSCG00000010055	GGT5	1.30985	1.26002e-08	1.88386e-07	10.0665	10.2694	13.39	12.2634	32.9962	22.9349	16.0955	35.9785	35.5541
ENSSSCG00000017861	ASPA	-1.30962	4.62075e-05	0.000383397	7.81206	4.04222	3.84685	5.32941	2.24048	3.00526	1.60402	1.27842	2.63003
ENSSSCG00000001573	PIM1	-1.30916	7.08245e-17	2.32314e-15	218.947	200.581	264.101	206.128	107.543	93.7956	65.3775	86.3849	96.9213
ENSSSCG00000010686	BAG3	1.30735	8.86163e-05	0.000695019	2.98851	6.33645	6.28811	9.34079	25.2563	10.123	10.7856	10.9579	20.3584
ENSSSCG00000001616	TREML2	-1.30699	1.60642e-10	3.04764e-09	99.5644	103.022	88.1816	66.1305	42.1618	51.2475	34.7906	22.4637	29.807
ENSSSCG00000026592	TLR6	1.306	4.76086e-05	0.000394322	1.5729	3.05898	2.6632	2.63605	4.48096	5.37783	8.46257	8.21844	3.60411
ENSSSCG00000002427	-	-1.30532	0.00880148	0.0380431	6.34402	12.5637	6.73198	1.37533	3.46256	1.26537	5.14391	2.19158	1.26631
ENSSSCG00000004807	SCG5	-1.30416	9.18108e-19	3.43715e-17	38.0117	36.1615	41.0577	44.9275	13.2392	17.2407	14.6021	17.35	18.605
ENSSSCG00000021176	LPXN	1.30356	9.40279e-14	2.37848e-12	20.605	32.01	28.9993	32.3203	58.4562	84.4635	75.7206	75.427	56.6917
ENSSSCG00000035088	-	-1.30164	9.7152e-17	3.13264e-15	45.4043	37.3632	35.2874	33.1225	12.0171	15.1845	17.1464	16.8021	14.9035
ENSSSCG00000007478	ATP9A	1.30096	0.000490939	0.00321169	1.62533	2.62198	1.40558	4.2406	6.1104	3.79611	3.87176	8.21844	8.76676
ENSSSCG00000007252	DNMT3B	1.30094	7.84145e-14	1.99431e-12	10.2763	8.08444	8.35949	7.22048	21.1827	22.144	23.0646	19.9069	18.5076
ENSSSCG00000004055	RSPH3	1.30059	0.00298969	0.0154879	0.524299	0.327748	0.6658	0.401138	1.22208	1.89806	1.10622	0.730528	1.1689
ENSSSCG00000009426	CCDC122	-1.29718	9.41064e-08	1.26427e-06	6.86832	7.1012	6.73198	7.10587	3.86992	2.2144	2.32306	2.55685	3.40929
ENSSSCG00000009664	PTK2B	1.29682	4.45817e-20	1.79336e-18	62.9159	71.7767	73.6079	73.8667	206.939	161.335	143.753	180.988	174.653
ENSSSCG00000026924	KIFC2	1.29678	3.8613e-12	8.70126e-11	19.1369	20.4296	28.7034	24.1829	75.9727	60.4215	39.7132	50.0412	59.1269
ENSSSCG00000036039	RAB4A	1.29627	1.27208e-07	1.6753e-06	27.2111	26.6568	17.6067	17.1916	43.3839	74.8151	77.1034	43.1011	33.0214
ENSSSCG00000023522	TGM2	1.29522	0.000178659	0.00130026	3.35552	1.63874	2.07138	3.55294	4.88832	9.49028	4.70143	3.83527	10.1305
ENSSSCG00000022988	TSPEAR	-1.29475	0.00181977	0.0101059	2.0972	2.73123	3.77287	5.78785	1.42576	0.949028	0.663731	2.00895	2.43521
ENSSSCG00000001765	ADAMTS7	1.29094	0.000615097	0.00392873	2.77879	1.85724	0.813756	2.23491	7.33249	6.6432	2.98679	3.83527	3.60411
ENSSSCG00000028109	SNTB2	1.29075	3.89531e-10	6.99672e-09	8.2315	7.42894	9.61712	10.315	20.7754	19.2969	18.4738	32.3259	19.2869
ENSSSCG00000016682	PLEKHA8	-1.29045	2.52752e-21	1.10198e-19	140.25	103.24	131.607	115.47	42.3655	52.0384	53.6516	48.9454	52.9902
ENSSSCG00000035020	STK32B	-1.28975	0.0020146	0.0110308	4.61383	3.49597	2.21933	5.2721	1.42576	2.05623	0.774353	0.547896	3.11707
ENSSSCG00000034714	OTULIN	1.28924	8.61545e-21	3.62133e-19	45.4043	41.9517	46.2361	45.2713	95.9333	99.0153	106.031	130.764	115.137
ENSSSCG00000009172	PPP3CA	-1.28753	1.97879e-18	7.27232e-17	190.95	162.344	149.583	147.332	52.3458	66.1157	75.1675	79.6275	59.2243
ENSSSCG00000000705	CD27	1.28687	3.51262e-16	1.10075e-14	35.8621	32.7748	30.2569	31.1742	100.822	84.7799	77.3799	61.3643	73.1537
ENSSSCG00000027147	CENPH	-1.28678	3.15759e-08	4.45521e-07	16.5154	18.3539	9.24723	19.4838	5.49936	7.59223	6.80324	6.39212	6.13673
ENSSSCG00000037197	BAG5	1.28298	6.78266e-14	1.73762e-12	8.91309	9.61393	8.6554	9.34079	23.6269	23.4094	18.9163	26.1164	19.9687
ENSSSCG00000017416	DHX58	1.27993	4.56508e-06	4.65426e-05	4.66626	8.95843	7.02789	7.3351	30.552	12.021	12.7768	14.6106	15.2931
ENSSSCG00000039909	ICAM2	1.27993	4.84059e-19	1.83173e-17	55.0514	61.0703	46.754	51.5176	141.965	143.936	107.967	115.606	141.34
ENSSSCG00000015670	GTDC1	-1.27969	8.78419e-21	3.68123e-19	48.1307	41.5147	42.8332	47.7354	19.1459	17.557	17.5336	20.2721	18.7998
ENSSSCG00000011443	STAB1	1.27942	9.28794e-16	2.79215e-14	18.9796	23.4886	27.0019	18.4523	57.6415	53.1456	43.585	61.3643	51.3342
ENSSSCG00000006309	CD247	-1.27935	2.81862e-17	9.55812e-16	1179.1	924.03	1090.88	970.296	400.843	492.862	427.055	454.571	369.567
ENSSSCG00000008164	MAP4K4	-1.27802	2.25469e-20	9.20164e-19	306.034	337.143	371.073	332.601	144.206	134.129	127.16	120.354	168.029
ENSSSCG00000015234	KIRREL3	-1.27633	4.31773e-07	5.26186e-06	9.96169	10.5972	9.91303	5.73054	3.25888	4.27063	3.42928	3.10474	4.38338
ENSSSCG00000004166	AHI1	-1.27541	9.10819e-17	2.95311e-15	251.821	193.48	268.539	183.32	78.8242	83.3563	101.606	100.448	98.3825
ENSSSCG00000025228	TRAF3IP1	1.2753	3.24535e-08	4.56986e-07	8.38879	7.1012	9.24723	9.85653	31.7741	22.7767	13.1087	18.6285	20.0661
ENSSSCG00000029267	TIGIT	1.27479	5.62748e-05	0.000459327	3.51281	13.8746	11.4666	16.8478	18.9423	27.2055	28.3745	34.8827	28.3458
ENSSSCG00000006831	SORT1	1.2738	3.55227e-11	7.29098e-10	25.9528	17.0429	22.7112	13.1229	50.92	47.4514	51.771	51.5022	37.4048
ENSSSCG00000026818	CTC1	1.27354	7.30551e-05	0.000581088	3.93224	3.16823	2.81116	2.75066	13.8502	4.27063	8.02008	8.03581	4.77301
ENSSSCG00000037032	DNASE1L1	1.27331	2.991e-05	0.000256823	1.83505	1.74799	1.62751	2.92258	5.29568	6.32686	4.20363	6.20949	3.40929
ENSSSCG00000000645	GABARAPL1	1.27191	7.28713e-14	1.8567e-12	10.2238	16.4966	17.9026	16.2174	39.7176	35.7467	33.0759	37.4396	37.3074
ENSSSCG00000028674	-	-1.27182	4.9592e-09	7.84034e-08	17.6165	21.0851	19.0863	18.8535	10.3877	3.63794	7.46697	9.49686	8.86416
ENSSSCG00000011877	CD86	1.27161	1.3302e-07	1.74041e-06	3.77496	7.21045	6.36209	9.4554	13.6466	14.5518	19.1929	17.5327	15.3905
ENSSSCG00000036768	PRAG1	-1.27102	3.63275e-16	1.13586e-14	33.7124	49.8176	46.9759	44.8128	20.9791	16.4498	15.8742	17.8979	19.8713
ENSSSCG00000003755	MCOLN2	-1.27078	4.35661e-15	1.24567e-13	76.9147	78.9872	88.0336	73.9813	46.0317	25.6238	27.7661	34.5174	31.95
ENSSSCG00000024136	AMPH	1.26677	0.0024094	0.0128614	1.10103	0.327748	0.517845	0.859581	0.814721	2.2144	1.82526	1.64369	2.24039
ENSSSCG00000015815	FGFR1	-1.2667	1.18398e-06	1.32976e-05	5.0857	5.13471	6.36209	7.22048	2.85152	2.53074	2.0465	2.73948	2.53262
ENSSSCG00000008772	RELL1	-1.26517	6.61151e-12	1.45257e-10	17.5116	19.4464	15.6833	15.1286	7.12881	6.32686	7.79884	5.47896	7.79267
ENSSSCG00000035352	-	-1.26474	0.000316712	0.00219897	5.0857	6.99195	7.3238	6.64743	6.31408	2.05623	1.32746	2.00895	2.53262
ENSSSCG00000040315	PCDHGA7	-1.26456	6.12907e-06	6.07669e-05	4.5614	5.02546	4.43867	3.55294	2.24048	1.73989	1.71464	2.19158	1.46113
ENSSSCG00000027075	-	-1.26412	0.0102909	0.0433077	0.734019	1.09249	1.03569	1.0315	0	0.158171	0.387176	0.730528	0.58445
ENSSSCG00000034768	CYTH3	1.26268	2.93447e-07	3.66196e-06	3.40795	6.6642	9.46916	7.96545	18.5349	15.0263	16.2061	16.6195	15.975
ENSSSCG00000029594	WBP1L	1.26214	6.95333e-16	2.12213e-14	72.4582	65.5495	77.8247	56.1593	151.538	181.739	150.058	200.713	132.378
ENSSSCG00000003901	FAAH	-1.26186	0.00630626	0.0290386	1.31075	1.63874	1.70149	0.916887	0	0.949028	0.719042	0.182632	0.681859
ENSSSCG00000035403	RFX2	-1.26071	0.00778861	0.0345072	1.31075	1.85724	1.84945	1.20341	1.83312	0.632686	0.553109	0.182632	0.292225
ENSSSCG00000014406	PRELID2	-1.26044	1.69631e-07	2.18482e-06	17.564	16.4966	18.3465	13.8106	2.44416	6.95954	7.90946	9.67949	7.0134
ENSSSCG00000022173	ANKRD50	-1.25916	1.83234e-05	0.000164786	9.01795	10.7064	16.719	15.3006	6.92512	2.05623	4.5908	8.03581	5.74709
ENSSSCG00000002627	GSTA4	1.25756	3.13467e-06	3.29645e-05	17.0397	12.4544	6.43607	13.5814	35.033	31.7925	33.5184	14.4279	33.3137
ENSSSCG00000002739	PHLPP2	-1.25756	1.85073e-09	3.07121e-08	13.4221	17.0429	17.8287	14.3837	4.68464	6.6432	8.02008	7.85317	5.06524
ENSSSCG00000036698	-	1.25711	0.00698569	0.0315446	0.471869	0.764744	0.369889	0.687665	1.62944	0.474514	1.32746	2.37422	1.1689
ENSSSCG00000031398	-	-1.2554	1.34287e-07	1.75209e-06	12.4259	12.5637	17.8287	17.1916	7.12881	5.536	4.48018	5.1137	9.2538
ENSSSCG00000000475	IRAK3	1.25517	5.55345e-06	5.5491e-05	2.25449	3.82372	2.58922	2.80797	9.16561	8.06674	6.0842	6.57475	4.48079
ENSSSCG00000015879	DAPL1	1.25469	6.56272e-16	2.00809e-14	11.1676	14.0931	10.5049	12.1488	26.8858	29.7362	31.5272	26.8469	26.6899
ENSSSCG00000006105	GEM	-1.25455	2.62182e-05	0.000228761	5.40028	5.24396	8.28552	7.22048	3.46256	3.3216	1.93588	1.27842	3.79893
ENSSSCG00000016469	TRPV5	1.25417	1.61867e-05	0.000147466	2.67393	3.49597	3.25502	2.80797	12.4245	7.7504	4.97798	5.47896	6.42895
ENSSSCG00000038598	ADRB2	1.253	0.0063444	0.0291647	0.786449	2.07573	2.44127	4.35521	5.90672	4.4288	1.99119	8.76633	8.0849
ENSSSCG00000021812	MS4A1	-1.25162	8.96606e-08	1.20685e-06	6.76346	9.28618	6.80596	6.87665	2.85152	3.3216	3.0421	3.10474	3.11707
ENSSSCG00000038144	-	-1.2512	6.94506e-05	0.000555249	3.77496	3.82372	5.25243	4.35521	0.814721	2.68891	1.27215	2.73948	1.75335
ENSSSCG00000010254	TACR2	-1.25075	8.50205e-05	0.00066906	3.04094	3.82372	3.47696	2.86527	0.61104	0.949028	1.65933	1.27842	1.85076
ENSSSCG00000001750	PAQR8	-1.25057	6.45978e-10	1.12938e-08	49.9657	49.1621	55.4094	27.7358	17.1091	24.9911	19.4694	19.5416	14.7087
ENSSSCG00000033546	UBXN11	1.25004	1.53367e-11	3.24755e-10	57.4108	60.524	79.1563	37.8789	139.928	136.818	126.828	172.77	122.345
ENSSSCG00000003458	EFHD2	1.24996	3.93493e-11	7.99457e-10	26.7393	25.8921	32.1804	29.7415	85.7493	79.5602	46.8483	78.7144	51.7239
ENSSSCG00000004490	SETBP1	1.24901	2.71532e-06	2.89229e-05	2.46421	1.96649	2.58922	4.46982	7.53617	7.43406	6.30544	6.94001	6.81859
ENSSSCG00000035794	-	1.24706	0.00352466	0.0177995	0.419439	0.764744	0.739778	0.458443	2.0368	1.26537	1.32746	1.64369	0.876676
ENSSSCG00000016449	GIMAP2	1.24661	0.000393816	0.00265108	0.943739	0.873993	0.813756	1.20341	1.83312	2.2144	1.76995	2.55685	3.21448
ENSSSCG00000007730	CALN1	-1.24591	0.00551145	0.02593	0.891309	0.983243	1.3316	1.48994	0.20368	0.474514	0.663731	0.547896	0.389634
ENSSSCG00000040555	RF02189	1.24309	0.0085502	0.0371514	0.734019	0.218498	0.221933	0.744971	1.83312	1.1072	1.21684	1.27842	0.876676
ENSSSCG00000025448	SERTAD3	1.2429	1.44101e-11	3.06057e-10	7.75963	11.4712	7.47176	8.93965	19.9607	19.1387	21.1841	18.4458	25.2288
ENSSSCG00000007034	PSD3	-1.24231	1.91987e-07	2.45474e-06	56.9913	28.4048	37.5807	30.0854	12.6282	25.4656	15.2658	10.7753	16.6568
ENSSSCG00000005423	ABCA1	1.24081	9.49063e-05	0.000737758	16.7251	25.3458	47.6417	57.7639	60.6967	60.4215	69.028	118.711	127.021
ENSSSCG00000021053	GIPR	-1.23974	0.00119608	0.00703761	8.96552	10.0509	2.21933	10.315	1.83312	4.11246	3.42928	2.19158	4.77301
ENSSSCG00000035863	PLIN2	-1.23968	1.32225e-05	0.000122846	32.926	67.2975	78.6384	32.6068	15.6834	13.1282	28.0979	32.5085	22.0143
ENSSSCG00000038965	ARC	-1.23939	3.84005e-06	3.96228e-05	6.60617	4.47922	4.88254	6.3609	2.44416	2.84709	1.93588	2.37422	2.53262
ENSSSCG00000040961	LIF	-1.23848	5.65637e-06	5.6399e-05	33.293	30.8083	31.2186	26.1886	18.1275	13.1282	15.9295	3.47001	13.3449
ENSSSCG00000014149	MEF2C	-1.23735	1.21703e-06	1.3636e-05	6.76346	8.95843	8.50745	5.32941	3.66624	3.63794	2.87617	2.73948	2.82484
ENSSSCG00000005247	-	1.23711	0.00731436	0.0327967	0.629159	1.85724	0.887734	1.26072	5.90672	2.05623	2.32306	2.37422	1.1689
ENSSSCG00000015290	CDK18	1.23421	0.00778925	0.0345072	2.72636	3.71447	0.887734	1.71916	10.795	5.85234	3.09741	1.64369	5.35746
ENSSSCG00000037142	-	-1.23393	5.43547e-13	1.2825e-11	64.2267	77.3484	67.2458	79.7119	38.0882	39.3847	27.1023	27.9427	21.9169
ENSSSCG00000032527	FOSL2	-1.23334	1.93089e-11	4.05185e-10	275.205	397.776	471.165	283.203	140.539	127.644	131.806	197.243	161.795
ENSSSCG00000039337	ITPRIPL2	-1.23073	4.53499e-17	1.50512e-15	84.8316	90.8953	90.5488	86.4739	37.4771	44.6043	38.607	27.0295	39.5478
ENSSSCG00000030102	RF00568	1.22694	6.08574e-05	0.000491586	1.20589	1.31099	1.25762	1.0888	2.64784	2.05623	2.98679	3.10474	3.21448
ENSSSCG00000036406	-	1.22594	1.13324e-09	1.91379e-08	11.4297	15.8411	15.0175	11.9195	39.1066	18.9806	35.0118	35.6132	29.2225
ENSSSCG00000038491	MEX3B	-1.22568	0.0014733	0.0084114	2.6215	3.60522	1.55353	2.57874	2.24048	1.1072	0.829664	0.91316	0.779267
ENSSSCG00000038194	RF02166	1.22562	5.78056e-05	0.000469365	1.62533	1.63874	1.03569	1.48994	4.0736	3.3216	2.87617	4.38317	2.82484
ENSSSCG00000036555	PRDM8	-1.22496	0.00218557	0.0118468	1.46804	2.07573	1.77547	1.71916	0.814721	1.42354	0.719042	0.182632	0.58445
ENSSSCG00000015144	GRAMD1B	1.22467	3.79629e-11	7.73529e-10	15.5717	17.1521	14.0558	13.2376	49.9016	36.0631	32.1909	24.8379	32.6318
ENSSSCG00000013295	TRIM44	1.22424	2.69908e-15	7.82902e-14	27.9452	20.6481	29.4432	28.7673	60.0856	56.7835	54.5919	74.8791	67.3092
ENSSSCG00000035887	C8orf34	1.22351	0.000258955	0.00182595	1.0486	1.20174	1.3316	2.063	2.85152	2.2144	3.15272	4.93106	3.60411
ENSSSCG00000033388	-	-1.22295	0.000681928	0.00429694	2.51664	2.29423	2.95911	1.77647	1.0184	1.42354	1.21684	0.365264	0.876676
ENSSSCG00000015541	IER5	-1.22156	1.02519e-19	4.04287e-18	304.408	291.695	297.761	294.951	145.631	133.497	104.704	114.876	139.391
ENSSSCG00000005452	C9orf152	-1.22141	0.00419104	0.0205655	1.78262	0.983243	2.14536	1.48994	0.40736	1.1072	0.884974	0.547896	0.389634
ENSSSCG00000007529	SYCP2	1.2203	0.0013477	0.00779577	2.41178	1.63874	1.84945	3.1518	3.46256	2.68891	4.09301	5.66159	10.5201
ENSSSCG00000035732	-	1.22027	2.36357e-07	2.98669e-06	3.1458	3.27748	4.06878	4.46982	5.90672	7.90857	9.51347	10.9579	9.15639
ENSSSCG00000031660	MAPK8IP2	1.21917	0.0111205	0.0461621	0.471869	0.655495	0.369889	1.14611	3.0552	1.73989	1.38277	0.730528	1.1689
ENSSSCG00000036086	PAX5	-1.21841	3.22585e-08	4.54695e-07	12.321	21.3036	17.9026	14.7275	9.16561	5.536	5.80764	6.94001	8.27971
ENSSSCG00000002012	CARMIL3	1.21682	0.00578978	0.0269505	0.891309	1.42024	0.443867	1.77647	3.66624	3.47977	1.16153	2.92211	2.43521
ENSSSCG00000031533	PCDHGB6	-1.21661	6.42528e-05	0.000516635	2.83122	4.04222	3.77287	4.29791	1.42576	1.58171	1.76995	2.19158	1.07149
ENSSSCG00000003738	MAPRE2	1.21619	4.08536e-15	1.1705e-13	35.2853	42.1702	45.1265	48.4804	92.8781	89.6832	86.1191	124.92	103.74
ENSSSCG00000023229	ETV5	-1.21521	0.00374203	0.0187155	2.14963	2.51273	1.70149	5.90246	1.22208	0.949028	0.995596	1.64369	1.85076
ENSSSCG00000008357	SPRED2	1.21516	2.00658e-14	5.3863e-13	17.0397	15.4041	18.7164	14.1544	47.4575	35.9049	31.8591	41.0922	34.7748
ENSSSCG00000001977	STXBP6	-1.21335	1.73813e-06	1.90191e-05	9.8044	18.5724	19.3082	11.6903	6.1104	5.85234	8.51788	6.20949	4.77301
ENSSSCG00000012141	CA5B	-1.20516	0.000158693	0.00116857	32.1395	25.5643	10.8747	15.1859	11.6098	13.4446	9.67941	6.20949	4.6756
ENSSSCG00000012155	SCML2	-1.20269	0.000337878	0.00231891	3.09337	2.84048	3.03309	2.063	1.22208	1.26537	1.54871	0.547896	1.07149
ENSSSCG00000009335	B3GLCT	-1.2023	2.63905e-20	1.0708e-18	41.2624	42.4979	45.1265	40.7442	20.7754	17.557	17.8654	18.4458	17.9231
ENSSSCG00000040875	ZFPM1	1.20143	2.16899e-05	0.000191754	4.24682	5.13471	2.95911	5.44402	15.4797	12.1792	6.91386	10.41	7.11081
ENSSSCG00000032686	RUNX3	1.19976	1.27931e-12	2.97847e-11	59.4555	75.4912	75.7533	60.6865	197.977	165.131	115.157	169.482	132.475
ENSSSCG00000007873	ABCC6	-1.19854	0.00437078	0.0213431	1.93991	2.94973	0.887734	2.46413	1.0184	0.790857	0.829664	0.547896	1.1689
ENSSSCG00000027362	LEXM	1.19788	0.0115529	0.0476894	1.0486	0.436997	1.03569	0.343833	1.42576	1.73989	0.884974	2.92211	1.75335
ENSSSCG00000027480	KLF10	-1.19681	4.75538e-13	1.12962e-11	67.9492	75.0542	47.1978	73.2936	24.0343	23.5675	30.9741	31.5953	32.7292
ENSSSCG00000026417	EPS8L1	1.19601	0.0016434	0.00925829	1.67776	0.546246	1.03569	1.48994	2.64784	1.58171	2.37837	4.74843	3.01966
ENSSSCG00000020963	-	-1.19595	4.1724e-05	0.000348047	4.29925	4.91621	7.02789	7.50701	3.46256	3.3216	2.10181	2.73948	1.85076
ENSSSCG00000032552	-	1.19515	1.86899e-19	7.32927e-18	106.066	105.753	99.5741	83.7232	209.791	237.573	238.169	230.664	213.909
ENSSSCG00000040072	RF01684	1.19403	7.73954e-06	7.52982e-05	5.40028	6.55495	3.62491	8.76773	19.1459	9.9648	15.2105	10.41	15.0009
ENSSSCG00000013299	APIP	-1.19394	4.98186e-08	6.91111e-07	17.197	17.9169	14.5736	13.5814	4.88832	8.22491	8.68381	7.67054	4.6756
ENSSSCG00000011033	VIM	-1.19351	1.70668e-15	5.02309e-14	476.378	507.681	415.311	470.535	198.996	257.819	214.108	172.039	178.842
ENSSSCG00000006287	SELL	-1.1934	3.2418e-11	6.67327e-10	409.845	489.873	317.587	511.68	179.239	207.521	230.093	132.226	194.914
ENSSSCG00000038331	-	-1.19338	0.000474192	0.00312519	4.14196	8.41219	6.80596	8.76773	2.24048	3.63794	1.43808	3.10474	4.96783
ENSSSCG00000016751	GCK	-1.1912	3.14699e-07	3.90978e-06	6.97318	9.06768	6.87994	8.65312	2.24048	3.3216	3.70583	3.47001	3.99374
ENSSSCG00000008207	RPIA	-1.19073	2.12927e-15	6.22767e-14	109.526	81.0629	95.5793	91.1729	42.3655	51.7221	34.6246	39.4485	39.4504
ENSSSCG00000026427	RORC	-1.19031	0.000738817	0.0046058	14.3134	60.0871	60.7358	61.2022	17.5165	26.8891	9.45816	22.2811	31.4629
ENSSSCG00000031655	-	1.18956	7.32215e-07	8.53784e-06	7.28776	7.64744	8.72938	11.9768	16.4981	15.3426	16.372	32.1432	22.0143
ENSSSCG00000038994	CLIC4	-1.18861	3.4825e-09	5.6261e-08	25.5858	23.3793	15.2394	19.1973	6.92512	7.59223	10.0113	10.7753	9.93566
ENSSSCG00000013418	CFD	1.186	0.00771284	0.0342877	1.36318	0.764744	2.36729	1.77647	5.49936	3.47977	1.65933	6.39212	1.75335
ENSSSCG00000040903	-	1.18378	0.00565533	0.0264386	0.471869	1.52949	2.81116	3.32371	4.48096	2.84709	4.31425	4.93106	6.52636
ENSSSCG00000007508	ZBP1	1.18369	1.86042e-08	2.72068e-07	7.54991	8.73993	10.6528	11.9195	29.941	19.4551	16.3167	23.0116	22.7936
ENSSSCG00000011765	USP13	-1.18357	5.24166e-06	5.25626e-05	5.61	8.52144	6.658	6.53282	2.64784	1.73989	3.65052	3.47001	3.01966
ENSSSCG00000007817	IL4R	-1.18314	2.16102e-14	5.77877e-13	232.789	278.367	333.122	266.126	135.651	121.792	89.7696	138.8	126.436
ENSSSCG00000037910	DUSP6	1.18304	9.52386e-09	1.4486e-07	10.2763	5.46246	8.6554	9.4554	24.849	19.7714	15.7636	20.0895	17.7283
ENSSSCG00000035067	-	1.18202	1.11894e-06	1.2648e-05	2.67393	2.51273	4.36469	3.78216	8.55457	7.7504	6.80324	8.76633	6.72118
ENSSSCG00000017359	RUNDC3A	1.18129	0.000140533	0.00105224	1.46804	0.983243	1.40558	2.1203	4.68464	2.84709	3.09741	3.83527	3.31189
ENSSSCG00000011746	SKIL	1.18068	3.66549e-14	9.58284e-13	40.2138	53.9691	48.3075	62.1764	102.247	104.709	131.916	108.483	131.112
ENSSSCG00000031175	FNIP2	1.17843	6.14205e-21	2.58944e-19	64.8034	64.6755	70.5748	59.0819	146.446	131.124	141.651	159.986	153.905
ENSSSCG00000022005	SFXN3	-1.17644	0.00098655	0.00596219	2.30692	3.49597	2.07138	2.23491	1.42576	1.73989	0.829664	0.91316	0.876676
ENSSSCG00000022361	-	-1.17492	0.00133546	0.00773773	1.93991	1.63874	1.77547	1.71916	0.40736	0.632686	0.940285	1.09579	0.681859
ENSSSCG00000014898	DDIAS	1.17395	0.0118781	0.0487307	1.20589	0.764744	1.25762	0.343833	2.64784	1.89806	1.05091	3.47001	1.55853
ENSSSCG00000038471	NUAK2	1.17389	3.95115e-14	1.02723e-12	57.8302	66.8605	67.4678	77.5342	200.014	135.553	137.669	133.139	155.074
ENSSSCG00000000625	LRP6	-1.17371	2.91638e-06	3.09005e-05	8.07421	11.4712	9.3212	9.79923	1.83312	3.47977	5.42047	5.29633	4.57819
ENSSSCG00000006569	SLC27A3	-1.17296	0.00354807	0.0179113	1.46804	1.09249	1.70149	1.43264	1.0184	0.316343	0.553109	0.730528	0.681859
ENSSSCG00000036550	-	1.17252	9.82157e-12	2.12458e-10	11.9016	9.94168	9.91303	10.0858	21.3864	22.4603	25.9961	28.4906	19.9687
ENSSSCG00000032778	PLEKHG1	-1.17216	0.00147896	0.0084403	2.30692	2.84048	2.95911	1.48994	1.42576	0.949028	0.774353	1.27842	1.07149
ENSSSCG00000030305	SLC15A2	-1.17055	1.0451e-07	1.3947e-06	13.1075	14.9671	10.8747	12.8937	7.94353	4.11246	4.97798	4.74843	7.11081
ENSSSCG00000025701	NCK1	1.17045	4.16474e-13	9.90997e-12	26.0052	25.3458	21.5275	21.4322	39.3103	49.6658	62.3907	64.2865	48.8016
ENSSSCG00000001404	TNF	1.17018	7.28651e-05	0.000580134	8.02178	29.9343	13.7599	17.4782	47.6612	45.5534	24.3368	30.6822	45.6845
ENSSSCG00000034858	RAP1GAP2	-1.16769	2.42339e-07	3.05404e-06	245.005	191.295	187.756	179.079	120.986	134.762	57.9105	70.3133	64.0947
ENSSSCG00000011226	TGFBR2	1.16658	3.44138e-19	1.31287e-17	157.395	166.496	177.251	158.965	385.159	345.288	350.395	408.182	363.626
ENSSSCG00000024064	RNF6	1.16512	1.00467e-10	1.96716e-09	11.8492	10.4879	13.5379	13.0656	28.5152	25.1493	24.7793	37.6222	22.5987
ENSSSCG00000032521	-	1.16478	0.00264338	0.0139147	0.996169	0.873993	0.443867	0.687665	1.22208	2.05623	1.43808	2.00895	1.85076
ENSSSCG00000040617	TNFAIP8	-1.16367	1.52055e-16	4.86266e-15	166.203	200.254	218.087	196.787	67.8255	91.8976	95.0794	86.2023	93.7069
ENSSSCG00000025993	SGPP2	1.16356	0.000882202	0.00540604	1.31075	3.49597	2.95911	3.83946	10.184	3.63794	4.92267	6.02686	7.79267
ENSSSCG00000004840	OTUD7A	1.16342	2.70324e-09	4.42833e-08	9.96169	8.73993	8.95132	10.6015	26.0711	23.8839	15.0999	24.4727	19.3843
ENSSSCG00000017762	FOXN1	-1.16297	8.57713e-07	9.87002e-06	10.8006	10.7064	11.1707	7.04857	5.90672	4.58697	3.65052	3.65264	4.6756
ENSSSCG00000013777	CLEC17A	-1.16287	0.000540694	0.00350777	2.88365	5.24396	3.92082	2.34952	1.62944	1.73989	1.27215	2.00895	1.46113
ENSSSCG00000002258	KLHL25	1.16281	0.00114527	0.00677843	2.25449	2.07573	0.813756	2.17761	6.72144	4.11246	2.48899	4.0179	3.89634
ENSSSCG00000033624	SRGAP3	1.16277	0.00665615	0.0303888	0.996169	0.764744	0.443867	0.859581	1.62944	3.00526	1.43808	2.00895	0.974084
ENSSSCG00000025042	ICOS	1.1624	1.0093e-05	9.56757e-05	13.5269	28.4048	33.216	49.9703	66.6034	60.4215	64.2713	68.3044	90.395
ENSSSCG00000038347	-	1.16198	4.45345e-06	4.55036e-05	6.29159	6.99195	9.54314	11.633	14.8687	14.0773	17.2017	31.2301	19.5791
ENSSSCG00000004081	-	-1.16177	3.80783e-15	1.09321e-13	826.925	658.008	838.539	840.212	351.552	417.256	304.21	347.001	348.332
ENSSSCG00000008826	FRYL	-1.16104	3.88371e-16	1.21163e-14	922.243	936.484	936.559	839.811	335.054	411.562	407.254	432.107	445.351
ENSSSCG00000002558	CEP170B	1.16031	9.24314e-06	8.82151e-05	2.77879	3.05898	3.9948	3.72485	7.53617	5.85234	5.5864	10.7753	8.66935
ENSSSCG00000017260	WIPI1	-1.16015	8.67961e-10	1.48965e-08	29.151	18.9001	30.9967	23.4379	11.4061	9.49028	12.7768	13.1495	10.5201
ENSSSCG00000004600	TCF12	-1.15968	8.31026e-17	2.7132e-15	429.191	344.135	321.286	325.953	136.669	171.774	173.068	156.15	156.535
ENSSSCG00000010261	PPA1	1.15895	2.57462e-10	4.77478e-09	9.12281	8.30294	6.95391	10.3723	15.6834	17.8734	21.2947	22.6464	19.5791
ENSSSCG00000004823	LRRK1	1.15747	2.49047e-06	2.66898e-05	2.93608	4.36997	3.10707	4.58443	7.33249	7.27589	9.01568	11.1406	6.916
ENSSSCG00000031392	-	1.1564	0.00333283	0.0170082	0.734019	1.52949	1.03569	1.31802	4.27728	1.26537	1.99119	2.00895	3.31189
ENSSSCG00000001901	CYP1A2	-1.15624	0.00969	0.0412361	2.30692	2.29423	0.739778	1.94838	0.20368	0.632686	1.10622	1.09579	0.779267
ENSSSCG00000005379	GALNT12	-1.15606	6.04715e-09	9.38076e-08	13.5794	12.1267	13.0941	13.4095	7.53617	4.4288	5.30985	5.29633	6.916
ENSSSCG00000009720	DDX60	1.15594	5.29309e-13	1.25311e-11	42.8877	51.1286	33.8079	33.6956	85.5457	75.4478	93.8073	102.091	91.7587
ENSSSCG00000039821	GPRIN3	-1.15584	5.58311e-10	9.88414e-09	43.9887	41.1869	53.8559	39.1969	21.7938	28.3127	19.9672	16.4369	13.9294
ENSSSCG00000011592	PLXND1	-1.15529	5.81161e-09	9.04537e-08	389.187	459.284	449.933	498.156	265.599	258.768	121.407	179.71	184.102
ENSSSCG00000016459	EPHA1	-1.15364	4.91978e-11	9.90945e-10	15.2571	16.1689	17.1629	17.3635	7.12881	9.17394	6.96917	6.57475	7.30563
ENSSSCG00000017047	CLINT1	-1.15305	2.23847e-15	6.53346e-14	360.403	383.792	325.872	375.924	129.948	162.284	191.818	142.27	184.686
ENSSSCG00000017986	NDEL1	1.15216	7.44354e-11	1.4739e-09	164.945	186.051	190.937	152.662	438.116	294.515	286.4	464.068	447.007
ENSSSCG00000012376	GDPD2	1.14832	5.54372e-07	6.65768e-06	2.6215	3.05898	2.95911	2.69336	6.51776	5.69417	6.582	5.84422	6.42895
ENSSSCG00000040550	CASC1	1.14736	1.45613e-10	2.78234e-09	7.60234	6.6642	7.3238	8.93965	15.8871	15.3426	19.746	15.5237	17.8257
ENSSSCG00000007807	CD19	-1.14714	2.95592e-06	3.12486e-05	6.6586	10.0509	8.06358	5.95976	2.64784	3.47977	3.42928	3.47001	3.89634
ENSSSCG00000029219	SH3BGR	-1.14389	0.000473062	0.00311946	2.41178	2.18498	2.58922	2.63605	0.61104	1.42354	1.16153	0.730528	1.36372
ENSSSCG00000039838	RGS10	1.14167	5.08199e-12	1.12711e-10	23.0692	23.7071	15.8313	23.9537	44.8096	57.2581	49.7245	38.3527	48.2172
ENSSSCG00000036886	ZNF792	-1.14096	8.98533e-06	8.59298e-05	9.48982	7.1012	6.658	6.59012	2.85152	5.21966	3.5399	2.55685	2.72743
ENSSSCG00000032162	P2RY13	1.13973	0.00983785	0.041701	0.681589	0.436997	1.18365	0.802276	2.44416	2.05623	0.940285	2.55685	1.26631
ENSSSCG00000009403	ITM2B	-1.13858	3.74176e-11	7.65752e-10	272.059	259.795	233.918	271.112	77.3985	114.516	147.404	144.645	103.837
ENSSSCG00000029813	TSPAN5	1.13825	1.26359e-13	3.1565e-12	18.4029	20.7573	14.6476	21.8907	46.8464	42.5481	38.1092	41.8227	39.6452
ENSSSCG00000027477	TBC1D2B	1.13745	8.47493e-16	2.5587e-14	89.0785	81.4999	83.5949	64.8697	202.662	183.004	160.512	168.935	163.062
ENSSSCG00000014242	ZNF608	-1.13681	1.18101e-05	0.000110608	26.949	19.8834	32.4023	28.8819	16.0907	9.17394	5.86296	14.4279	16.6568
ENSSSCG00000015854	OCA2	1.13659	0.00830876	0.0363385	0.891309	1.31099	4.21674	2.80797	2.85152	8.06674	2.98679	5.84422	5.8445
ENSSSCG00000011642	RYK	-1.13572	1.40564e-05	0.000129999	20.238	15.8411	13.242	12.7791	3.25888	11.8629	6.582	6.75738	6.72118
ENSSSCG00000039321	FAM222B	-1.13568	1.6268e-09	2.71242e-08	28.8889	32.3378	24.3387	19.7131	13.2392	12.6537	9.51347	13.1495	11.8838
ENSSSCG00000000175	ADCY6	-1.13561	0.0111006	0.0461068	1.20589	0.655495	2.14536	1.43264	0.814721	0.474514	0.60842	0.547896	0.681859
ENSSSCG00000006375	LY9	-1.13448	2.72239e-17	9.25415e-16	179.468	156.117	173.182	139.31	77.8058	85.0962	71.7935	67.0259	67.6988
ENSSSCG00000016487	MGAM2	1.13307	0.000118421	0.000899626	1.46804	1.42024	2.07138	1.77647	2.64784	3.63794	3.42928	3.65264	4.96783
ENSSSCG00000008392	BCL11A	-1.13295	0.00407675	0.0201385	2.51664	4.36997	2.58922	1.66186	1.83312	0.474514	1.16153	2.00895	0.974084
ENSSSCG00000035402	RGS9	-1.13127	1.85835e-05	0.000166918	8.65094	11.9082	15.3874	11.4611	3.46256	4.74514	4.25894	9.1316	5.64969
ENSSSCG00000035849	PTPRF	-1.12988	0.000968276	0.00586185	3.6701	4.04222	4.80856	5.32941	2.44416	2.53074	0.774353	2.92211	2.14298
ENSSSCG00000017087	GM2A	1.12975	1.73099e-09	2.87932e-08	8.49365	13.6561	12.7242	16.0455	28.3115	26.4146	25.9961	32.8738	25.8132
ENSSSCG00000034332	-	-1.12956	0.00717283	0.0322238	1.99234	3.38672	1.40558	1.43264	0.40736	0.632686	1.32746	0.730528	1.07149
ENSSSCG00000027998	-	-1.12929	0.0107985	0.0450739	1.46804	1.09249	2.51525	1.20341	0.20368	0.632686	1.05091	0.547896	0.779267
ENSSSCG00000038250	ZNF772	-1.12881	0.00090365	0.0055206	1.99234	2.84048	3.40298	2.69336	1.83312	0.790857	1.49339	0.91316	1.07149
ENSSSCG00000016678	NOD1	-1.12875	0.00978189	0.041539	2.35935	3.05898	1.47956	1.14611	0.61104	1.58171	0.719042	0.365264	1.1689
ENSSSCG00000002557	NUDT14	-1.12741	0.00150987	0.00858925	3.09337	3.16823	3.62491	1.94838	1.42576	1.42354	0.719042	1.82632	1.65594
ENSSSCG00000032787	ALAD	-1.12635	6.73207e-08	9.18479e-07	12.2686	13.4376	12.6502	13.9252	5.29568	8.69943	5.64171	4.0179	6.13673
ENSSSCG00000034211	-	-1.1261	0.0039568	0.0196496	1.78262	5.24396	2.6632	3.1518	1.62944	2.05623	1.82526	0.730528	0.876676
ENSSSCG00000026367	IFT172	1.12561	1.12435e-10	2.18928e-09	10.2763	12.1267	8.58143	8.76773	24.2379	18.8224	20.7416	20.82	23.2806
ENSSSCG00000004314	PM20D2	-1.12409	3.2462e-05	0.000276874	5.76729	5.68096	5.47436	6.01707	1.42576	2.2144	3.76114	2.19158	2.72743
ENSSSCG00000028612	PTPRS	-1.12171	3.0847e-05	0.000263931	11.8492	6.8827	7.9896	10.7161	4.27728	6.32686	2.71023	3.83527	4.87042
ENSSSCG00000003386	TNFRSF9	1.121	3.19875e-05	0.000273159	3.82739	5.35321	7.76767	9.68462	12.2208	13.6027	14.4361	11.3232	20.5532
ENSSSCG00000011951	NFKBIZ	-1.12044	1.02493e-13	2.5833e-12	501.44	514.127	459.254	561.88	238.509	208.628	205.922	217.88	299.823
ENSSSCG00000015145	ZNF202	1.1202	3.31304e-11	6.80992e-10	13.9464	12.7822	19.4562	14.4983	34.0146	30.6853	28.9829	41.2748	31.0733
ENSSSCG00000032843	-	-1.1199	0.00138534	0.00799046	2.30692	3.38672	2.44127	4.2406	1.83312	0.632686	1.88057	1.27842	1.26631
ENSSSCG00000002857	-	-1.11938	0.000690453	0.00433672	2.83122	5.57171	3.03309	5.15749	1.42576	1.58171	2.65492	1.46106	1.85076
ENSSSCG00000039104	-	1.11885	1.62513e-05	0.000147862	7.13047	11.2527	10.061	8.93965	34.6256	14.8681	12.7768	19.5416	20.2609
ENSSSCG00000008006	FBXL16	1.11884	0.00753557	0.0336275	0.471869	0.655495	0.961712	0.401138	1.62944	1.1072	1.32746	1.09579	1.46113
ENSSSCG00000030801	-	1.11865	8.79716e-18	3.08758e-16	24.2751	26.1106	27.1499	28.6527	57.4378	52.5129	55.4215	63.5559	59.6139
ENSSSCG00000016017	DNAJC10	-1.11648	1.00898e-13	2.54768e-12	202.327	183.102	168.891	177.59	60.6967	89.2087	100.611	92.5944	77.8293
ENSSSCG00000016397	NEB	1.11494	0.00414575	0.020386	1.20589	1.85724	1.47956	1.0315	5.092	1.58171	2.21244	1.82632	4.28597
ENSSSCG00000037264	RAB31	-1.11489	1.08863e-17	3.783e-16	68.3686	71.3397	62.7332	72.9498	28.5152	34.6395	32.9653	29.2211	32.924
ENSSSCG00000033827	-	-1.11445	0.00113154	0.00671697	2.14963	2.51273	1.9974	2.063	0.814721	1.42354	0.940285	1.27842	0.681859
ENSSSCG00000026996	-	-1.11305	4.20546e-14	1.09132e-12	196.612	135.469	140.632	143.55	61.7151	75.9223	78.099	61.7296	77.8293
ENSSSCG00000011675	GRK7	-1.11302	0.00690463	0.0312388	1.73019	1.85724	2.21933	1.20341	0.20368	0.949028	1.21684	0.547896	0.681859
ENSSSCG00000017475	RARA	-1.11256	5.53805e-11	1.1107e-09	53.164	65.9865	71.9804	71.0587	39.9213	33.5323	22.2903	30.4995	26.7873
ENSSSCG00000008179	REV1	1.1122	4.23781e-17	1.41317e-15	168.72	162.344	193.526	164.008	411.638	359.682	348.68	363.803	377.652
ENSSSCG00000008677	-	1.11178	5.20598e-08	7.20067e-07	27.316	23.9256	22.9331	29.5123	86.5641	56.4672	35.7308	49.4933	53.7694
ENSSSCG00000014267	-	1.11168	6.28995e-15	1.77319e-13	294.604	272.686	273.718	274.206	510.626	542.053	683.919	612.365	662.474
ENSSSCG00000008467	EML4	-1.111	4.00248e-16	1.24591e-14	457.871	451.09	483.667	454.203	174.147	224.445	228.6	236.508	204.558
ENSSSCG00000032977	PPP1R3E	1.11042	1.36041e-06	1.51577e-05	2.83122	4.15147	2.95911	3.49563	6.72144	8.06674	7.79884	6.57475	6.52636
ENSSSCG00000001081	SOX4	-1.1095	3.73887e-06	3.87666e-05	23.4362	21.4128	19.0863	21.4895	18.1275	8.38309	7.96477	5.66159	10.0331
ENSSSCG00000014672	-	-1.10883	2.75192e-07	3.44334e-06	120.379	212.053	187.312	84.239	64.1592	65.9575	85.566	73.6007	60.101
ENSSSCG00000040449	ABHD12	1.10841	6.99591e-06	6.87303e-05	4.40411	5.46246	5.62231	5.84515	17.1091	8.8576	8.73912	9.49686	13.7346
ENSSSCG00000015540	MR1	1.10554	0.00235089	0.0125919	1.5729	0.655495	1.10967	2.063	2.85152	4.27063	1.99119	2.55685	3.60411
ENSSSCG00000037595	-	-1.10494	6.92185e-10	1.20715e-08	73.0349	52.4396	41.9454	55.9301	19.757	28.629	32.3016	26.4816	22.0143
ENSSSCG00000010742	UROS	-1.10355	8.87294e-14	2.25257e-12	34.8135	39.002	37.1369	31.8045	18.5349	19.6133	15.4317	15.1585	14.8061
ENSSSCG00000008227	ST3GAL5	1.10355	2.96072e-13	7.19127e-12	17.931	23.1608	23.229	24.3548	46.6428	40.8082	49.0055	56.7985	44.7105
ENSSSCG00000040308	-	-1.10351	4.51111e-07	5.48325e-06	41.1575	44.1367	31.8105	41.661	9.98033	17.8734	29.1488	15.7063	18.0206
ENSSSCG00000003234	-	1.10256	0.0072459	0.0325312	1.46804	0.546246	0.813756	0.573054	1.62944	2.68891	1.38277	2.00895	1.94817
ENSSSCG00000015535	QSOX1	-1.10172	1.97029e-05	0.000176297	7.54991	6.6642	6.21414	6.53282	2.24048	3.63794	2.32306	4.93106	3.01966
ENSSSCG00000004044	IGF2R	1.10167	3.88513e-09	6.20515e-08	128.034	137.108	160.31	142.289	425.895	256.238	211.122	356.132	275.276
ENSSSCG00000012089	ADARB1	-1.1015	3.27537e-05	0.000279192	11.5346	17.9169	15.6833	22.4637	9.98033	5.37783	7.57759	4.38317	11.689
ENSSSCG00000038643	KLF11	-1.10147	7.26042e-15	2.02642e-13	111.571	120.283	134.788	118.393	53.9752	56.9417	44.304	61.9122	65.9455
ENSSSCG00000010702	PLEKHA1	-1.10132	1.67754e-14	4.52036e-13	78.6973	73.5247	84.7786	62.0045	31.1631	38.9102	31.6378	39.0832	33.8007
ENSSSCG00000037565	-	1.09728	5.16366e-09	8.1361e-08	205.84	159.504	141.446	238.219	532.013	387.836	324.232	347.183	402.979
ENSSSCG00000020683	RF00100	1.09666	1.20428e-07	1.59198e-06	4.5614	5.79021	4.80856	6.53282	11.4061	12.9701	11.7259	12.419	9.64343
ENSSSCG00000022177	DIS3L2	1.09645	2.53876e-17	8.65087e-16	56.3097	60.3055	69.5391	68.3654	128.115	135.237	128.487	133.687	154.587
ENSSSCG00000038745	SERPINF2	-1.09632	0.000350278	0.00239297	4.87598	3.71447	3.62491	4.1833	3.25888	2.2144	1.60402	0.730528	2.04558
ENSSSCG00000012982	SIPA1	1.09535	3.174e-10	5.77948e-09	94.0593	94.8283	106.528	92.319	275.783	240.579	145.246	197.243	178.452
ENSSSCG00000034008	-	-1.09491	2.17951e-13	5.34932e-12	40.5283	33.8672	40.3179	46.0163	19.757	22.6185	16.372	17.5327	18.605
ENSSSCG00000025087	ASPH	1.09295	3.5846e-10	6.47673e-09	9.38496	10.5972	11.3186	9.91384	20.9791	22.144	26.4939	17.35	21.7221
ENSSSCG00000013720	-	-1.09142	8.26775e-18	2.90905e-16	275.31	281.863	316.551	311.913	152.353	148.048	125.777	131.495	138.612
ENSSSCG00000003478	CROCC	-1.09009	4.32584e-09	6.87775e-08	14.4182	13.5469	16.2011	16.504	8.55457	6.80137	5.97358	7.30528	7.59785
ENSSSCG00000012970	CTSW	1.08958	7.48415e-15	2.08059e-13	349.655	323.378	393.784	338.159	739.563	728.696	694.152	810.521	765.24
ENSSSCG00000035802	-	1.08904	0.00404051	0.0200087	1.78262	1.63874	1.40558	0.687665	3.66624	3.3216	2.26775	4.20054	1.65594
ENSSSCG00000017466	CCR7	1.08849	8.16746e-09	1.25589e-07	116.814	166.277	123.395	132.376	403.49	296.571	218.976	216.419	297.096
ENSSSCG00000006396	IGSF9	-1.08833	0.00952073	0.0406019	1.73019	1.52949	2.81116	1.54725	0.20368	1.58171	0.719042	0.547896	1.26631
ENSSSCG00000022292	NPL	-1.08718	0.000634678	0.00404276	27.7354	21.0851	8.72938	32.7787	7.53617	11.3883	7.85415	8.94897	17.2413
ENSSSCG00000018511	RF00026	-1.08675	2.71939e-05	0.000235837	7.81206	4.69771	7.84165	5.55863	2.44416	3.00526	2.93148	3.47001	3.40929
ENSSSCG00000021353	TMX4	-1.0857	6.48307e-15	1.82397e-13	89.1309	84.8866	108.821	101.144	39.5139	52.3547	42.2575	47.6669	44.613
ENSSSCG00000013554	TRIP10	-1.08538	0.000855339	0.00525289	2.72636	1.85724	2.88513	2.92258	1.0184	1.26537	1.32746	0.730528	1.55853
ENSSSCG00000003863	ZFYVE9	1.08475	2.44148e-05	0.000214091	4.35168	6.00871	2.44127	4.64174	7.33249	8.38309	10.5091	8.40107	10.7149
ENSSSCG00000008193	ZAP70	-1.08355	9.22201e-14	2.33696e-12	782.255	642.385	774.548	747.779	394.528	390.209	294.696	323.441	336.449
ENSSSCG00000029596	-	1.08353	4.4356e-12	9.91582e-11	489.538	568.314	602.401	551.45	1075.02	1035.71	1296.65	1334.13	1116.69
ENSSSCG00000013259	DGKZ	1.0834	2.96451e-08	4.21669e-07	246.945	260.996	293.174	258.677	844.865	562.299	389.887	454.388	556.981
ENSSSCG00000038351	-	-1.08149	1.66532e-06	1.82888e-05	39.4273	47.5234	55.5573	37.3058	36.4587	15.659	15.9849	22.829	16.462
ENSSSCG00000004699	ELL3	-1.08108	1.26509e-05	0.000117933	5.87215	7.3197	5.10447	6.3609	3.46256	2.2144	2.76555	2.73948	3.31189
ENSSSCG00000012292	SYP	1.08055	0.00410689	0.0202548	0.996169	2.73123	1.18365	1.43264	2.64784	2.37257	5.14391	2.19158	3.31189
ENSSSCG00000036844	GPR171	1.07892	9.8173e-09	1.49e-07	62.5489	82.8109	76.715	72.4914	92.2671	151.054	182.415	198.338	152.444
ENSSSCG00000035363	-	1.07849	6.32002e-07	7.44978e-06	5.45271	5.46246	7.3238	6.81935	10.5914	9.9648	13.883	17.8979	13.832
ENSSSCG00000002540	PPP2R5C	1.07811	3.56119e-14	9.32753e-13	75.6564	97.2318	103.939	97.2473	229.955	184.902	183.245	200.347	189.07
ENSSSCG00000031925	SHANK3	-1.07803	0.000437989	0.00291005	4.87598	5.24396	5.9922	3.95407	4.0736	1.26537	1.65933	2.55685	2.72743
ENSSSCG00000025996	MTUS2	-1.07768	9.56406e-07	1.09162e-05	25.7955	43.5904	40.3179	42.9791	24.849	14.8681	12.3343	14.4279	24.2547
ENSSSCG00000032998	-	1.0773	0.00139516	0.00803387	1.83505	2.84048	1.84945	2.00569	5.29568	2.84709	7.02448	4.0179	2.72743
ENSSSCG00000017137	METRNL	1.07672	0.000154845	0.00114354	7.91692	16.6059	17.5327	17.6501	55.1973	24.3584	19.3588	32.1432	27.0795
ENSSSCG00000013839	RASAL3	1.07643	7.31209e-08	9.92789e-07	72.8252	128.696	70.6488	127.161	238.917	203.092	215.159	159.62	234.949
ENSSSCG00000000687	CD4	1.07613	0.00590157	0.0274073	0.943739	1.52949	1.92342	1.43264	1.62944	2.53074	2.93148	6.20949	2.14298
ENSSSCG00000010600	CALHM2	1.07522	0.000101699	0.000784479	3.1458	2.73123	1.77547	2.92258	6.72144	6.32686	4.53549	6.75738	4.38338
ENSSSCG00000017129	RAB40B	1.07422	0.00145945	0.00834593	1.5729	1.52949	1.77547	1.71916	6.31408	3.3216	2.32306	3.65264	2.63003
ENSSSCG00000022849	IL2RA	-1.07278	5.4128e-05	0.000443868	11.0103	21.0851	18.7164	30.6584	7.33249	12.1792	7.30104	8.94897	12.5657
ENSSSCG00000009192	PDLIM5	-1.07243	0.000180979	0.00131442	4.40411	5.79021	5.10447	4.06869	1.62944	1.42354	2.98679	2.00895	2.72743
ENSSSCG00000036294	NUDT19	-1.07108	1.5417e-10	2.93676e-09	19.2418	18.6816	22.1933	17.077	8.96193	9.9648	9.1263	9.1316	8.76676
ENSSSCG00000021542	RF00056	1.07056	0.00361426	0.0182193	0.891309	1.85724	1.92342	1.66186	5.092	3.47977	1.82526	2.55685	3.89634
ENSSSCG00000010330	PPIF	1.07051	3.28974e-10	5.98247e-09	10.5908	13.4376	12.5023	14.9567	27.0895	31.9506	26.9364	21.3679	27.4692
ENSSSCG00000002752	ZFHX3	-1.07009	0.00841434	0.0366974	1.67776	1.85724	2.58922	1.20341	0.61104	0.949028	0.995596	1.27842	0.487042
ENSSSCG00000031741	-	1.06946	1.48859e-13	3.70537e-12	24.0129	22.1776	24.4127	30.4292	58.6599	55.6763	45.2996	57.7117	49.7757
ENSSSCG00000014319	SMAD5	-1.06852	3.1016e-10	5.66234e-09	45.7189	40.6407	39.5042	44.5263	11.8134	21.8277	22.8434	20.0895	23.7676
ENSSSCG00000009584	SEMA4D	1.06791	2.43047e-16	7.65052e-15	57.3583	64.457	72.4983	65.3282	129.133	128.435	130.589	158.525	133.839
ENSSSCG00000010504	BLNK	-1.06775	0.00368168	0.0184795	3.56524	3.71447	2.51525	3.83946	0.20368	3.3216	1.65933	1.27842	1.46113
ENSSSCG00000017759	ALDOC	-1.06712	7.39438e-09	1.14202e-07	23.541	22.5053	20.3439	28.0224	13.6466	13.6027	11.2834	8.03581	10.0331
ENSSSCG00000009240	PLAC8	1.06672	4.97312e-10	8.87137e-09	100.194	119.3	92.1764	109.855	313.26	190.755	193.201	225.185	182.349
ENSSSCG00000034318	MRPS25	-1.06625	1.02552e-14	2.83412e-13	41.0526	46.8679	52.3763	47.0478	20.1643	21.3531	24.1156	23.9248	21.7221
ENSSSCG00000000766	CECR2	-1.0661	1.90316e-07	2.43762e-06	11.3249	10.8157	10.3569	10.5442	4.48096	4.90331	6.36075	4.0179	5.16264
ENSSSCG00000029375	ZNF205	1.066	1.9328e-09	3.20362e-08	12.7405	21.5221	20.5658	17.6501	47.2538	36.8539	33.795	31.5953	39.6452
ENSSSCG00000036401	-	1.06574	1.60648e-11	3.39147e-10	11.6394	10.9249	12.1324	10.8307	26.0711	24.9911	21.9031	21.3679	25.2288
ENSSSCG00000017956	CD68	1.06489	0.000813143	0.00502674	3.40795	2.18498	4.43867	2.69336	9.16561	6.01051	4.86736	10.2274	4.09115
ENSSSCG00000002263	SLCO3A1	-1.0642	4.18019e-05	0.00034849	90.9135	78.6594	118.365	65.099	55.6047	43.9717	30.2551	61.9122	20.4558
ENSSSCG00000034360	CELSR2	1.06326	4.30935e-07	5.25621e-06	6.44888	5.79021	5.47436	7.44971	18.7386	12.021	11.3387	11.6884	13.0527
ENSSSCG00000013313	PRRG4	-1.06321	1.35806e-05	0.00012593	6.02944	6.55495	6.06618	5.78785	2.64784	2.53074	2.48899	2.92211	3.89634
ENSSSCG00000000910	CRADD	-1.06316	1.45667e-10	2.78234e-09	36.3339	42.2794	30.7748	45.3859	15.4797	22.6185	20.2438	18.8111	15.1957
ENSSSCG00000013380	-	-1.06194	0.00728647	0.0327029	1.88748	1.74799	2.29331	1.71916	0.814721	1.1072	1.43808	0.547896	0.389634
ENSSSCG00000033041	-	1.06157	0.0100511	0.0424768	1.36318	0.764744	1.47956	0.573054	2.85152	2.37257	1.43808	1.27842	3.21448
ENSSSCG00000016420	INSIG1	1.06078	1.85848e-06	2.02729e-05	74.4505	141.805	71.0187	120.227	295.133	209.577	209.131	147.201	201.051
ENSSSCG00000036963	LRRC25	-1.05954	0.000376521	0.00254378	3.77496	6.2272	3.62491	5.44402	1.62944	2.05623	1.99119	2.37422	3.11707
ENSSSCG00000002917	NFKBID	-1.05914	8.78941e-09	1.34124e-07	110.26	126.183	119.474	79.9984	69.6586	62.0032	40.4876	41.2748	48.899
ENSSSCG00000038354	-	1.05884	3.43468e-06	3.57977e-05	6.76346	9.39543	7.76767	10.315	27.7005	15.0263	14.1596	18.6285	14.6113
ENSSSCG00000039089	-	-1.05847	0.0036957	0.0185366	2.56907	2.18498	3.55094	1.94838	1.62944	1.73989	0.995596	0.365264	1.46113
ENSSSCG00000013113	TMEM132A	-1.05798	0.00347897	0.0176131	5.0857	4.26072	3.25502	3.66755	4.27728	2.2144	1.21684	1.82632	0.974084
ENSSSCG00000008986	SEPT11	-1.0573	5.17626e-15	1.47403e-13	271.43	225.927	251.747	265.496	99.1922	133.497	129.925	130.947	115.526
ENSSSCG00000017584	PPP1R9B	-1.05711	1.12299e-11	2.41066e-10	303.36	277.711	341.26	258.39	157.852	156.748	102.546	161.447	132.281
ENSSSCG00000037890	ZNF853	-1.05706	0.000461578	0.00305089	3.77496	2.94973	3.10707	3.38102	2.64784	1.26537	1.49339	1.64369	1.26631
ENSSSCG00000024223	ARHGEF16	1.057	2.15711e-10	4.02709e-09	35.2853	42.6072	39.5042	36.217	107.95	73.0752	61.3398	83.0975	75.1019
ENSSSCG00000039880	-	1.05694	2.12785e-11	4.45199e-10	13.2123	18.3539	16.571	16.1601	36.2551	26.8891	36.3946	30.4995	35.8463
ENSSSCG00000002688	-	1.05679	6.72064e-11	1.33642e-09	47.1345	62.1628	55.2614	56.3885	95.526	97.1172	106.695	154.872	119.91
ENSSSCG00000035415	-	-1.05636	0.000178326	0.00129851	5.76729	8.52144	5.91823	4.64174	4.27728	2.2144	2.21244	3.28738	3.21448
ENSSSCG00000032097	DUSP16	1.05453	3.61672e-12	8.1632e-11	14.2085	18.2446	16.4231	17.7074	35.033	31.6343	33.2972	30.3169	41.5934
ENSSSCG00000015273	ATP2B4	-1.05439	4.94086e-12	1.09754e-10	197.399	246.794	263.435	197.99	104.284	95.2192	119.859	134.234	91.3691
ENSSSCG00000036846	-	-1.0539	0.0025038	0.0132845	3.30309	4.15147	4.58662	2.52144	0.20368	2.2144	2.32306	1.82632	1.65594
ENSSSCG00000033628	-	1.0537	9.29828e-05	0.000723908	7.02561	6.2272	7.61972	9.91384	19.5533	7.59223	13.6065	15.889	23.5728
ENSSSCG00000004209	PTPRK	1.05251	0.00084457	0.0052004	1.83505	2.40348	0.961712	2.52144	5.29568	4.11246	4.14832	3.28738	3.31189
ENSSSCG00000007079	FLRT3	-1.05144	0.0045043	0.0218961	2.88365	2.84048	3.18105	4.1833	2.85152	0.632686	0.940285	1.27842	2.43521
ENSSSCG00000002053	-	-1.05088	0.0108602	0.0452958	1.52047	1.74799	1.47956	1.20341	0.61104	0.316343	0.497798	1.09579	1.07149
ENSSSCG00000003699	GREB1L	1.05088	6.90268e-12	1.51181e-10	12.2686	13.9839	13.9078	11.7476	25.8674	23.5675	27.3789	27.3948	29.3199
ENSSSCG00000024299	SCN3B	1.05058	0.000160028	0.00117625	2.6215	2.18498	3.03309	2.1203	7.73985	4.58697	4.31425	5.66159	4.28597
ENSSSCG00000031819	TP53I11	-1.05028	3.4367e-12	7.78591e-11	163.372	189.001	214.832	199.996	118.746	100.123	82.3026	85.2891	77.8293
ENSSSCG00000006968	LONRF1	-1.04954	2.41398e-08	3.47588e-07	23.1216	27.7493	27.9636	40.2857	15.6834	14.0773	12.3343	12.419	17.5335
ENSSSCG00000032543	-	1.04891	1.62288e-05	0.000147754	3.35552	2.73123	4.36469	3.2091	6.92512	5.536	6.80324	9.49686	7.0134
ENSSSCG00000012077	MX1	1.04649	3.40076e-08	4.7791e-07	14.4182	20.6481	20.048	20.1142	49.2906	27.0473	30.6975	44.7448	42.8597
ENSSSCG00000017279	ERN1	-1.04513	3.52157e-05	0.000297648	14.0512	27.4215	37.2108	32.263	13.4429	12.8119	9.6241	12.6016	18.7024
ENSSSCG00000001703	NFKBIE	-1.04452	2.15352e-09	3.56104e-08	57.4632	58.2298	54.5956	64.8697	33.4035	34.7977	18.5845	23.7422	32.924
ENSSSCG00000002002	IRF9	1.0443	0.00129616	0.00753489	1.5729	2.73123	1.25762	2.23491	6.1104	4.4288	3.37396	2.55685	3.70152
ENSSSCG00000023485	PCDHGB5	-1.04214	0.000223283	0.00159606	4.35168	4.80696	6.14016	4.12599	3.25888	1.42354	2.65492	2.37422	2.04558
ENSSSCG00000039522	SHISAL1	1.04148	0.00207831	0.0113266	0.891309	1.63874	1.10967	1.20341	2.0368	2.2144	3.26334	2.00895	2.24039
ENSSSCG00000032731	NDST1	1.04034	3.0018e-06	3.1686e-05	10.6433	14.4209	19.0863	15.5871	46.0317	30.2107	20.3544	30.3169	27.7614
ENSSSCG00000005951	TMEM71	1.03983	6.80062e-11	1.35041e-09	45.7189	69.8102	59.8481	46.532	118.746	98.3826	135.29	106.657	109.097
ENSSSCG00000032650	-	-1.03872	1.85614e-13	4.58773e-12	147.433	149.999	116.219	121.545	59.0672	58.5234	79.4265	61.9122	65.2636
ENSSSCG00000012905	TMEM134	1.0386	2.65005e-09	4.35135e-08	9.59468	10.4879	12.2063	10.2004	26.4784	20.4041	19.8013	24.4727	18.7998
ENSSSCG00000007515	APCDD1L	1.03755	0.00819136	0.0359034	0.838879	1.42024	1.62751	0.859581	2.85152	2.53074	1.43808	3.83527	1.85076
ENSSSCG00000027466	PCOLCE	1.03739	8.8862e-06	8.51559e-05	3.93224	4.36997	5.40038	4.41252	12.8318	9.49028	6.91386	9.31423	8.76676
ENSSSCG00000021326	PCDHGA8	-1.03723	0.00165333	0.00930303	3.25066	5.57171	6.658	3.95407	4.0736	1.58171	2.32306	2.55685	1.55853
ENSSSCG00000007987	DECR2	1.03664	2.77503e-09	4.53534e-08	17.6165	15.8411	16.645	15.3006	45.6244	30.5271	29.4254	25.0206	37.7945
ENSSSCG00000039883	-	-1.03662	0.00770225	0.0342514	1.52047	1.31099	2.36729	1.71916	0.61104	0.949028	0.60842	0.91316	1.1689
ENSSSCG00000040731	TMEM65	1.03528	0.000107424	0.000825919	40.0565	24.7996	39.1343	19.4838	62.5298	43.4971	64.4372	105.744	40.9115
ENSSSCG00000040208	PAG1	-1.0348	1.47936e-12	3.43286e-11	553.346	519.371	430.773	427.441	228.529	259.717	266.986	212.584	209.72
ENSSSCG00000027735	-	1.03329	9.29449e-05	0.000723908	35.5999	43.9182	36.619	26.4178	103.673	102.97	46.1293	74.8791	37.8919
ENSSSCG00000027229	-	1.03302	2.24315e-05	0.000197935	5.19056	10.8157	9.39518	8.93965	18.5349	10.2811	16.9804	22.0985	19.3843
ENSSSCG00000015878	PKP4	-1.03232	0.00506252	0.0241088	1.99234	1.74799	2.95911	2.063	0.40736	0.949028	1.49339	0.730528	1.26631
ENSSSCG00000002855	-	1.03126	0.000674185	0.00426154	1.99234	1.96649	1.84945	2.34952	4.68464	5.536	5.14391	2.92211	2.63003
ENSSSCG00000000774	USP18	1.0308	0.000912047	0.00556463	5.45271	3.93297	7.10187	5.10018	16.2944	8.54126	5.30985	16.0716	10.1305
ENSSSCG00000000263	TNS2	-1.03017	0.0117938	0.0484132	2.04477	3.60522	2.14536	1.89108	1.83312	2.2144	0.829664	0.730528	0.58445
ENSSSCG00000021307	USP44	1.03006	2.56579e-06	2.74133e-05	5.03327	5.02546	3.84685	3.89677	6.51776	10.2811	9.34754	8.94897	9.83825
ENSSSCG00000007554	ZFAND2A	1.02993	0.00466217	0.0224922	9.2801	14.4209	6.14016	12.0914	47.0501	16.608	13.9383	9.67949	20.1635
ENSSSCG00000020386	RF00026	1.02704	0.0116516	0.0479979	0.734019	0.436997	0.517845	0.802276	1.22208	0.949028	1.21684	1.27842	1.85076
ENSSSCG00000037846	ACOXL	-1.02691	0.00867251	0.037555	3.30309	4.69771	5.3264	2.29222	2.64784	3.63794	1.21684	0.730528	1.55853
ENSSSCG00000033937	-	1.02641	0.00278708	0.0145836	2.30692	2.73123	1.3316	1.37533	2.85152	2.2144	4.53549	3.65264	5.74709
ENSSSCG00000030957	NFKB1	-1.02596	1.00245e-17	3.50958e-16	304.146	295.082	294.284	277.473	144.409	151.528	139.273	144.827	139.099
ENSSSCG00000037815	ZC3H12A	-1.02437	8.16103e-10	1.4058e-08	101.609	111.543	122.211	126.187	58.8636	59.4725	36.3946	59.7207	70.0366
ENSSSCG00000003622	CSMD2	1.02384	0.00369059	0.0185176	0.943739	1.85724	2.44127	0.974192	2.85152	2.2144	3.48459	3.28738	3.40929
ENSSSCG00000025096	FBXO24	1.02274	0.000239272	0.00169482	1.5729	2.51273	1.77547	1.94838	5.092	3.79611	3.48459	3.65264	3.79893
ENSSSCG00000008901	PAICS	-1.02217	1.02324e-06	1.16318e-05	11.22	9.61393	8.43347	9.85653	4.27728	4.90331	5.42047	3.83527	5.16264
ENSSSCG00000013084	TMEM216	1.02204	0.000961247	0.00582426	2.35935	1.42024	1.70149	1.48994	4.0736	2.84709	4.14832	2.19158	4.38338
ENSSSCG00000015819	PLPP5	1.02177	1.03612e-08	1.56702e-07	7.23533	7.75669	6.80596	6.24629	14.0539	12.4955	14.3808	15.5237	14.4164
ENSSSCG00000038774	MAPK13	1.0215	0.000702556	0.00439536	1.41561	1.96649	2.21933	1.89108	3.66624	4.4288	2.98679	5.29633	3.01966
ENSSSCG00000025858	ELN	-1.0211	2.29915e-05	0.000202623	8.44122	11.2527	8.87734	6.47551	5.70304	4.27063	3.70583	3.28738	4.6756
ENSSSCG00000022057	-	-1.02071	3.23162e-07	3.99724e-06	12.321	13.3284	10.4309	15.0713	4.88832	6.80137	6.30544	7.30528	6.13673
ENSSSCG00000007005	-	-1.02047	0.00457807	0.0221653	3.72253	4.15147	6.43607	4.81366	2.85152	1.1072	1.99119	4.93106	1.36372
ENSSSCG00000039079	-	1.02008	0.00837044	0.03654	0.996169	1.52949	0.739778	0.744971	2.24048	2.84709	1.27215	1.82632	2.04558
ENSSSCG00000005221	SPATA6L	1.01956	0.00554456	0.0260471	1.20589	1.20174	1.18365	1.26072	2.44416	0.949028	3.15272	1.82632	3.5067
ENSSSCG00000007901	CIITA	1.0187	1.13351e-10	2.20406e-09	26.7917	34.9597	31.2186	28.2516	76.3801	65.0085	48.8395	63.1907	54.3539
ENSSSCG00000003236	-	1.01869	1.58871e-10	3.02222e-09	15.3095	16.9336	14.7216	15.2432	40.125	32.8997	26.1621	27.5774	31.5603
ENSSSCG00000002938	-	-1.0186	0.00220625	0.0119451	4.77112	6.55495	2.58922	7.10587	1.22208	2.37257	3.15272	2.73948	3.01966
ENSSSCG00000027859	HDAC7	1.01845	3.79665e-06	3.92498e-05	51.5386	60.7425	52.0064	63.0933	185.96	113.409	69.8024	88.0286	119.715
ENSSSCG00000013599	ANGPTL4	-1.01831	0.000680095	0.00428731	4.40411	4.91621	3.92082	5.10018	2.85152	2.84709	1.71464	0.91316	3.01966
ENSSSCG00000007602	BAIAP2L1	1.01811	0.00363368	0.0182843	1.46804	2.29423	2.14536	0.916887	4.27728	2.2144	3.09741	4.93106	2.72743
ENSSSCG00000031959	CAPSL	-1.0179	0.0108005	0.0450739	1.46804	4.04222	4.21674	4.35521	0.814721	1.58171	1.38277	1.46106	3.11707
ENSSSCG00000032938	MFSD6L	-1.01749	0.00944781	0.0403522	2.41178	1.52949	1.3316	1.94838	1.0184	1.26537	0.553109	1.09579	0.876676
ENSSSCG00000016433	-	1.01722	0.00101093	0.00608598	2.14963	3.82372	2.73718	2.80797	8.55457	6.16869	3.5399	7.12265	4.28597
ENSSSCG00000028723	CCDC102A	-1.01691	1.4362e-05	0.000132476	10.0665	17.3706	19.8261	11.3465	8.14721	5.85234	6.85855	7.30528	7.89008
ENSSSCG00000002859	ANKRD27	-1.0165	6.59723e-17	2.16905e-15	213.704	222.431	224.375	208.42	94.1002	108.822	109.128	115.058	109.292
ENSSSCG00000007788	PHKG2	1.01643	2.20805e-10	4.11671e-09	51.1192	72.5415	65.1745	71.0014	148.687	112.618	113.664	116.884	164.62
ENSSSCG00000036745	-	1.01572	2.48895e-10	4.62201e-09	59.875	53.7506	54.2997	54.1536	94.1002	122.425	150.943	99.7171	93.025
ENSSSCG00000036096	-	1.01548	6.65242e-08	9.08495e-07	14.2609	17.5891	11.1707	20.3434	27.2931	30.6853	38.9389	34.8827	27.7614
ENSSSCG00000026025	HMGCL	1.01414	0.0086159	0.037356	2.04477	0.655495	1.03569	1.14611	3.25888	1.26537	2.71023	2.00895	3.40929
ENSSSCG00000037532	MNDA	1.01311	5.28588e-09	8.31003e-08	12.4783	11.0342	10.5049	12.0914	21.1827	27.0473	27.6001	18.9937	21.1376
ENSSSCG00000011508	LMOD3	-1.01274	0.00111765	0.00664862	4.24682	2.40348	4.29071	3.32371	0.814721	2.37257	1.76995	1.82632	1.94817
ENSSSCG00000039800	ssc-mir-7137	1.01266	0.0089998	0.038769	0.681589	0.655495	0.591823	0.687665	1.42576	1.73989	1.27215	1.46106	0.974084
ENSSSCG00000023141	RNLS	1.01193	0.000686803	0.00431604	1.62533	1.20174	1.47956	1.94838	4.27728	3.00526	3.0421	2.37422	3.5067
ENSSSCG00000016400	-	-1.01113	0.00205073	0.0111937	7.39262	4.04222	5.03049	6.53282	3.86992	4.58697	2.15713	0.91316	3.01966
ENSSSCG00000000862	GNPTAB	-1.01071	1.35678e-05	0.000125894	76.6526	83.2479	189.087	74.7836	47.2538	56.4672	55.5875	52.2327	51.1394
ENSSSCG00000002783	SLC9A5	1.00987	3.77408e-05	0.000317081	6.39645	6.99195	8.58143	9.11156	15.8871	12.1792	9.56879	20.82	20.4558
ENSSSCG00000001518	ITPR3	-1.00941	1.32887e-07	1.7403e-06	197.975	200.035	192.12	154.438	110.395	131.915	61.2292	78.1665	81.7256
ENSSSCG00000033179	-	-1.00879	0.00132678	0.00769377	12.2162	6.00871	4.06878	7.3351	3.0552	4.4288	3.26334	2.73948	4.87042
ENSSSCG00000021862	PTGER2	-1.00846	7.73105e-11	1.52868e-09	147.748	110.669	94.3957	117.533	60.2893	63.1104	57.7999	45.4754	65.361
ENSSSCG00000010056	-	1.008	7.35037e-07	8.56364e-06	20.5001	31.7915	35.2134	36.5036	68.2328	56.7835	40.8194	67.5738	78.706
ENSSSCG00000000841	APPL2	1.00764	8.70731e-06	8.37274e-05	29.0986	14.2024	37.2108	33.1798	47.4575	65.0085	43.3084	68.487	62.8284
ENSSSCG00000005298	C9orf131	-1.00735	0.000507547	0.00331227	4.24682	4.91621	3.84685	6.18899	2.44416	2.05623	3.0421	1.27842	2.63003
ENSSSCG00000030032	RF00409	1.00686	0.000759346	0.0047191	5.0857	6.8827	5.10447	2.80797	8.55457	15.659	8.29664	11.1406	6.23414
ENSSSCG00000024377	RPS6KA5	1.00656	3.41693e-06	3.56392e-05	3.98467	7.42894	5.77027	6.01707	10.184	11.7047	11.2281	11.1406	13.0527
ENSSSCG00000035574	-	-1.00648	0.000746423	0.00464909	4.77112	3.93297	5.9922	3.72485	2.64784	1.26537	2.32306	3.47001	1.94817
ENSSSCG00000006917	LRRC8C	-1.00531	2.0753e-14	5.56015e-13	175.168	153.823	164.897	146.072	86.5641	76.2386	79.0946	90.0376	67.504
ENSSSCG00000029761	-	1.00485	0.000545313	0.00353283	1.78262	1.42024	1.9974	2.063	5.092	3.79611	2.93148	2.92211	4.09115
ENSSSCG00000032330	THY1	1.00482	3.55537e-05	0.000300143	6.02944	19.2279	13.464	13.6387	24.849	25.1493	28.5957	24.8379	26.5925
ENSSSCG00000016473	EPHB6	1.00464	1.3799e-09	2.30898e-08	55.2611	52.0026	54.8915	49.913	150.52	105.026	79.1499	98.4386	100.525
ENSSSCG00000015866	FMNL2	-1.0036	6.74364e-06	6.63913e-05	9.2801	12.4544	11.3186	7.44971	4.27728	5.37783	5.03329	4.93106	5.26005
ENSSSCG00000034634	ssc-mir-6782	1.00318	0.00126969	0.00740866	3790.68	2982.07	4824.98	5323.56	14241.3	9554.19	3912.91	6805.78	7883.55
ENSSSCG00000012652	SASH3	1.00277	3.24851e-13	7.84953e-12	169.925	163	134.936	148.135	348.904	332.002	305.537	281.619	275.471
ENSSSCG00000014899	PRCP	1.00207	3.21042e-05	0.000273988	5.0857	5.89946	3.77287	3.1518	7.94353	10.9138	9.6241	8.21844	7.59785
ENSSSCG00000009097	ANXA5	-1.00133	2.26715e-07	2.87521e-06	15.4668	17.8076	19.9	18.7389	6.31408	8.69943	9.29223	12.7842	7.79267
ENSSSCG00000010862	CDC42BPA	-1.00104	4.58069e-05	0.000380297	8.86066	9.94168	7.17585	6.3609	5.092	3.95429	4.48018	4.0179	2.72743
ENSSSCG00000023419	ARHGEF10	1.00072	0.0002524	0.00178331	4.29925	5.13471	4.29071	4.81366	10.184	8.38309	6.80324	5.84422	14.9035

## Sheet: Table S3.
Table S3. DEGs for D28 CD8⁺ gamma delta T cells compared to D28 CD8⁻ gamma delta T cells
Gene	Symbol	log2FC	P-value	FDR	D28 CD8⁻ (TMM)					D28 CD8⁺ (TMM)
					21-PM	23-PM	25-PM	27-PM	28-PM	21-PP	23-PP	25-PP	28-PP
ENSSSCG00000008228	GNLY	10.5494	1.13912e-128	4.08974e-125	0.288621	0.448417	0.311192	0.206995	0.401279	575.706	330.364	807.733	302.297
ENSSSCG00000032108	-	9.73848	2.14125e-26	1.52987e-24	0	0	0	0	0	5.23078	5.52219	18.874	3.30102
ENSSSCG00000004284	-	-9.59077	1.29089e-73	7.72434e-71	20.925	23.7661	31.1814	23.8045	17.255	0.106751	0	0	0
ENSSSCG00000035200	ssc-mir-1285	-9.264	0.000257319	0.00232999	29.7279	0	0	0	0	0	0	0	0
ENSSSCG00000035243	RAB27B	-8.78965	1.43974e-143	2.06762e-139	64.2181	67.5829	81.9056	69.0675	59.2555	0.106751	0.0569298	0.217777	0.253925
ENSSSCG00000000642	-	8.69418	1.53258e-64	7.33644e-62	0	0.0640596	0	0	0.13376	11.6358	15.1433	17.8577	20.9488
ENSSSCG00000038096	CCL4	8.68123	3.54453e-23	2.05254e-21	0	0	0	0	0	3.20252	1.99254	6.38811	4.31672
ENSSSCG00000000639	-	8.52222	5.97529e-14	1.91116e-12	0.0721552	0	0	0	0	29.9969	2.39105	0.725922	3.04709
ENSSSCG00000022675	NCR1	8.4553	1.77936e-56	5.21498e-54	0	0.0640596	0	0.206995	0.13376	55.9374	20.3809	22.9391	19.2983
ENSSSCG00000004475	-	-8.36365	6.06276e-30	5.84345e-28	11.7613	6.14972	10.8295	36.2932	17.3887	0	0.0569298	0.0725922	0
ENSSSCG00000004233	SMPDL3A	8.30546	5.5e-41	8.97563e-39	0	0.0640596	0	0.137997	0	14.9451	9.1657	33.5376	10.4109
ENSSSCG00000017705	CCL5	8.10198	2.70798e-142	1.94446e-138	1.58741	1.40931	2.9252	1.86296	1.3376	725.478	418.605	480.705	428.498
ENSSSCG00000036630	GCSAML	-8.06452	8.56475e-41	1.35163e-38	6.85474	14.0931	20.103	15.4557	11.2358	0	0	0.145184	0
ENSSSCG00000040465	KLRK1	7.95128	4.4182e-97	7.04998e-94	0.793707	0.896834	3.11192	1.37997	1.3376	279.687	330.876	535.077	371.619
ENSSSCG00000016903	GZMA	7.9092	9.17274e-63	3.99181e-60	0.0721552	0.128119	0.311192	0.413991	0.668798	55.7239	40.3063	141.845	50.0231
ENSSSCG00000017313	CRHR1	-7.8942	6.3083e-55	1.70931e-52	24.0277	38.7561	62.0516	41.3301	20.599	0	0.11386	0.0725922	0.507849
ENSSSCG00000038180	ADAMTS3	-7.68773	3.55031e-07	5.40106e-06	1.08233	0.448417	28.3184	0.344992	0.535038	0	0	0.0725922	0
ENSSSCG00000040172	THSD7B	7.60711	3.00034e-78	2.39377e-75	0.216465	0.0640596	0.0622383	0.344992	0.13376	46.8635	21.4056	31.0695	35.9303
ENSSSCG00000016902	GZMA	7.60291	1.36523e-27	1.08321e-25	0.216465	0.0640596	0.124477	0.0689985	0.267519	20.6029	11.1013	74.407	7.99862
ENSSSCG00000004283	DPPA5	-7.55659	3.90643e-38	5.39426e-36	11.4005	14.8618	29.0653	20.0786	8.42685	0	0.170789	0.0725922	0
ENSSSCG00000029370	-	-7.54755	6.91346e-24	4.20696e-22	17.3172	15.1181	4.16997	38.3632	16.4524	0.427003	0	0	0
ENSSSCG00000024024	CX3CR1	7.52558	8.39306e-30	8.03551e-28	0	0	0	0	0.802557	10.7818	28.5218	33.1746	9.01432
ENSSSCG00000004663	SEMA6D	7.47985	1.83986e-65	9.11113e-63	0	0	0	0.620986	0.13376	22.4176	25.7892	38.6916	26.1542
ENSSSCG00000009482	SPRY2	7.47379	1.68343e-84	1.72684e-81	0.0721552	0	0.435668	0.0689985	0	28.0754	24.1382	25.0443	23.3611
ENSSSCG00000037475	-	-7.36859	2.59435e-130	1.24192e-126	236.308	212.934	200.221	273.993	232.34	1.81476	1.87868	0.580737	1.26962
ENSSSCG00000000636	-	7.36313	7.44573e-24	4.51174e-22	0.288621	0.320298	0.435668	0.827982	0.535038	8.64681	23.9105	204.274	84.6838
ENSSSCG00000034469	-	-7.33725	1.32886e-13	4.08646e-12	3.75207	0.320298	6.47279	5.10589	8.82813	0	0	0.0725922	0
ENSSSCG00000031204	-	-7.26982	7.07139e-12	1.87366e-10	0.721552	1.85773	1.92939	0.965979	2.00639	0	0	0	0
ENSSSCG00000007163	AVP	-7.25145	2.92233e-09	5.93601e-08	1.94819	0.384358	0.809098	3.10493	1.07008	0	0	0	0
ENSSSCG00000006298	XCL1	7.24566	1.68292e-71	9.66734e-69	0.216465	0.128119	0.497907	0.413991	0.13376	25.6202	38.8261	73.2455	45.7064
ENSSSCG00000040529	-	-7.19913	1.67873e-09	3.5246e-08	0.432931	3.0108	1.55596	0.827982	1.20384	0	0	0	0
ENSSSCG00000036499	LMO3	-7.17346	1.48298e-26	1.08658e-24	4.25715	3.58734	5.97488	4.20891	3.47775	0	0.0569298	0	0
ENSSSCG00000015687	-	7.16118	9.11527e-95	1.30904e-91	0.505086	0.0640596	0.311192	0.137997	0.13376	40.672	31.9376	29.1095	39.4853
ENSSSCG00000012238	-	-7.11273	3.47991e-13	1.02408e-11	2.95836	10.8901	3.98325	1.31097	1.07008	0	0.0569298	0	0
ENSSSCG00000034592	-	-7.11154	2.95058e-11	7.46009e-10	0.938017	0.832775	1.18253	2.13895	1.60511	0	0	0	0
ENSSSCG00000000759	-	-7.09562	2.0614e-08	3.72291e-07	2.23681	2.17803	0.74686	0.206995	1.20384	0	0	0	0
ENSSSCG00000026217	-	7.07341	4.27279e-53	1.11566e-50	0.216465	0.384358	1.92939	0.89698	0.13376	63.4099	86.7611	154.767	107.156
ENSSSCG00000003839	-	-7.04608	2.37291e-22	1.32597e-20	2.23681	5.95754	3.54758	3.79492	4.41406	0	0	0.0725922	0
ENSSSCG00000002815	ADGRG1	7.04336	2.3733e-71	1.31088e-68	3.31914	2.37021	2.36506	1.31097	1.07008	443.976	330.478	218.067	133.691
ENSSSCG00000036163	-	-6.99256	3.83247e-11	9.58851e-10	1.22664	1.21713	1.80491	1.10398	0.668798	0	0	0	0
ENSSSCG00000037962	-	6.96445	5.15995e-09	1.01788e-07	0	0	0	0	0	0.427003	0.683158	2.7585	0.888736
ENSSSCG00000033933	-	6.87607	1.38295e-47	3.31008e-45	0.216465	0.128119	0.0622383	0	0	15.2653	9.22263	9.43698	12.3153
ENSSSCG00000017700	CCL3L1	6.81067	6.3107e-45	1.35266e-42	0.0721552	0	0.248953	0	0	9.39406	7.51474	10.7436	9.64913
ENSSSCG00000040631	LPL	-6.66236	1.02243e-25	7.02539e-24	16.0184	52.2726	76.4909	17.1116	12.3059	0.320252	0.455439	0.362961	0.126962
ENSSSCG00000037383	-	6.65172	1.02001e-17	4.24589e-16	0	0	0.0622383	0	0	2.77552	3.52965	1.95999	1.39659
ENSSSCG00000016599	GPR37	6.63653	2.84929e-41	4.70329e-39	0.14431	0.128119	0.186715	0	0.13376	12.1696	10.0196	20.471	8.12559
ENSSSCG00000026164	-	-6.60727	2.85811e-13	8.51563e-12	3.39129	0.704656	5.66369	2.69094	1.87263	0	0.0569298	0	0
ENSSSCG00000000640	-	6.45248	2.9193e-42	5.0511e-40	0.0721552	0.320298	1.307	0	0.401279	35.7615	28.2941	37.8931	53.0702
ENSSSCG00000031592	ZNF462	-6.42086	2.02678e-123	4.85109e-120	141.857	151.885	118.253	185.192	154.358	2.34852	1.42325	1.59703	1.77747
ENSSSCG00000007973	IL9R	-6.37841	8.00728e-75	5.47583e-72	155.494	98.1393	87.1959	193.196	174.556	1.60126	1.65097	1.16147	2.53925
ENSSSCG00000036743	-	6.3179	1.20896e-29	1.13477e-27	0.14431	0	0.0622383	0	0.13376	5.97804	4.3836	4.13775	7.87166
ENSSSCG00000033090	-	-6.25617	2.69066e-06	3.55806e-05	0.360776	1.85773	0.684622	0.413991	0.267519	0	0	0	0
ENSSSCG00000012402	CXCR3	6.25515	3.52838e-71	1.87671e-68	1.01017	0.256238	0.684622	0.137997	1.60511	69.9217	42.5835	50.5242	44.0559
ENSSSCG00000040190	-	-6.20654	1.41176e-05	0.000164698	0.288621	0.384358	0.124477	1.58696	1.20384	0	0	0	0
ENSSSCG00000037074	-	6.0516	1.62747e-17	6.67773e-16	0.0721552	0.320298	0	0	0.668798	7.3658	4.04202	29.1095	9.52217
ENSSSCG00000034654	MYOG	-5.9939	5.88298e-22	3.16425e-20	5.19517	2.17803	6.09936	4.6229	4.68158	0	0.0569298	0.0725922	0.126962
ENSSSCG00000020039	RF00026	-5.99125	2.39348e-06	3.20044e-05	0.288621	1.02495	0.74686	0.413991	0.535038	0	0	0	0
ENSSSCG00000038764	RF00026	5.95778	3.98739e-22	2.18561e-20	0.0721552	0.0640596	0.0622383	0	0	3.30927	2.78956	2.68591	4.6976
ENSSSCG00000018696	-	-5.94979	2.11344e-05	0.000237675	0.288621	0.960894	1.05805	0.551988	0	0	0	0	0
ENSSSCG00000030325	C1QTNF6	5.91272	5.46863e-20	2.61783e-18	0	0	0.311192	0	0.267519	11.4223	3.13114	9.58217	3.55494
ENSSSCG00000012467	KLHL4	5.90891	1.40781e-57	4.39513e-55	0.288621	0.128119	0.311192	0.206995	0.267519	16.2261	14.9156	13.6473	14.6007
ENSSSCG00000008943	SLC4A4	-5.90402	1.22972e-79	1.03882e-76	363.013	521.509	514.898	395.637	420.807	5.12403	8.14097	4.86368	11.6805
ENSSSCG00000000864	CHPT1	-5.90318	5.18322e-05	0.000547377	0.14431	0.512477	0.684622	0.137997	1.47135	0	0	0	0
ENSSSCG00000032963	IFNG	5.86317	1.37038e-23	8.16598e-22	0.721552	0.192179	1.24477	0	0.535038	20.2826	19.6408	69.1078	19.1713
ENSSSCG00000030877	FRMPD4	-5.84387	5.63153e-22	3.05187e-20	10.0296	7.43091	3.48535	3.72592	8.02557	0.320252	0.11386	0	0
ENSSSCG00000034776	TAFA5	-5.78395	0.000320478	0.00284273	0.721552	0.0640596	0.0622383	0.275994	1.60511	0	0	0	0
ENSSSCG00000008213	CD8B	5.76357	7.38546e-21	3.7346e-19	0.360776	0.256238	0	1.24197	0	13.9843	29.0342	9.36439	34.2798
ENSSSCG00000034610	-	-5.75154	1.30478e-33	1.46391e-31	7.57629	10.2495	11.6386	7.10684	9.36317	0	0.341579	0	0.253925
ENSSSCG00000027609	GC	-5.73971	1.57107e-24	1.01631e-22	5.55595	7.87933	5.97488	6.76185	2.94271	0	0.227719	0	0.126962
ENSSSCG00000003578	FGR	5.72595	2.12749e-75	1.60804e-72	1.87603	0.704656	1.18253	0.689985	0.535038	58.2859	65.0139	60.6871	34.6607
ENSSSCG00000015308	-	-5.70814	8.24239e-28	6.72551e-26	9.09155	5.82942	4.91683	8.00382	8.42685	0	0	0.145184	0.507849
ENSSSCG00000017517	TBX21	5.69202	2.12586e-80	1.9081e-77	1.73172	1.72961	1.80491	1.10398	2.27391	95.7554	123.082	86.6025	47.3569
ENSSSCG00000007462	KCNB1	5.68371	5.01406e-15	1.75199e-13	0.0721552	0	0.0622383	0.137997	0	5.01728	3.8143	0.725922	4.57064
ENSSSCG00000032679	-	-5.67859	0.000378259	0.00329822	0.0721552	0.896834	0.684622	0	0.802557	0	0	0	0
ENSSSCG00000006736	CD2	5.67023	9.00734e-55	2.39545e-52	9.74095	9.3527	18.1114	4.07091	6.2867	374.375	456.748	604.04	514.324
ENSSSCG00000024392	THEMIS	5.64871	1.33624e-60	4.92046e-58	4.97871	2.88268	6.78398	1.58696	2.80895	140.591	186.787	234.981	210.503
ENSSSCG00000009829	CCDC63	-5.61855	2.7526e-61	1.04027e-58	119.2	164.057	226.921	135.03	149.811	1.70801	3.58658	2.10517	5.7133
ENSSSCG00000035425	-	-5.59508	6.72931e-28	5.554e-26	11.2562	7.87933	11.1407	22.4935	18.4588	0.213501	0	0.435553	0.634811
ENSSSCG00000007567	CHST12	5.5844	1.54847e-29	1.44399e-27	0.0721552	0	0.248953	0.0689985	0.267519	8.0063	5.40833	7.04144	4.31672
ENSSSCG00000009699	HPGD	-5.57731	8.97944e-27	6.6471e-25	4.11284	4.74041	5.8504	7.03784	5.08286	0.106751	0.11386	0.0725922	0.126962
ENSSSCG00000033318	-	-5.57532	1.48364e-10	3.48717e-09	1.22664	1.02495	1.12029	1.31097	2.54143	0	0.0569298	0	0
ENSSSCG00000023557	CCRL2	5.56824	4.6107e-31	4.76362e-29	0	0.0640596	0.248953	0.275994	0.401279	7.25905	5.46526	11.8325	11.6805
ENSSSCG00000034914	-	-5.56149	2.48806e-30	2.43069e-28	275.055	300.44	1048.03	728.348	274.608	13.9843	5.97763	15.0266	9.52217
ENSSSCG00000004441	-	5.55761	9.45302e-43	1.78625e-40	0.360776	0.192179	0.37343	0.0689985	0.267519	8.75356	12.2968	12.4859	15.7433
ENSSSCG00000039710	MYL2	-5.54949	1.21381e-81	1.16211e-78	67.9702	90.9646	126.468	78.4513	85.0711	1.28101	2.61877	1.74221	1.77747
ENSSSCG00000034722	CCL14	5.54922	5.90388e-07	8.74079e-06	0	0	0.0622383	0	0	2.02826	0.626228	0.145184	1.77747
ENSSSCG00000001597	LRFN2	-5.54722	2.45907e-25	1.66579e-23	6.92689	9.22458	6.03712	12.6267	16.7199	0	0.0569298	0.435553	0.380887
ENSSSCG00000000021	-	5.50679	2.23522e-17	9.09348e-16	0.288621	0	0.186715	0	0	9.92781	3.41579	2.17777	4.95153
ENSSSCG00000015129	ARHGEF12	-5.50022	1.08571e-65	5.56853e-63	33.1192	31.7095	31.1192	39.4671	21.8028	0.854005	0.512368	0.798514	0.634811
ENSSSCG00000037884	-	-5.4876	0.000790022	0.00621255	0.288621	0	0.0622383	0.89698	0.936317	0	0	0	0
ENSSSCG00000017472	IGFBP4	-5.46244	2.61329e-25	1.76194e-23	4.90655	11.2745	11.7008	12.0747	21.0002	0	0.227719	0.435553	0.380887
ENSSSCG00000036348	PCDHB15	-5.44785	0.000183482	0.0017256	0.14431	0.192179	0.995813	0.206995	0.535038	0	0	0	0
ENSSSCG00000005243	PGM5	5.44498	0.00198204	0.0139804	0	0	0	0	0	1.60126	0	0.0725922	0
ENSSSCG00000008147	FHL2	-5.44446	5.27903e-64	2.44555e-61	66.0941	39.4607	36.7206	52.2318	55.5102	2.13501	1.08167	0.580737	0.888736
ENSSSCG00000003278	-	-5.44408	8.4313e-18	3.53008e-16	10.5347	10.3136	1.80491	9.52179	6.01918	0.213501	0.227719	0	0.253925
ENSSSCG00000031278	-	-5.44408	1.3308e-44	2.69178e-42	112.779	147.081	109.664	154.833	136.167	2.66877	2.1064	1.08888	6.729
ENSSSCG00000028460	S1PR5	5.43031	1.34679e-28	1.1722e-26	0	0.576536	0.186715	0.0689985	0.13376	7.25905	11.2721	12.1955	5.84027
ENSSSCG00000027820	CD200	5.40831	8.5741e-29	7.55415e-27	1.01017	0.128119	0.560145	0.0689985	0.13376	14.5181	10.3612	27.8028	15.8703
ENSSSCG00000032912	-	5.40506	7.91421e-05	0.000806643	0	0	0	0	0	0.106751	0.227719	0.871106	0.380887
ENSSSCG00000011020	JCAD	-5.39912	3.16339e-18	1.38928e-16	5.98888	7.94339	5.41473	19.5956	18.1913	0.747255	0.0569298	0.290369	0
ENSSSCG00000001979	-	-5.38365	3.51649e-27	2.63022e-25	4.76224	6.27784	9.52246	5.45088	6.2867	0.106751	0.11386	0.145184	0.253925
ENSSSCG00000015707	GPR39	5.37265	8.65811e-15	2.91192e-13	0.14431	0	0.248953	0	0	4.48353	1.25246	7.18663	3.04709
ENSSSCG00000008217	CD8A	5.37071	1.19657e-123	3.43679e-120	10.8233	7.17468	7.96651	8.14182	7.49053	298.368	382.227	320.132	380.252
ENSSSCG00000004646	ATP8B4	5.36938	4.02145e-38	5.44831e-36	1.87603	0.320298	1.307	1.24197	2.54143	28.7159	79.1894	83.1906	42.4054
ENSSSCG00000008159	IL1RL1	-5.36935	1.98717e-60	7.13443e-58	343.891	252.395	273.973	293.726	203.716	9.50081	8.36868	3.12146	5.45938
ENSSSCG00000033203	-	-5.35816	3.01152e-16	1.1292e-14	3.67991	3.9717	2.1161	1.93196	3.21023	0	0.0569298	0	0.253925
ENSSSCG00000026547	SLC45A3	-5.32249	6.73024e-26	4.69189e-24	10.6068	10.3777	10.456	12.8337	4.14655	0	0.341579	0.435553	0
ENSSSCG00000006357	FCER1G	5.29974	2.14129e-29	1.95866e-27	0.360776	0.256238	0.186715	0.206995	0.401279	8.86031	7.45781	20.3258	7.36381
ENSSSCG00000035300	-	5.28473	0.000272039	0.00245399	0	0	0	0	0	0	0.284649	1.01629	0.126962
ENSSSCG00000039633	-	-5.26388	0.000307545	0.00274497	0.505086	0.0640596	0.684622	0.275994	0.267519	0	0	0	0
ENSSSCG00000036822	-	5.26106	1.07188e-61	4.27591e-59	0.793707	0.448417	0.871337	0.344992	0.267519	21.4569	23.3412	19.1643	25.0116
ENSSSCG00000010703	-	5.24908	1.14742e-09	2.44483e-08	0.14431	0.0640596	0.0622383	0	0	6.19154	1.48018	2.39554	0.253925
ENSSSCG00000028076	ZBTB7C	-5.23907	2.16598e-18	9.63022e-17	4.40146	6.91844	1.99163	5.31288	6.95549	0	0.0569298	0.217777	0.253925
ENSSSCG00000016664	NPSR1	-5.20517	1.99586e-52	5.11831e-50	35.7168	29.019	29.8122	23.3905	38.2552	1.49451	0.284649	1.08888	0.634811
ENSSSCG00000029968	ASIC4	-5.20312	9.46139e-23	5.39186e-21	8.51431	28.3784	20.103	11.1088	6.68798	0.533753	0.569298	0.290369	0.126962
ENSSSCG00000023842	TRAT1	5.18353	2.21052e-24	1.40187e-22	9.88526	3.26704	18.9205	2.55294	3.87903	166.104	246.449	406.807	306.36
ENSSSCG00000008157	IL18RAP	5.17861	1.41645e-34	1.66734e-32	0.288621	0.128119	0.37343	0.620986	0.802557	14.5181	20.6655	8.05773	17.9017
ENSSSCG00000015277	SOX13	-5.16863	8.09433e-33	8.87348e-31	849.843	673.843	528.839	1081.14	902.609	41.4193	17.022	6.82367	24.7576
ENSSSCG00000038975	-	5.14481	6.83897e-09	1.32009e-07	0	0	0.124477	0	0	0.533753	1.36632	1.16147	2.41228
ENSSSCG00000012493	TAF7L	5.13539	0.00188319	0.0133487	0	0	0	0	0	0.213501	0	1.08888	0
ENSSSCG00000032343	-	5.12592	7.66386e-15	2.59577e-13	0	0	0.124477	0	0.267519	3.09577	1.48018	2.68591	2.66621
ENSSSCG00000006374	CD244	5.12348	5.78974e-112	1.18781e-108	4.185	3.71546	2.48953	2.69094	2.40767	92.5528	113.29	122.899	108.807
ENSSSCG00000036064	CALHM6	5.12212	5.61535e-28	4.68849e-26	0	0.384358	0.497907	0	0.668798	7.89955	9.96272	14.8088	8.50647
ENSSSCG00000009831	CUX2	-5.1045	3.94536e-87	4.72161e-84	48.7769	52.5929	64.1055	51.9559	61.6631	2.13501	1.36632	1.08888	2.15836
ENSSSCG00000031085	-	-5.10132	2.83117e-36	3.56652e-34	366.404	350.598	230.717	519.834	346.036	15.9059	8.88105	3.41183	14.3467
ENSSSCG00000032187	-	5.09608	2.5417e-05	0.000282082	0.0721552	0	0	0	0	2.24176	0.170789	0.217777	0.761774
ENSSSCG00000011059	MYO3A	5.08595	7.66379e-22	4.09144e-20	0	0.192179	0.186715	0.620986	0	6.83204	5.63605	13.2118	4.95153
ENSSSCG00000015638	RHEX	-5.06821	3.2776e-63	1.47092e-60	2283.57	2299.8	1880.1	2685.63	2388.41	73.0175	65.1847	32.7391	104.617
ENSSSCG00000016794	MYO10	-5.06724	2.73824e-52	6.89893e-50	36.0054	64.3799	67.3419	48.5059	60.8606	1.17426	1.87868	2.7585	0.380887
ENSSSCG00000016885	ITGA1	5.06042	4.40332e-43	8.43149e-41	9.95741	4.93259	14.626	3.10493	11.3696	262.286	256.184	363.832	289.601
ENSSSCG00000024429	SIDT1	-5.0602	6.73368e-86	7.43864e-83	97.193	102.88	65.8482	98.1158	68.8862	2.88227	2.50491	2.46813	2.53925
ENSSSCG00000025652	CDH1	5.04099	2.9417e-55	8.12417e-53	1.94819	1.08901	1.24477	0.413991	0.401279	29.8902	30.5144	39.4901	40.7549
ENSSSCG00000008601	SDC1	5.0061	8.02403e-21	4.02913e-19	0.0721552	0.448417	0.124477	0.482989	0.401279	19.2151	4.49746	6.02515	10.157
ENSSSCG00000015618	LAMB3	5.00395	3.67755e-35	4.43809e-33	0.0721552	0.256238	0.311192	0.482989	0	8.4333	8.93798	8.27551	7.23685
ENSSSCG00000022448	CLNK	4.99736	1.90514e-32	2.05713e-30	0.288621	0.128119	0.124477	0.689985	0.535038	15.1586	10.9305	9.07402	8.63344
ENSSSCG00000006413	FCER1A	-4.95593	3.18892e-33	3.55008e-31	10.6068	9.28864	7.84203	13.4547	9.36317	0.427003	0.227719	0.217777	0.507849
ENSSSCG00000003272	-	4.94804	7.48006e-07	1.07672e-05	0.0721552	0.0640596	0	0	0	0.640504	0.569298	3.12146	0.380887
ENSSSCG00000008617	FAM49A	4.92089	1.47056e-93	1.91989e-90	2.81405	4.03575	3.17415	1.51797	3.34399	94.6879	92.6248	94.7328	78.3357
ENSSSCG00000034856	-	4.91429	5.18499e-07	7.72424e-06	0	0	0.0622383	0	0	0.640504	0.967807	0.725922	0.507849
ENSSSCG00000014004	-	4.91243	7.1074e-18	3.00204e-16	0.14431	0.0640596	0.186715	0	0	3.73627	3.01728	2.7585	2.15836
ENSSSCG00000009921	OASL	4.8678	3.26428e-09	6.58403e-08	0	0	0.124477	0	0	1.17426	1.02474	1.16147	1.14266
ENSSSCG00000032810	GZMM	4.86342	1.99329e-27	1.55574e-25	0.865862	2.04991	4.10773	0.482989	0.668798	55.0834	61.8827	45.7331	33.8989
ENSSSCG00000031830	-	-4.84633	3.5894e-16	1.34238e-14	44.0146	22.3568	11.0784	34.2922	40.2616	1.70801	0.398509	0.0725922	2.28532
ENSSSCG00000024344	CCR5	4.83849	3.92665e-42	6.71316e-40	5.84457	2.30615	6.72174	1.44897	3.61151	103.335	100.083	100.685	154.64
ENSSSCG00000000638	-	4.83381	3.49828e-08	6.14917e-07	0.0721552	0	0.0622383	0	0	1.92151	1.1386	0.725922	0.634811
ENSSSCG00000036354	FOXI3	-4.83123	0.00566797	0.0342501	0	0.128119	0.809098	0	0.401279	0	0	0	0
ENSSSCG00000034515	-	4.82002	1.17053e-13	3.6464e-12	0.216465	0.192179	0.311192	0	0	2.13501	3.13114	10.8888	2.53925
ENSSSCG00000009202	MMRN1	-4.8125	2.76734e-12	7.59881e-11	4.185	3.45922	1.36924	5.51988	2.00639	0.427003	0	0.0725922	0
ENSSSCG00000008510	LTBP1	4.79637	1.76236e-55	4.9626e-53	1.51526	1.28119	2.1161	0.758983	0.802557	31.9185	28.8065	51.3227	36.946
ENSSSCG00000028148	DMD	4.77807	2.82684e-23	1.65026e-21	0.721552	0.256238	1.49372	0.206995	0	11.1021	23.3982	15.5347	13.7119
ENSSSCG00000004497	PSTPIP2	4.72715	3.60255e-20	1.74196e-18	0.216465	0	0.311192	0.275994	0.267519	5.12403	5.86377	9.2918	2.66621
ENSSSCG00000015285	LRRN2	-4.71879	7.20862e-26	5.00111e-24	6.13319	6.72626	5.3525	7.58983	5.75166	0.106751	0.0569298	0.435553	0.380887
ENSSSCG00000040410	-	4.71652	1.01997e-14	3.41439e-13	0.216465	0.256238	0.0622383	0.275994	0.267519	4.91053	12.183	4.50072	1.26962
ENSSSCG00000001618	-	4.71382	1.37119e-06	1.90257e-05	0	0	0	0.137997	0	1.81476	0.683158	1.30666	0.253925
ENSSSCG00000030938	-	-4.70341	1.75743e-06	2.38775e-05	0.432931	1.34525	0.248953	2.27695	2.14015	0	0.0569298	0.0725922	0
ENSSSCG00000039708	KLRB1	4.70031	9.10765e-24	5.49559e-22	2.23681	0.768715	5.3525	1.17297	0.936317	38.964	38.0291	91.1032	54.3399
ENSSSCG00000023396	LIX1	4.69743	7.35737e-25	4.82462e-23	1.08233	0.448417	1.12029	0.482989	1.07008	24.0189	9.90579	41.3775	11.5536
ENSSSCG00000032152	-	4.65711	4.4568e-05	0.000476931	0	0	0.0622383	0	0	0.106751	1.08167	0.871106	0.253925
ENSSSCG00000005068	SLC35F4	4.64172	9.70954e-08	1.60259e-06	0	0	0	0	0.267519	1.06751	0.797018	1.37925	0.888736
ENSSSCG00000024633	JAKMIP3	-4.62703	4.26519e-06	5.43982e-05	1.65957	1.15307	0.0622383	1.79396	1.87263	0	0	0.0725922	0.126962
ENSSSCG00000013514	LRG1	-4.60763	0.0004194	0.00360875	0.793707	0.192179	1.80491	0	1.07008	0.106751	0	0	0
ENSSSCG00000039162	-	-4.60265	5.24633e-24	3.23359e-22	273.973	236.38	110.909	279.237	282.366	11.6358	7.85632	2.46813	17.2669
ENSSSCG00000001963	EGLN3	4.60246	3.46743e-35	4.21998e-33	3.39129	0.704656	2.42729	0.689985	1.3376	32.132	45.6577	40.8694	49.5153
ENSSSCG00000000778	CPNE8	-4.59443	0.00773126	0.0446795	0.14431	0	0.124477	0.827982	0	0	0	0	0
ENSSSCG00000011936	ZBED2	4.58774	2.46299e-42	4.36531e-40	1.29879	0.960894	0.809098	1.03498	1.07008	37.4695	17.3067	16.4784	28.9474
ENSSSCG00000038667	-	-4.58529	1.23411e-44	2.53187e-42	55.2708	72.003	99.6436	65.6865	56.179	4.91053	1.36632	2.17777	3.55494
ENSSSCG00000037905	ITGB5	-4.57882	1.67092e-26	1.20583e-24	16.2349	11.5948	6.53502	16.9046	21.134	0.640504	0.740088	0.362961	0.634811
ENSSSCG00000032017	-	-4.57855	4.6102e-74	3.00941e-71	817.301	942.061	772.066	879.731	857.399	38.0032	34.4425	22.1406	48.7535
ENSSSCG00000015307	CDK14	-4.56581	2.44029e-100	4.38062e-97	136.373	117.613	134.684	124.956	120.25	5.33753	5.12368	5.08145	5.96723
ENSSSCG00000005449	PTPN3	4.56568	2.72643e-27	2.07557e-25	0.721552	0.768715	0.435668	0.206995	0.668798	20.1759	7.28702	16.1881	9.64913
ENSSSCG00000003756	LPAR3	-4.55926	1.18467e-13	3.68249e-12	10.6068	31.3251	19.7918	2.06995	10.8345	0.427003	0.683158	0.725922	0.634811
ENSSSCG00000009673	-	4.55389	3.08259e-35	3.78369e-33	8.37	2.62644	7.71755	2.82894	1.87263	91.1651	113.176	136.473	105.125
ENSSSCG00000040940	CCL16	4.53043	1.20182e-11	3.11031e-10	0.14431	0.128119	0	0.0689985	0	2.88227	1.87868	1.16147	1.77747
ENSSSCG00000021479	RGS9BP	-4.52681	3.97472e-22	2.18561e-20	8.65862	6.79032	3.60982	8.14182	8.69437	0.427003	0.398509	0.290369	0
ENSSSCG00000001716	RCAN2	4.4877	7.61265e-05	0.000779781	0	0.0640596	0.0622383	0	0	0	1.08167	0.435553	1.90443
ENSSSCG00000003078	CEACAM19	4.48722	1.24322e-06	1.73675e-05	0.0721552	0.0640596	0	0	0	0.854005	0.910877	0.362961	1.39659
ENSSSCG00000015474	PPFIA4	-4.48713	3.5595e-20	1.72696e-18	11.184	3.84358	13.1323	11.3847	6.95549	0.106751	0.398509	0.580737	0.507849
ENSSSCG00000011245	ITGA9	-4.47778	1.71869e-26	1.2341e-24	34.8509	18.7054	23.2771	14.0757	36.5163	1.92151	0.683158	0.435553	1.77747
ENSSSCG00000005391	MSANTD3-TMEFF1	-4.47435	5.14319e-06	6.47907e-05	0.432931	0.704656	0.871337	0.620986	0.668798	0	0	0.0725922	0
ENSSSCG00000036911	-	4.46253	6.73848e-41	1.07524e-38	1.37095	1.02495	3.48535	1.10398	1.3376	29.4632	31.653	46.3864	42.4054
ENSSSCG00000015137	CRTAM	4.45881	5.15926e-39	7.40922e-37	7.14336	5.50913	11.4519	2.62194	3.47775	153.507	99.3426	143.878	140.42
ENSSSCG00000038706	C1QC	4.44562	6.06886e-10	1.33264e-08	0.14431	0.448417	0	0	0	6.19154	1.87868	2.61332	1.39659
ENSSSCG00000027669	TNS1	-4.44557	1.60708e-09	3.3791e-08	44.4476	25.3035	10.2693	36.3622	56.179	5.12403	0.398509	0.145184	0.761774
ENSSSCG00000010273	TBATA	4.44183	0.000481672	0.00407619	0	0.0640596	0	0	0	1.06751	0.626228	0	0.380887
ENSSSCG00000020298	RF00425	-4.426	0.0075196	0.0436143	0.0721552	0.0640596	0.74686	0.0689985	0	0	0	0	0
ENSSSCG00000031150	-	-4.41332	6.6238e-13	1.91013e-11	383.938	298.262	71.6986	245.014	301.761	17.5071	10.8167	1.08888	19.5522
ENSSSCG00000033456	GPR157	-4.39757	2.04106e-13	6.19697e-12	3.03052	1.85773	1.80491	2.27695	2.54143	0	0.170789	0.145184	0
ENSSSCG00000005278	-	-4.39538	2.88545e-09	5.8694e-08	4.40146	1.08901	1.92939	0.89698	2.94271	0	0.170789	0.145184	0
ENSSSCG00000015283	PIK3C2B	-4.39177	4.12665e-75	2.96314e-72	643.119	659.109	547.386	813.147	591.752	30.8509	32.9624	37.2398	22.5993
ENSSSCG00000016866	GHR	4.39091	1.65527e-15	6.00284e-14	0.0721552	0.0640596	0.497907	0	0.267519	3.20252	4.9529	2.68591	4.82457
ENSSSCG00000039426	FSTL1	-4.38432	1.58607e-11	4.06016e-10	12.2664	18.257	1.49372	14.9727	10.4332	0	0.910877	0.435553	0.761774
ENSSSCG00000010577	ELOVL3	-4.38388	9.40202e-17	3.66909e-15	5.48379	7.62309	5.0413	4.00191	2.00639	0.106751	0.227719	0.290369	0.253925
ENSSSCG00000013303	ABTB2	4.38105	2.06844e-28	1.77873e-26	3.89638	3.71546	8.71337	2.00096	4.14655	164.716	73.7241	92.555	45.5795
ENSSSCG00000009348	STARD13	4.35437	8.64093e-37	1.10797e-34	1.4431	0.448417	0.933575	0.413991	0.535038	18.1476	16.5097	13.2118	15.6164
ENSSSCG00000004202	SAMD3	4.35334	6.52074e-21	3.32072e-19	1.73172	3.13892	6.34831	0.620986	0.802557	41.2058	52.8878	57.6382	59.7992
ENSSSCG00000035171	-	-4.34942	2.31078e-15	8.23451e-14	607.619	490.12	177.379	607.463	590.415	37.0425	22.9997	3.12146	34.0259
ENSSSCG00000032925	-	4.33448	6.37955e-08	1.08039e-06	0.14431	0	0.0622383	0	0.13376	0.960756	0.626228	1.74221	2.41228
ENSSSCG00000006496	LMNA	-4.31807	6.05249e-23	3.47679e-21	48.7769	13.0682	16.1197	35.2582	23.2742	2.02826	1.30939	1.52444	0.507849
ENSSSCG00000000717	KCNA6	-4.31733	3.9398e-12	1.06353e-10	7.64845	5.57319	1.55596	2.75994	9.36317	0.427003	0.227719	0.0725922	0.380887
ENSSSCG00000002257	MCTP2	4.31712	3.17011e-37	4.10144e-35	1.29879	1.28119	2.73849	1.03498	0.936317	18.3611	25.7892	33.9731	41.7706
ENSSSCG00000019322	RF00425	4.31642	1.41715e-14	4.67855e-13	0.360776	0.0640596	0.124477	0.0689985	0.13376	5.23078	2.6757	2.46813	2.28532
ENSSSCG00000033776	-	4.30637	2.42036e-11	6.16291e-10	0.14431	0.0640596	0.186715	0	0	2.56202	2.04947	1.16147	1.90443
ENSSSCG00000033327	PDGFB	4.29812	3.6264e-19	1.66919e-17	0	0.448417	0.74686	0.275994	0	6.72529	8.99491	5.73478	4.6976
ENSSSCG00000003987	-	-4.29244	0.000234889	0.00215307	0.793707	0.384358	0.560145	0.0689985	1.07008	0	0.0569298	0	0
ENSSSCG00000020913	-	-4.28621	2.48875e-14	8.17871e-13	3.82422	4.48417	1.80491	4.4849	5.08286	0.533753	0.0569298	0.217777	0
ENSSSCG00000038392	-	-4.27876	2.29748e-39	3.36674e-37	83.5557	130.489	159.579	110.605	89.0838	8.32655	3.8143	3.41183	8.50647
ENSSSCG00000004318	RRAGD	-4.27351	1.20786e-20	5.98142e-19	25.3986	35.6812	28.5674	31.0493	22.6054	1.49451	0.797018	3.41183	0
ENSSSCG00000008511	-	4.26783	9.17881e-06	0.000111426	0	0.128119	0	0	0	0.854005	0.910877	0.871106	0.253925
ENSSSCG00000006397	FCRL6	4.26397	1.58044e-27	1.24026e-25	9.59664	4.99665	4.79235	1.31097	6.68798	102.16	120.236	59.2352	138.262
ENSSSCG00000003694	EMILIN2	-4.26223	1.1394e-73	7.11428e-71	75.33	87.4414	68.7111	91.078	89.3514	4.05653	5.52219	3.12146	4.31672
ENSSSCG00000039217	-	-4.258	5.76211e-41	9.29771e-39	70.9285	93.2708	122.298	111.847	64.7396	6.72529	3.8143	2.46813	6.729
ENSSSCG00000015639	AVPR1B	-4.25392	2.36003e-09	4.86262e-08	2.66974	2.37021	1.80491	3.17393	0.401279	0.106751	0.170789	0	0.126962
ENSSSCG00000003608	LCK	4.25313	1.15296e-43	2.26817e-41	22.0073	27.6737	45.4962	13.1787	18.5926	508.881	501.666	509.67	421.134
ENSSSCG00000035525	-	-4.24802	8.94299e-25	5.81133e-23	13.9981	8.19963	8.65113	9.45279	7.35677	0.640504	0.740088	0.435553	0
ENSSSCG00000003524	C1QA	4.23725	1.3931e-10	3.29594e-09	0	0.256238	0.186715	0	0.13376	4.27003	1.65097	1.30666	2.41228
ENSSSCG00000038508	SPTBN2	4.22888	3.20788e-19	1.4813e-17	0.793707	0.768715	0.435668	0.758983	1.20384	18.8949	15.7696	3.41183	20.4409
ENSSSCG00000024494	ST6GALNAC3	-4.22554	2.22857e-08	4.00841e-07	0.577241	4.61229	3.11192	7.17584	3.07647	0.213501	0.0569298	0	0.634811
ENSSSCG00000021511	GCSAM	4.2172	2.29185e-27	1.76953e-25	2.0925	0.576536	1.80491	0.413991	0.936317	21.2434	16.2819	31.7228	18.7904
ENSSSCG00000016620	TSPAN12	4.20958	1.06137e-05	0.000127231	0.14431	0	0	0.137997	0	1.60126	0.284649	2.7585	0.380887
ENSSSCG00000032714	-	4.20705	4.52264e-05	0.000482896	0	0	0.124477	0	0	0.533753	0.284649	1.45184	0.507849
ENSSSCG00000033703	-	-4.18991	1.63783e-13	5.00443e-12	7.50414	2.37021	14.0659	7.45184	11.3696	0.106751	0.341579	0.362961	1.14266
ENSSSCG00000032104	-	4.16606	1.83157e-07	2.90642e-06	0.216465	0	0.0622383	0	0.13376	2.98902	0.853947	1.66962	0.634811
ENSSSCG00000032715	CERS6	4.15689	1.46354e-23	8.68507e-22	1.80388	2.6905	5.60145	1.86296	1.20384	28.1822	27.0417	83.3358	53.1972
ENSSSCG00000007569	GRIFIN	4.15614	2.57972e-05	0.000285419	0	0	0.124477	0	0	1.17426	0.569298	0.362961	0.634811
ENSSSCG00000029668	IL2RB	4.15455	2.17442e-61	8.4397e-59	44.0146	33.5672	27.0737	44.159	50.1598	976.235	689.079	543.933	621.48
ENSSSCG00000016639	FOXP2	4.13837	3.47052e-05	0.000378437	0	0.0640596	0	0	0.13376	0.213501	0.569298	1.37925	0.634811
ENSSSCG00000020813	FAM20C	-4.13825	7.14565e-12	1.88985e-10	3.31914	2.6905	1.12029	3.72592	2.94271	0.213501	0.0569298	0.217777	0.126962
ENSSSCG00000035102	LYPD1	4.13291	7.61195e-07	1.09315e-05	0	0.256238	0.186715	0	0	1.60126	0.512368	4.50072	0.888736
ENSSSCG00000027568	BLK	-4.12938	2.50957e-59	8.58094e-57	1137.74	1001.38	994.008	1301.66	1214.94	76.4335	58.2961	38.9094	85.0647
ENSSSCG00000033015	B3GNT7	4.12571	7.19842e-12	1.9003e-10	0	0.192179	0	0.758983	0.13376	4.69703	2.6757	5.29923	3.42798
ENSSSCG00000002292	PLEKHH1	-4.12458	9.7723e-43	1.8226e-40	336.82	236.828	206.569	369.694	308.717	22.6311	21.5195	11.7599	10.7918
ENSSSCG00000025049	CYBRD1	4.11507	1.95701e-59	6.85478e-57	1.94819	3.3311	3.92101	1.86296	2.94271	41.7395	52.6601	58.6545	41.8976
ENSSSCG00000032422	-	-4.11184	1.18069e-28	1.0339e-26	99.6463	65.597	32.7374	114.537	84.8035	7.25905	4.9529	2.97628	3.17406
ENSSSCG00000027053	PACSIN1	-4.11065	8.41379e-15	2.8364e-13	3.31914	4.16387	3.48535	3.65692	1.60511	0.213501	0.227719	0.217777	0
ENSSSCG00000025588	FJX1	4.1069	2.39096e-10	5.51148e-09	0.14431	0.384358	0.124477	0	0.13376	5.01728	3.87123	1.8874	0.888736
ENSSSCG00000017789	ABHD15	4.10656	4.47854e-42	7.56662e-40	4.32931	2.49832	2.67625	2.62194	2.00639	79.5293	49.1304	33.6828	34.9146
ENSSSCG00000040545	-	-4.10397	5.65253e-05	0.000591974	2.16465	0.320298	0.684622	0.551988	0.535038	0	0	0.145184	0
ENSSSCG00000033457	-	4.08155	1.28399e-13	3.96546e-12	0.216465	0.128119	0.124477	0.137997	0.401279	4.91053	2.50491	1.59703	4.18976
ENSSSCG00000007909	ABAT	4.08081	6.67769e-19	3.06384e-17	0.216465	0.256238	0.74686	0.344992	0.13376	8.32655	7.28702	3.19406	6.22115
ENSSSCG00000017306	ITGB3	4.06897	1.77326e-15	6.41456e-14	0.14431	0.576536	0.124477	0.137997	0.267519	4.16328	6.31921	2.25036	4.6976
ENSSSCG00000034692	SH3BP4	-4.06088	3.60427e-24	2.2603e-22	24.9657	29.8518	15.6218	17.1116	47.7521	1.81476	1.30939	0.871106	2.66621
ENSSSCG00000016175	MREG	-4.06072	5.40644e-15	1.87089e-13	3.89638	6.0216	6.90845	4.07091	1.87263	0.427003	0.284649	0.217777	0.126962
ENSSSCG00000023993	CD96	4.05588	1.602e-62	6.76656e-60	13.9981	16.079	22.717	19.9406	12.1721	267.197	224.702	367.897	275.254
ENSSSCG00000008348	PLEK	4.04315	5.25097e-57	1.60445e-54	3.24698	2.49832	1.92939	2.75994	0.936317	38.7505	42.2419	38.4739	35.4225
ENSSSCG00000024588	-	-4.04018	8.50428e-09	1.63275e-07	2.30896	5.95754	2.1161	3.03593	0.936317	0.106751	0.455439	0	0
ENSSSCG00000037709	KCNA2	-4.03377	3.05918e-28	2.61505e-26	12.8436	21.6521	10.456	19.5956	11.9046	0.533753	1.1386	0.943698	1.0157
ENSSSCG00000004781	PAK6	4.02536	6.71605e-19	3.07163e-17	0.577241	0.128119	0.560145	0.137997	0	5.12403	4.15588	6.02515	5.07849
ENSSSCG00000023165	SEMA7A	4.01978	1.04742e-46	2.38762e-44	8.29784	4.80447	8.7756	2.82894	4.14655	97.3566	100.994	91.2484	88.2388
ENSSSCG00000009956	GRK3	4.01145	6.82855e-45	1.44213e-42	7.21552	2.81862	8.71337	4.27791	6.01918	113.262	74.2365	79.3433	108.426
ENSSSCG00000010753	CLRN3	4.00806	6.41537e-07	9.43001e-06	0.14431	0	0.186715	0	0	0.960756	0.626228	1.45184	2.28532
ENSSSCG00000004587	MYO1E	4.00758	4.54739e-22	2.48308e-20	6.85474	1.60149	5.72593	1.79396	1.60511	78.1415	33.9871	66.4218	50.658
ENSSSCG00000005249	FAM189A2	-4.00644	1.68335e-10	3.93724e-09	2.45328	1.21713	1.80491	2.34595	3.34399	0	0.0569298	0.145184	0.380887
ENSSSCG00000029392	HUNK	-3.99255	1.76989e-07	2.8273e-06	0.865862	1.72961	0.933575	1.17297	1.07008	0	0.0569298	0	0.253925
ENSSSCG00000008898	-	3.98995	1.17044e-56	3.5018e-54	3.46345	4.54823	5.10354	4.3469	5.88542	69.7082	54.2541	110.848	59.9262
ENSSSCG00000031841	-	3.98829	1.35444e-06	1.88115e-05	0.288621	0.0640596	0	0	0.13376	0.213501	1.87868	1.8874	2.41228
ENSSSCG00000032744	-	3.98375	0.000607751	0.00499023	0	0	0.124477	0	0	0.427003	1.59404	0.145184	0.126962
ENSSSCG00000031875	ZNF469	3.98369	7.12422e-10	1.54782e-08	0.360776	0.128119	0.248953	0.137997	0.267519	9.28731	2.61877	1.45184	1.52355
ENSSSCG00000037901	-	3.98253	0.000314949	0.00279714	0	0	0.124477	0	0	1.17426	0.11386	0.508145	0.634811
ENSSSCG00000026655	PTPN13	3.97857	5.39382e-29	4.84129e-27	4.185	0.896834	1.92939	1.44897	2.00639	47.9311	30.1728	24.8265	29.3283
ENSSSCG00000008230	ATOH8	3.97693	1.55381e-06	2.1333e-05	0	0.192179	0.186715	0	0	2.13501	1.08167	2.39554	0.253925
ENSSSCG00000009203	SNCA	-3.97549	4.57675e-05	0.000487948	0.865862	1.47337	0.248953	0.758983	0.535038	0	0	0.145184	0
ENSSSCG00000006734	CD101	3.97534	1.54943e-26	1.12381e-24	2.52543	1.53743	1.80491	0.689985	1.20384	43.8745	19.1854	17.2769	18.9174
ENSSSCG00000028559	LZTS1	-3.9705	2.91859e-58	9.52587e-56	64.5067	71.3624	48.6704	81.5562	60.5931	3.09577	5.29447	3.33924	4.82457
ENSSSCG00000015175	VWA5A	3.94893	7.72668e-18	3.24453e-16	0.0721552	0.192179	0.497907	0.275994	0.535038	4.05653	6.94544	3.77479	4.18976
ENSSSCG00000033735	PERM1	3.93808	0.000961888	0.00735161	0	0.128119	0	0	0	1.70801	0.284649	0.217777	0.126962
ENSSSCG00000036618	-	3.92821	1.7332e-17	7.0913e-16	12.9158	12.6838	34.729	2.75994	8.96189	202.613	234.665	187.506	255.321
ENSSSCG00000006465	INSRR	3.91811	7.34472e-23	4.20229e-21	0.505086	0.832775	0.995813	1.31097	0.668798	24.0189	8.65333	11.3244	9.64913
ENSSSCG00000029460	RND2	-3.90535	0.00259596	0.0176853	1.15448	0	0.497907	0.344992	0.401279	0	0	0	0.126962
ENSSSCG00000015276	ETNK2	-3.89876	9.84236e-22	5.21572e-20	39.8296	29.4674	13.7547	52.1628	45.612	1.92151	2.56184	1.16147	4.18976
ENSSSCG00000031529	-	3.89734	0.000729518	0.00580422	0	0	0.124477	0	0	0.854005	0.967807	0.362961	0
ENSSSCG00000009331	MEDAG	-3.89394	3.33198e-10	7.57129e-09	1.58741	1.34525	1.68043	1.72496	2.00639	0.106751	0.0569298	0.217777	0
ENSSSCG00000020701	TTC9	3.89182	1.33268e-05	0.000156233	0	0.0640596	0.0622383	0	0.267519	2.02826	0.455439	1.45184	0.380887
ENSSSCG00000000567	SOX5	-3.8872	5.27538e-11	1.29283e-09	1.87603	2.88268	3.23639	1.72496	1.60511	0	0.170789	0.0725922	0.380887
ENSSSCG00000000943	OTOGL	3.88341	1.72217e-22	9.73706e-21	3.39129	1.21713	0.871337	0.413991	1.3376	21.3501	19.1284	20.108	25.1385
ENSSSCG00000004502	RNF165	-3.87664	0.00111285	0.00838489	0.14431	0.320298	0.186715	0.758983	0.936317	0.106751	0	0	0
ENSSSCG00000037539	SORCS2	-3.87597	1.09882e-07	1.79933e-06	16.4514	2.94674	0.684622	17.0426	14.7135	1.28101	0.626228	0.508145	0.380887
ENSSSCG00000032019	DNASE1L3	3.87364	0.000776491	0.00612703	0.0721552	0	0.124477	0	0	2.02826	0.797018	0.217777	0
ENSSSCG00000039222	-	-3.86203	1.20051e-05	0.000142601	0.432931	0.448417	0.933575	1.31097	2.14015	0.106751	0.0569298	0.0725922	0
ENSSSCG00000039831	RF00591	3.83691	0.000109679	0.00108853	0	0	0.124477	0.137997	0	0.213501	1.70789	0.217777	1.65051
ENSSSCG00000033570	-	-3.83402	7.04001e-05	0.000726305	0.577241	0.320298	0.435668	1.24197	1.20384	0	0	0.0725922	0.126962
ENSSSCG00000009468	KCTD12	-3.83165	6.0675e-56	1.74271e-53	239.988	267.705	264.139	252.603	278.889	21.1366	22.4304	18.4384	10.7918
ENSSSCG00000032292	-	3.81922	7.1525e-15	2.43405e-13	1.4431	0.256238	1.307	0.275994	0.13376	6.93879	11.1013	7.4044	15.2355
ENSSSCG00000001428	CYP21A2	-3.81597	3.92948e-07	5.92765e-06	0.649396	1.08901	1.307	1.24197	2.27391	0.213501	0.11386	0	0
ENSSSCG00000034660	CCR4	-3.81301	5.51776e-31	5.58032e-29	46.6122	53.8101	74.2503	21.7345	56.8478	2.34852	3.70044	3.99257	4.31672
ENSSSCG00000021975	-	3.80523	0.00360382	0.0234501	0.0721552	0	0	0	0	0.320252	0.11386	0.871106	0
ENSSSCG00000004369	PRDM1	3.80456	5.08754e-33	5.62016e-31	2.23681	1.66555	5.66369	2.06995	2.40767	40.7788	30.4005	39.1272	48.7535
ENSSSCG00000027063	DPY19L1	-3.79351	9.77809e-45	2.03512e-42	264.232	250.345	352.331	228.523	229.665	13.1303	17.5344	28.7465	16.759
ENSSSCG00000006187	MSC	3.7853	1.49361e-12	4.18124e-11	0.432931	0.0640596	0.560145	0	0.13376	4.59028	3.64351	2.7585	3.17406
ENSSSCG00000023745	MCOLN3	-3.77965	2.85391e-09	5.81347e-08	1.80388	2.37021	1.36924	2.13895	0.936317	0	0.170789	0.217777	0
ENSSSCG00000004822	ALDH1A3	3.76746	2.23366e-09	4.62213e-08	0.505086	0	0.311192	0.206995	0	4.05653	1.48018	1.74221	5.20545
ENSSSCG00000017894	WSCD1	3.76574	4.91073e-26	3.44015e-24	2.0925	0.768715	1.99163	2.82894	1.3376	35.7615	30.6282	17.1318	15.8703
ENSSSCG00000033805	-	-3.76398	2.84153e-14	9.25335e-13	7.14336	5.57319	3.67206	8.41781	4.81534	0	0.740088	0.725922	0
ENSSSCG00000037019	CAMK4	3.76261	5.69595e-18	2.44178e-16	41.1284	18.4492	66.0971	11.0398	13.2422	295.913	373.63	492.683	468.999
ENSSSCG00000037426	-	3.75846	7.32017e-11	1.77576e-09	0.432931	0.256238	0.186715	0.206995	0.267519	4.59028	1.42325	7.18663	1.77747
ENSSSCG00000034826	-	3.7537	4.00695e-11	9.99025e-10	0.432931	0.192179	0.37343	0	0.535038	3.73627	7.79939	2.54073	1.90443
ENSSSCG00000014272	-	3.74804	2.40682e-08	4.3044e-07	0.216465	0.384358	0.124477	0	0	1.60126	1.93561	1.08888	4.44368
ENSSSCG00000007371	HNF4A	3.74424	5.4433e-07	8.09226e-06	0.14431	0	0.0622383	0.206995	0.13376	0.640504	1.02474	3.26665	1.14266
ENSSSCG00000004109	ZC3H12D	-3.74284	5.71199e-59	1.90767e-56	106.79	89.6834	85.7022	125.508	125.6	9.82106	7.6286	6.5333	7.99862
ENSSSCG00000009106	PDE5A	-3.73996	1.09949e-38	1.53299e-36	57.1469	28.9549	57.2593	68.9295	69.2874	4.16328	3.13114	4.93627	4.6976
ENSSSCG00000037991	RCVRN	3.73462	0.000182816	0.00172269	0.0721552	0	0.124477	0	0.13376	2.13501	1.19553	0.145184	0.253925
ENSSSCG00000010128	-	3.73363	1.42124e-08	2.64043e-07	0.0721552	0.0640596	0.186715	0	0.535038	2.88227	2.6757	1.08888	1.39659
ENSSSCG00000007001	-	-3.72796	0.00847511	0.0478989	3.5356	0.128119	0	0	3.21023	0	0.0569298	0.290369	0
ENSSSCG00000028112	CLIC6	-3.71393	0.000118143	0.00116849	0.360776	0.576536	0.37343	1.31097	0.668798	0.106751	0.0569298	0	0
ENSSSCG00000002032	SLC7A8	3.70594	4.19739e-09	8.36043e-08	0.505086	0.192179	0.311192	0	0.535038	9.07381	3.07421	1.66962	2.0314
ENSSSCG00000040388	ZBTB46	-3.6969	4.97052e-29	4.51783e-27	20.3478	21.0115	12.012	25.5294	23.6754	2.13501	1.99254	1.16147	0.888736
ENSSSCG00000003240	-	-3.68349	1.16436e-05	0.000138882	1.01017	0.704656	0.684622	1.03498	1.47135	0.320252	0	0	0
ENSSSCG00000023393	ZBBX	3.67452	7.80382e-06	9.58688e-05	0	0.0640596	0.0622383	0.0689985	0.267519	2.13501	0.398509	1.08888	0.888736
ENSSSCG00000023992	CEP112	-3.66808	1.35796e-07	2.19367e-06	1.94819	1.72961	1.55596	1.37997	0.535038	0.320252	0.0569298	0.0725922	0
ENSSSCG00000010650	AFAP1L2	3.6669	7.12899e-18	3.00233e-16	0.938017	1.72961	0.74686	0.137997	1.47135	14.7316	10.5889	8.42069	16.886
ENSSSCG00000036631	-	-3.65927	1.21598e-08	2.27378e-07	2.95836	1.60149	1.43148	5.65787	5.08286	0.320252	0.512368	0	0.126962
ENSSSCG00000026004	MSRB3	3.6444	6.65324e-15	2.28036e-13	0.288621	0.384358	1.12029	0.137997	0.13376	5.33753	5.74991	4.06516	7.36381
ENSSSCG00000000423	LRP1	3.63609	5.15417e-28	4.3286e-26	11.4727	8.64805	4.04549	12.6957	12.3059	207.096	90.4046	99.1609	91.032
ENSSSCG00000013380	-	-3.63156	3.15414e-09	6.3888e-08	1.65957	1.47337	3.79654	1.72496	1.60511	0.106751	0.227719	0.217777	0
ENSSSCG00000037598	SNX10	3.62746	2.01553e-20	9.91268e-19	3.67991	0.960894	5.10354	1.72496	4.14655	23.1649	30.1728	56.1138	44.1829
ENSSSCG00000032698	TPPP	-3.62341	2.25138e-16	8.59897e-15	45.3134	21.6521	13.7547	45.263	26.7519	5.23078	1.53711	1.37925	1.90443
ENSSSCG00000035273	-	3.62279	2.15935e-22	1.2161e-20	1.08233	0.320298	0.497907	0.758983	1.47135	12.3831	10.0196	8.42069	7.87166
ENSSSCG00000036577	-	-3.61424	9.09844e-39	1.29369e-36	40.912	54.3225	38.2143	47.9539	54.9752	3.62952	5.18061	1.8148	4.82457
ENSSSCG00000018034	-	-3.59943	9.13322e-20	4.34312e-18	6.63827	7.04656	9.39799	4.82989	6.01918	0.747255	0.512368	0.65333	0.253925
ENSSSCG00000005209	-	3.59771	0.000397287	0.00345157	0	0	0	0.137997	0	0.320252	0.683158	0.435553	0.380887
ENSSSCG00000038552	-	-3.59513	6.93249e-18	2.9368e-16	6.49396	6.53408	4.66787	7.10684	4.2803	0.854005	0.284649	0.290369	0.634811
ENSSSCG00000034121	RF00026	3.59344	0.00604243	0.0360662	0	0	0	0	0.13376	0	0.284649	0.798514	0.126962
ENSSSCG00000028142	RF00100	3.59062	0.000809206	0.00633988	0	0	0	0.137997	0	0.213501	0.910877	0.290369	0.380887
ENSSSCG00000010497	ENTPD1	3.58722	1.3837e-13	4.24601e-12	1.80388	0.640596	3.29863	1.03498	0.267519	13.2371	15.9973	10.0177	30.9788
ENSSSCG00000039054	CRTAP	-3.58354	5.26307e-35	6.29858e-33	20.2034	20.9475	17.6757	18.7676	18.0575	0.960756	1.1386	2.17777	2.15836
ENSSSCG00000018786	RF00614	-3.58336	8.73484e-10	1.88068e-08	3.82422	3.45922	1.6182	4.20891	2.54143	0	0.569298	0	0.380887
ENSSSCG00000003799	IL12RB2	3.58221	2.83049e-39	4.10592e-37	16.3071	7.30279	7.53084	11.8677	10.1657	174.964	97.5208	97.1283	140.293
ENSSSCG00000000456	SLC16A7	-3.58137	0.00716655	0.041803	0.216465	1.02495	0.497907	0.0689985	0	0.106751	0	0	0
ENSSSCG00000010384	LRRC18	-3.58093	5.13063e-06	6.46892e-05	1.08233	1.02495	1.18253	0.482989	1.87263	0	0.11386	0	0.253925
ENSSSCG00000037497	-	-3.56932	2.75388e-13	8.22214e-12	3.67991	2.81862	2.9252	6.00287	4.2803	0	0.455439	0.290369	0.507849
ENSSSCG00000037449	CSF1	3.56715	6.20239e-29	5.53246e-27	2.88621	2.75456	5.72593	7.86583	2.27391	57.3251	49.2443	37.022	63.4811
ENSSSCG00000008983	CCDC158	-3.56317	7.12341e-09	1.37315e-07	11.8334	8.64805	1.05805	14.3517	13.2422	0.533753	0.512368	1.66962	0.507849
ENSSSCG00000032616	-	-3.55561	0.00393771	0.0252423	0.505086	0.768715	0.0622383	0.344992	0.13376	0	0	0	0.126962
ENSSSCG00000033919	DCLK1	-3.55533	3.99328e-15	1.40557e-13	26.048	25.8801	44.9983	27.4614	31.4335	0.747255	2.22026	6.31552	1.0157
ENSSSCG00000004534	CCDC68	-3.55433	6.6501e-08	1.12355e-06	1.51526	1.47337	1.92939	2.27695	1.20384	0.427003	0	0	0.253925
ENSSSCG00000040177	ASIC2	-3.55314	0.000178632	0.00169106	0.432931	0.704656	0.684622	0.758983	0.267519	0	0	0.145184	0
ENSSSCG00000036113	-	3.55099	5.36173e-17	2.12707e-15	1.15448	2.24209	7.34412	1.51797	1.47135	31.705	29.6035	35.062	34.7877
ENSSSCG00000009226	KLHL8	3.54981	3.02336e-58	9.64856e-56	3.24698	2.75456	2.98744	3.17393	2.94271	37.683	30.4575	37.4576	36.5651
ENSSSCG00000017392	CCR10	-3.54406	4.53835e-11	1.12565e-09	2.02034	3.39516	2.67625	2.20795	1.73887	0	0.341579	0.145184	0.253925
ENSSSCG00000003731	GAREM1	-3.54206	5.82523e-12	1.56075e-10	4.25715	2.37021	1.80491	3.03593	3.47775	0.320252	0.227719	0.290369	0.126962
ENSSSCG00000002443	TC2N	3.53556	2.45898e-07	3.81355e-06	0.505086	0.640596	5.29026	0.965979	0.267519	6.61854	8.48254	40.7968	16.886
ENSSSCG00000009429	TNFSF11	-3.53316	1.46491e-36	1.86174e-34	21.5022	39.0123	29.501	28.8414	25.5481	1.60126	2.50491	3.19406	2.53925
ENSSSCG00000022226	FASLG	3.51908	2.8478e-16	1.07625e-14	2.23681	4.09981	10.2071	1.93196	1.60511	29.9969	50.7814	60.6145	45.4525
ENSSSCG00000033386	-	3.51346	2.37075e-16	9.03088e-15	0.577241	0.384358	0.560145	0.206995	0.267519	2.88227	4.44053	6.31552	5.45938
ENSSSCG00000040296	EHHADH	-3.51062	1.31065e-13	4.0391e-12	3.75207	3.45922	5.16578	2.20795	5.21662	0.427003	0.227719	0.362961	0.380887
ENSSSCG00000015617	G0S2	3.50612	0.00147442	0.0107866	0	0.0640596	0.497907	0	0	0.320252	0.455439	4.93627	0.126962
ENSSSCG00000036352	RAB7B	-3.49915	1.77207e-09	3.70432e-08	1.37095	2.24209	2.24058	2.69094	1.47135	0.427003	0.11386	0.0725922	0.126962
ENSSSCG00000034308	LRMDA	3.4942	0.00680563	0.0400064	0	0.0640596	0	0.0689985	0.13376	2.02826	0	0.0725922	0.507849
ENSSSCG00000015894	DPP4	-3.49159	2.76062e-41	4.60992e-39	142.651	162.263	113.647	169.943	144.46	9.71431	19.7547	9.50958	12.8232
ENSSSCG00000002852	PLEKHF1	3.48214	1.07797e-18	4.86814e-17	2.45328	2.43426	3.67206	0.482989	0.936317	25.6202	29.205	18.148	18.4095
ENSSSCG00000039373	SNX24	-3.47638	1.19405e-05	0.000141952	0.721552	8.19963	1.6182	1.24197	1.3376	0	0.284649	0.145184	0.507849
ENSSSCG00000004165	PDE7B	-3.46943	1.4219e-30	1.39863e-28	19.7705	20.3069	22.0946	25.4604	34.51	1.70801	1.65097	3.41183	1.90443
ENSSSCG00000003284	FCAR	3.46763	1.28242e-05	0.000151082	0.577241	0.192179	0	0	0	3.52277	2.16333	0.798514	1.0157
ENSSSCG00000012551	RNF128	3.46246	5.51623e-05	0.00057866	0	0.128119	0.0622383	0	0.13376	0.320252	0.797018	1.23407	0.634811
ENSSSCG00000017640	-	3.4619	4.60379e-16	1.7084e-14	5.12302	1.28119	1.49372	1.37997	2.27391	46.3298	18.5022	22.3584	14.7276
ENSSSCG00000005291	TLE1	-3.4606	1.61859e-42	2.94235e-40	72.0108	67.9032	44.3137	93.8379	68.8862	5.33753	7.11623	5.15405	7.61774
ENSSSCG00000013504	TMIGD2	3.45482	8.94842e-11	2.15618e-09	0.360776	0.192179	0.74686	0.0689985	0	5.01728	2.78956	2.7585	2.92013
ENSSSCG00000016365	ANKMY1	-3.45404	6.89903e-10	1.50117e-08	3.96853	3.13892	1.18253	6.55485	7.35677	0.533753	0.341579	0.435553	0.253925
ENSSSCG00000031640	-	3.45179	3.37165e-09	6.77207e-08	0.0721552	0.320298	0.311192	0.206995	0	3.62952	1.53711	1.30666	2.79317
ENSSSCG00000002523	CDC42BPB	-3.44603	1.65539e-08	3.03229e-07	3.31914	0.960894	1.80491	2.34595	1.73887	0.213501	0.284649	0.145184	0
ENSSSCG00000003465	FBLIM1	-3.43945	0.000165191	0.00157838	2.38112	0.704656	0.497907	1.24197	0.13376	0.213501	0.0569298	0.0725922	0
ENSSSCG00000011806	MASP1	3.4345	6.65766e-10	1.45305e-08	0.360776	1.15307	1.24477	0	0.267519	7.04555	9.90579	3.19406	7.36381
ENSSSCG00000005229	VLDLR	-3.43076	3.51143e-12	9.55068e-11	2.7419	2.37021	2.30282	3.24293	4.01279	0.320252	0.341579	0.290369	0
ENSSSCG00000006235	TOX	3.43065	5.94598e-25	3.95325e-23	8.37	4.67635	10.8917	2.20795	4.01279	58.6061	63.6475	72.3744	67.6709
ENSSSCG00000022230	CD9	-3.41848	2.76492e-08	4.92643e-07	4.69008	4.48417	7.03293	1.24197	4.41406	0	0.11386	0.580737	1.0157
ENSSSCG00000007564	AMZ1	3.4103	0.000135246	0.00131947	0.14431	0.0640596	0.0622383	0	0.13376	2.02826	0.797018	0.65333	0.126962
ENSSSCG00000038333	-	3.40809	0.00157626	0.0114384	0.14431	0.0640596	0	0	0	0.533753	1.36632	0.145184	0.126962
ENSSSCG00000038398	CD226	3.39872	2.87048e-43	5.57066e-41	25.2543	20.4991	19.6051	14.0067	21.4015	139.096	194.814	293.926	221.93
ENSSSCG00000015669	ACVR2A	-3.39641	1.00333e-42	1.84728e-40	51.0858	39.3326	41.9486	59.4077	48.2872	3.30927	4.26974	6.67848	3.68191
ENSSSCG00000037543	-	3.39123	7.07894e-06	8.74124e-05	0.216465	0	0.311192	0	0.13376	1.17426	0.740088	2.97628	1.0157
ENSSSCG00000030113	SHISA2	-3.38717	0.00575188	0.0346488	0.216465	0.128119	0.809098	0.275994	0.13376	0.106751	0	0	0
ENSSSCG00000014072	ENC1	-3.38563	6.6934e-40	1.01183e-37	21.863	26.7769	27.0737	28.2204	29.2933	2.66877	3.13114	2.46813	1.65051
ENSSSCG00000016816	ADAMTS12	-3.3748	2.57153e-05	0.000284951	0.793707	0.384358	1.92939	0.827982	1.87263	0.106751	0.0569298	0.217777	0
ENSSSCG00000009100	TNIP3	3.37406	8.48222e-06	0.000103583	0.432931	0.128119	1.18253	0.0689985	2.00639	1.81476	1.82175	15.6799	11.4266
ENSSSCG00000028561	CD28	3.37309	5.00388e-11	1.23049e-09	5.12302	7.11062	13.6302	1.03498	1.20384	44.1948	55.2789	67.9463	67.7979
ENSSSCG00000015287	TMCC2	-3.36975	7.86697e-28	6.45586e-26	13.9981	24.9192	20.9743	21.4585	18.1913	2.66877	1.1386	1.74221	2.41228
ENSSSCG00000003006	CYP2B22	-3.35797	0.00166824	0.0120269	1.51526	0.320298	0.248953	3.65692	0	0.213501	0.0569298	0.145184	0
ENSSSCG00000008119	KCNIP3	-3.34944	8.57296e-06	0.000104602	0.865862	1.28119	0.74686	1.24197	2.54143	0	0.0569298	0.362961	0
ENSSSCG00000038976	-	3.33101	0.00596431	0.035674	0	0.0640596	0.124477	0	0	1.60126	0.170789	0.290369	0
ENSSSCG00000000655	KLRF1	3.32595	8.75034e-14	2.74975e-12	1.01017	0.320298	0.684622	1.24197	0.401279	2.88227	7.45781	10.2355	9.64913
ENSSSCG00000008870	GUCY1B1	-3.32393	1.83066e-10	4.26096e-09	4.54577	3.07486	4.91683	2.75994	1.60511	0	0.569298	0.290369	0.380887
ENSSSCG00000035392	IGFBP2	-3.31241	4.47599e-31	4.69195e-29	18.4717	36.7062	39.2101	38.1562	27.4207	2.56202	3.8143	3.19406	3.17406
ENSSSCG00000011074	ARHGAP21	3.31029	5.80479e-22	3.13393e-20	2.38112	1.98585	0.995813	0.827982	1.3376	14.6248	13.6062	21.3421	10.5379
ENSSSCG00000011318	CXCR6	3.30729	6.89013e-46	1.54608e-43	18.9768	10.8901	15.9953	17.3186	16.3187	175.925	100.253	179.811	173.684
ENSSSCG00000015907	GALNT3	-3.30442	7.67475e-40	1.14809e-37	32.8306	33.1188	24.024	30.1523	34.6437	3.30927	2.78956	2.46813	4.18976
ENSSSCG00000039549	PLEKHF2	-3.3017	5.07029e-38	6.74208e-36	201.529	262.132	322.519	260.193	229.264	15.4788	25.96	32.9569	28.9474
ENSSSCG00000017063	SGCD	3.2935	0.00110113	0.00830534	0	0	0	0	0.401279	0.320252	0.797018	0.65333	0.634811
ENSSSCG00000021059	ADORA1	-3.29299	9.87045e-05	0.000989871	0.649396	0.576536	1.05805	1.17297	2.00639	0	0	0.362961	0
ENSSSCG00000040184	LMO7	-3.29118	3.24005e-12	8.84608e-11	12.3385	5.57319	7.65531	13.4547	5.21662	0.427003	0.569298	0.65333	2.15836
ENSSSCG00000038864	UCMA	-3.28946	0.00180863	0.0128583	0.14431	0.384358	0.497907	0.965979	0.401279	0	0	0.145184	0
ENSSSCG00000017788	TP53I13	3.28041	5.94141e-25	3.95325e-23	5.41164	2.17803	4.10773	3.93291	3.47775	63.9437	33.0193	25.2621	26.916
ENSSSCG00000006902	GFI1	3.27811	1.24375e-23	7.47346e-22	13.2044	7.11062	6.78398	11.5227	12.4396	188.095	77.1968	62.8648	67.29
ENSSSCG00000012034	TIAM1	3.27525	8.60371e-62	3.53023e-59	8.29784	5.89348	9.52246	7.10684	7.75805	78.0347	67.0064	84.8603	69.1944
ENSSSCG00000027275	HHLA2	-3.267	2.36515e-07	3.68794e-06	1.01017	1.15307	3.29863	3.17393	1.87263	0	0.398509	0.217777	0.126962
ENSSSCG00000039922	CDC42EP5	3.25955	0.00140088	0.0103117	0	0	0.186715	0.0689985	0	1.49451	0.455439	0.435553	0.126962
ENSSSCG00000036879	-	-3.25878	5.03399e-10	1.11392e-08	3.31914	2.75456	4.29444	2.00096	2.94271	0.747255	0.0569298	0.217777	0.380887
ENSSSCG00000015913	SCN9A	-3.25764	7.56984e-08	1.2685e-06	4.61793	1.85773	4.04549	2.13895	0.668798	0.427003	0.227719	0.217777	0.253925
ENSSSCG00000019661	-	-3.25382	0.000174854	0.00165858	0.432931	0.704656	1.24477	0.689985	2.94271	0	0.284649	0	0.126962
ENSSSCG00000035420	HES4	3.25225	3.39478e-14	1.10051e-12	0.577241	0.448417	2.17834	1.58696	0.802557	10.8886	9.84886	16.3332	6.47508
ENSSSCG00000017265	AXIN2	-3.23692	5.4772e-18	2.3621e-16	26.1202	32.1579	21.4722	32.2223	17.3887	5.65779	2.33412	2.10517	0.888736
ENSSSCG00000004490	SETBP1	3.23622	1.10489e-25	7.55587e-24	2.30896	0.832775	1.86715	1.10398	1.87263	16.1194	17.022	13.8651	12.6962
ENSSSCG00000038495	-	-3.23542	4.49852e-05	0.000481037	0.505086	0.640596	2.98744	1.03498	1.3376	0	0.284649	0.145184	0
ENSSSCG00000008618	MYCN	-3.22709	1.79685e-07	2.86081e-06	0.938017	1.53743	2.05386	1.17297	1.3376	0.106751	0.170789	0.145184	0.126962
ENSSSCG00000031706	-	3.22326	6.55235e-13	1.89333e-11	0.216465	0.320298	0.560145	0.275994	1.07008	4.37678	3.47272	3.19406	6.22115
ENSSSCG00000039875	NKD1	3.21315	1.73566e-07	2.7788e-06	0.360776	0.0640596	0.560145	0.137997	0	3.41602	3.18807	1.59703	1.0157
ENSSSCG00000023848	VXN	-3.20982	4.86362e-11	1.20011e-09	4.40146	3.07486	3.7343	2.06995	3.07647	0.747255	0.227719	0.145184	0.380887
ENSSSCG00000038948	ETS2	-3.20764	3.09971e-34	3.53294e-32	107.295	177.573	102.133	143.931	106.071	13.0236	16.2819	17.0592	8.37951
ENSSSCG00000031868	XK	3.20675	9.98727e-28	8.10323e-26	2.81405	3.0108	6.09936	3.31193	2.67519	32.3455	22.4873	46.8946	32.3754
ENSSSCG00000017583	SGCA	3.20525	8.36667e-17	3.27394e-15	1.22664	1.72961	2.67625	1.44897	0.668798	15.5856	12.8661	23.4473	6.98293
ENSSSCG00000033810	-	-3.19049	0.000100507	0.00100305	1.15448	0.896834	0.37343	0.965979	0.802557	0.106751	0	0.217777	0
ENSSSCG00000024562	CCR6	-3.18972	1.4332e-34	1.67335e-32	67.7537	60.2801	54.3963	52.6458	57.9179	9.71431	6.88851	3.26665	5.96723
ENSSSCG00000008710	JAKMIP1	3.18356	4.78131e-31	4.9046e-29	10.1739	9.60894	9.39799	4.27791	6.2867	91.0583	92.0555	46.2412	61.0689
ENSSSCG00000031924	NKX3-1	3.18281	3.38591e-06	4.37669e-05	0.721552	1.02495	1.55596	0	0	2.88227	5.74991	13.4296	3.04709
ENSSSCG00000016486	-	3.17686	1.73457e-05	0.000198963	0.216465	0.0640596	0.37343	0	0	0.960756	2.39105	0.65333	1.39659
ENSSSCG00000039212	MYT1	-3.15604	4.91375e-14	1.57867e-12	6.06103	4.86853	3.29863	6.96885	5.21662	0.747255	0.341579	0.871106	0.380887
ENSSSCG00000014960	AMOTL1	-3.15123	7.70351e-08	1.2894e-06	4.11284	1.79367	1.05805	4.07091	4.01279	0.320252	0.626228	0.145184	0.126962
ENSSSCG00000035757	SSBP2	-3.14891	3.516e-15	1.24368e-13	10.3182	7.55903	10.1448	7.79683	5.08286	0.320252	0.797018	1.66962	0.761774
ENSSSCG00000008709	-	3.14715	3.49112e-08	6.14411e-07	0.288621	0.128119	0.37343	0.206995	0.668798	4.27003	4.32667	1.59703	1.0157
ENSSSCG00000001917	CD276	-3.14227	1.14029e-14	3.79945e-13	7.07121	3.58734	4.5434	6.20986	4.2803	0.747255	0.569298	0.580737	0.380887
ENSSSCG00000008135	CCDC138	3.13774	3.8639e-10	8.72475e-09	0.288621	0.448417	0.311192	0.620986	0	5.23078	1.82175	2.68591	3.30102
ENSSSCG00000005136	IFNE	3.13634	0.000650756	0.00527995	0	0.192179	0.124477	0	0	0.213501	1.36632	0.508145	0.634811
ENSSSCG00000004057	SYTL3	-3.12646	3.99897e-47	9.41463e-45	644.273	775.762	677.277	801.693	1012.69	107.818	88.2412	73.2455	89.1275
ENSSSCG00000039056	-	3.12514	1.9732e-18	8.80033e-17	2.59759	3.71546	4.10773	0.620986	2.67519	28.3957	27.4402	22.068	18.4095
ENSSSCG00000040368	RF00026	-3.12316	0.000308122	0.002745	2.02034	0.320298	1.6182	0.206995	1.47135	0.213501	0.170789	0.0725922	0
ENSSSCG00000022309	GPR34	3.12267	1.01614e-10	2.4362e-09	1.15448	1.60149	2.73849	0.137997	0.936317	8.11305	7.51474	15.6799	15.4894
ENSSSCG00000008966	PARM1	3.11192	5.26969e-09	1.03811e-07	0.721552	0.384358	0.435668	0	0.401279	3.30927	4.66825	1.52444	4.18976
ENSSSCG00000010060	UPB1	3.10373	4.01644e-18	1.7426e-16	0.432931	0.960894	0.497907	1.10398	1.20384	8.86031	7.00237	6.38811	6.09419
ENSSSCG00000024867	ISG20	3.09643	3.53759e-08	6.21067e-07	0.793707	1.72961	5.8504	0.758983	0.13376	15.4788	16.7374	17.4221	15.4894
ENSSSCG00000007586	FSCN1	3.08864	2.54847e-13	7.6566e-12	13.4209	7.43091	5.0413	10.7638	9.49693	140.697	107.142	19.6725	46.5952
ENSSSCG00000003212	NAPSA	3.08788	8.89226e-27	6.61667e-25	1.94819	2.17803	3.04968	1.03498	2.80895	18.3611	17.9898	20.6888	17.3938
ENSSSCG00000014012	GFPT2	3.08486	0.00133992	0.00990868	0.0721552	0.0640596	0	0.0689985	0	0.320252	0.853947	0.290369	0.253925
ENSSSCG00000009580	S1PR3	3.08357	0.00288593	0.0194142	0.14431	0.128119	0.0622383	0	0	0.213501	0.683158	1.74221	0
ENSSSCG00000033750	-	-3.07802	1.30394e-12	3.68618e-11	35.7168	34.1438	5.16578	30.7733	35.1788	3.94978	3.47272	2.61332	3.30102
ENSSSCG00000016083	PLCL1	-3.07334	9.08032e-47	2.10327e-44	270.005	307.166	296.005	271.923	245.85	28.9294	27.3832	40.1435	35.8034
ENSSSCG00000037554	FUT7	-3.06307	3.0218e-27	2.27204e-25	36.2219	55.3475	41.8242	44.021	42.0005	5.76454	7.51474	2.32295	5.33242
ENSSSCG00000001078	MBOAT1	3.06255	7.56773e-48	1.84204e-45	4.40146	4.54823	5.10354	3.79492	4.14655	39.391	32.9624	36.8042	38.8505
ENSSSCG00000013114	SLC15A3	-3.05654	2.07091e-05	0.000233625	1.29879	1.08901	0.74686	0.827982	0.668798	0.213501	0.0569298	0.145184	0
ENSSSCG00000040125	-	3.05622	0.000466349	0.00395929	0	0.448417	0	0.0689985	0	1.70801	0.797018	1.01629	0.507849
ENSSSCG00000002792	HSF4	3.05564	1.52621e-19	7.16271e-18	3.31914	1.92179	2.80072	1.17297	1.20384	25.0864	14.8018	18.6562	12.1884
ENSSSCG00000006506	SYT11	3.05019	1.46954e-12	4.1219e-11	0.577241	0.512477	0.995813	0.0689985	0.535038	3.84302	5.52219	4.50072	4.31672
ENSSSCG00000016166	-	3.0489	2.1033e-05	0.00023672	0.0721552	0.192179	0.0622383	0	0.267519	0.640504	0.910877	1.23407	1.0157
ENSSSCG00000006452	CD1D	3.04061	4.04779e-17	1.61026e-15	38.8195	12.1713	31.9905	9.0388	13.1084	171.442	209.502	136.909	175.589
ENSSSCG00000019034	ssc-mir-29b-2	-3.03986	0.00308027	0.020508	0.793707	0.256238	0.186715	0.413991	0.401279	0.106751	0.0569298	0	0
ENSSSCG00000001982	-	-3.03954	2.80383e-18	1.23895e-16	25.9759	20.9475	18.0491	31.6703	33.5736	3.52277	3.58658	1.01629	4.6976
ENSSSCG00000010054	ADORA2A	3.03858	3.68423e-13	1.08199e-11	1.15448	0.768715	2.17834	0.620986	1.87263	4.91053	16.5666	10.6711	10.6648
ENSSSCG00000012112	ARHGAP6	3.03695	3.74906e-15	1.32286e-13	0.649396	1.28119	1.86715	0.758983	0.267519	10.4616	8.93798	5.87997	8.25255
ENSSSCG00000016174	FN1	3.03553	0.000549201	0.00455275	3.39129	0.128119	4.04549	0.275994	2.54143	16.4396	0.170789	29.9806	21.7106
ENSSSCG00000031769	CTTN	-3.03192	0.00271191	0.018362	0.360776	0.512477	0.684622	0.344992	0.267519	0	0	0	0.253925
ENSSSCG00000034987	IQANK1	3.02907	0.00529722	0.0323441	0.360776	0	0.0622383	0	0	2.13501	0.284649	0.145184	0.634811
ENSSSCG00000027872	MYBL1	-3.02434	9.00912e-31	8.98472e-29	95.6777	56.0522	68.7111	56.6477	44.2744	7.04555	6.66079	11.034	6.729
ENSSSCG00000007754	ITGAM	3.02166	1.18323e-29	1.11792e-27	9.95741	8.90428	7.34412	6.69285	10.9683	96.0756	52.4324	94.5876	40.6279
ENSSSCG00000038144	-	-3.01502	9.2013e-15	3.08738e-13	4.32931	4.74041	5.66369	5.93387	7.35677	0.427003	0.512368	0.65333	1.26962
ENSSSCG00000039007	CLEC4G	3.012	0.0070168	0.0410461	0	0.0640596	0	0.0689985	0.401279	2.24176	0.398509	0.508145	0
ENSSSCG00000013505	FSD1	3.01117	7.64846e-15	2.59577e-13	1.80388	0.960894	0.995813	0.482989	0.401279	9.39406	9.79193	6.09774	5.7133
ENSSSCG00000014430	ABLIM3	-2.98608	2.00436e-15	7.21417e-14	113.211	126.966	59.4376	135.996	82.2621	14.4113	24.2521	6.09774	7.23685
ENSSSCG00000032474	CXCL10	2.98424	0.000433827	0.00370845	0.216465	0.320298	0.995813	0	0	0.106751	1.87868	3.55702	4.95153
ENSSSCG00000032438	FFAR2	-2.98313	3.99692e-10	9.01096e-09	12.2664	8.45587	8.71337	6.07187	15.5161	1.17426	0.227719	1.30666	2.66621
ENSSSCG00000000893	AMDHD1	2.9798	3.4629e-05	0.000377893	0.14431	0	0.248953	0.0689985	0.535038	2.77552	0.853947	0.871106	1.39659
ENSSSCG00000021490	PRDM16	-2.96995	4.48281e-06	5.70219e-05	2.59759	1.15307	0.933575	1.24197	1.07008	0.106751	0.11386	0.145184	0.380887
ENSSSCG00000003088	APOE	2.96872	0.00144338	0.0105811	0	0.0640596	0.124477	0.275994	0	1.49451	0.910877	0.943698	0
ENSSSCG00000000656	CLEC2B	2.96788	4.01401e-24	2.49546e-22	6.13319	2.49832	4.04549	5.24388	3.74527	26.0472	23.1704	47.6205	39.3583
ENSSSCG00000009953	-	-2.96759	7.29801e-08	1.22724e-06	16.74	4.86853	5.41473	22.0795	14.0447	3.52277	0.967807	0.435553	1.65051
ENSSSCG00000028443	-	-2.96574	3.75051e-20	1.80742e-18	36.5105	35.6812	17.6134	38.9841	34.2424	3.52277	6.66079	2.25036	4.06279
ENSSSCG00000037898	CXXC5	2.96401	5.44636e-17	2.15469e-15	3.60776	1.79367	1.99163	2.00096	3.21023	34.3737	19.1854	12.8488	11.6805
ENSSSCG00000011609	FBLN2	-2.96383	1.07212e-29	1.01965e-27	61.5483	54.6428	61.8649	83.1432	102.861	5.76454	10.1335	11.9777	9.14128
ENSSSCG00000024136	AMPH	2.96042	4.10607e-08	7.14756e-07	0.360776	0.512477	0.74686	0	0.267519	4.48353	1.65097	3.62961	2.66621
ENSSSCG00000009859	TESC	2.95764	1.56403e-29	1.4491e-27	8.29784	6.53408	14.7505	8.34882	5.48414	76.7537	74.5781	72.8826	47.8648
ENSSSCG00000032852	FAM167A	-2.95522	0.000116718	0.00115519	0.649396	0.512477	0.871337	1.65596	1.73887	0.320252	0.11386	0	0.126962
ENSSSCG00000038719	-	-2.95447	6.07438e-05	0.000632131	2.38112	0.640596	2.55177	0.620986	1.07008	0.106751	0.0569298	0.145184	0.507849
ENSSSCG00000004322	ANKRD6	-2.94704	1.49419e-10	3.50623e-09	3.96853	3.13892	1.92939	4.4849	3.74527	0.320252	0.683158	0.290369	0.380887
ENSSSCG00000028047	DTNA	2.93724	1.06765e-15	3.92137e-14	1.08233	0.320298	0.995813	1.03498	0.535038	6.19154	5.86377	7.54959	5.33242
ENSSSCG00000017470	TNS4	-2.93207	0.000372866	0.00325912	1.08233	1.28119	0.186715	2.20795	3.47775	0	0.11386	0.145184	0.634811
ENSSSCG00000009231	CDS1	-2.93074	0.00284173	0.0191777	0.288621	0.256238	3.36087	0.965979	0.535038	0	0.0569298	0.435553	0
ENSSSCG00000006031	TMEM74	2.9303	1.53943e-26	1.12222e-24	4.47362	4.61229	7.53084	3.44992	2.80895	26.7944	39.9647	43.7005	30.9788
ENSSSCG00000010272	ADAMTS14	2.92928	1.38317e-15	5.02879e-14	0.938017	2.43426	1.307	2.20795	2.67519	23.2716	15.0864	8.71106	10.6648
ENSSSCG00000000982	TTLL8	2.92793	1.44146e-08	2.67107e-07	0.288621	0.128119	0.186715	0.206995	0.668798	2.24176	2.44798	1.45184	2.15836
ENSSSCG00000006733	TTF2	2.92665	2.49256e-42	4.36531e-40	74.1033	61.9456	76.6154	61.9606	64.0708	686.087	383.992	470.543	520.672
ENSSSCG00000031736	MGST2	-2.92333	6.60944e-06	8.1826e-05	1.94819	1.53743	1.05805	1.10398	0.936317	0	0.0569298	0.362961	0.253925
ENSSSCG00000004779	PLCB2	2.92037	2.0015e-39	2.96324e-37	14.9361	8.32775	10.5805	8.48681	9.63069	94.6879	80.5557	58.3641	81.7637
ENSSSCG00000013294	LDLRAD3	2.91978	2.60981e-08	4.65583e-07	0.865862	0.448417	0.248953	0.482989	0.535038	4.59028	7.40088	1.45184	2.15836
ENSSSCG00000016301	SAG	-2.91728	0.000226308	0.00208869	0.721552	0.832775	0.497907	0.89698	0.401279	0.106751	0.0569298	0.145184	0
ENSSSCG00000040607	MAF	-2.91587	2.8346e-32	3.03789e-30	252.254	281.606	327.56	269.577	239.563	35.4412	37.4029	22.5036	50.2771
ENSSSCG00000005067	CCDC198	2.91477	2.18326e-05	0.000245143	0.14431	0.0640596	0.0622383	0.344992	0	0.854005	0.910877	1.30666	1.14266
ENSSSCG00000029267	TIGIT	2.91402	6.15222e-18	2.62952e-16	9.09155	3.39516	16.182	4.82989	6.95549	45.9028	66.494	69.1078	63.2272
ENSSSCG00000009620	BMP1	-2.91177	1.51362e-08	2.79039e-07	2.38112	1.98585	2.55177	5.17489	2.27391	0.213501	0.398509	0.65333	0.126962
ENSSSCG00000012155	SCML2	-2.9091	6.67535e-14	2.11156e-12	5.26733	5.95754	4.35668	8.34882	4.2803	0.427003	0.853947	0.871106	0.761774
ENSSSCG00000008953	CXCL8	2.90785	2.97364e-07	4.57711e-06	5.33948	0.960894	2.80072	1.24197	0	15.0518	21.2348	8.49329	18.5365
ENSSSCG00000035849	PTPRF	-2.90767	1.34563e-10	3.18887e-09	3.10267	2.75456	3.7343	6.83085	6.68798	0.640504	0.683158	0.362961	0.761774
ENSSSCG00000010949	DAPK1	-2.90671	4.56089e-10	1.01707e-08	6.20534	5.12477	3.42311	10.2118	5.08286	1.17426	1.02474	0.145184	0.888736
ENSSSCG00000003773	AK5	-2.9036	0.000218846	0.00203157	1.08233	0.896834	10.7672	14.3517	1.3376	0.213501	0.853947	0.580737	1.39659
ENSSSCG00000032156	-	-2.90089	5.0543e-10	1.11669e-08	49.1377	53.4257	31.3059	75.1393	58.3192	16.6531	5.57912	1.45184	5.07849
ENSSSCG00000039009	-	-2.90056	2.39976e-11	6.1213e-10	56.5696	12.4916	39.7081	32.4293	53.6376	2.34852	2.84649	8.20292	7.49077
ENSSSCG00000022486	CBLB	2.90055	4.00414e-38	5.44831e-36	58.59	51.7602	65.4747	38.0872	65.6759	355.907	342.49	487.819	483.092
ENSSSCG00000032561	PDCD1LG2	2.90025	4.71509e-14	1.51824e-12	3.17483	2.24209	6.90845	1.51797	1.3376	16.2261	26.4154	26.9317	22.7262
ENSSSCG00000006950	WDR63	-2.89986	4.45564e-10	9.96688e-09	5.70026	6.47002	3.92101	4.00191	1.87263	0.320252	0.683158	0.943698	0.253925
ENSSSCG00000038765	FAM89A	-2.89711	2.01559e-21	1.05642e-19	16.8843	12.4916	11.763	20.3545	15.6499	1.28101	2.44798	2.54073	1.77747
ENSSSCG00000014853	GDPD5	2.89343	1.01934e-20	5.06533e-19	12.555	6.53408	8.71337	9.72878	14.0447	137.175	71.1623	42.9746	54.0859
ENSSSCG00000002315	SLC8A3	-2.88887	0.00065415	0.00529851	0	2.24209	1.12029	4.13991	2.27391	0.106751	0.11386	0.435553	0.380887
ENSSSCG00000000133	TST	2.88337	2.32497e-07	3.62923e-06	0.216465	1.08901	0.560145	0.0689985	0.535038	2.24176	6.71772	3.84739	1.90443
ENSSSCG00000011516	EIF4E3	2.87773	3.62994e-18	1.58931e-16	1.80388	1.40931	2.67625	1.24197	0.802557	8.64681	12.3538	15.2444	11.8075
ENSSSCG00000036063	LPAR6	2.87632	1.1166e-19	5.27424e-18	5.70026	4.09981	5.60145	5.65787	4.54782	19.6421	29.4897	70.2692	31.3597
ENSSSCG00000033305	PGBD2	-2.87292	2.48728e-06	3.30433e-05	1.73172	1.92179	2.67625	0.689985	1.3376	0.320252	0.227719	0.290369	0
ENSSSCG00000035867	GFOD1	2.87181	1.05827e-27	8.53806e-26	5.41164	9.73706	8.7756	8.21082	10.567	82.8385	65.2985	33.2472	68.1787
ENSSSCG00000024059	VAT1	-2.8685	5.46458e-38	7.19971e-36	40.8398	48.365	39.8325	58.8557	44.2744	7.3658	7.17316	4.79108	6.09419
ENSSSCG00000016442	AOC1	-2.86844	1.12015e-19	5.27424e-18	10.246	16.0149	10.0204	15.3867	9.09565	1.92151	1.59404	1.52444	1.65051
ENSSSCG00000015850	DUSP4	2.8676	2.15937e-24	1.37825e-22	26.8417	13.5806	32.2395	13.7997	22.6054	234.745	123.31	129.795	149.308
ENSSSCG00000038663	-	2.8657	0.00452485	0.0284756	0	0.128119	0.0622383	0	0	0.320252	0.626228	0.362961	0.126962
ENSSSCG00000036031	RF01985	2.86278	5.65552e-05	0.000591974	0.0721552	0.0640596	0.0622383	0.206995	0.13376	0.747255	0.683158	1.08888	0.761774
ENSSSCG00000040250	-	2.86187	0.00139876	0.0103066	0	0.0640596	0.995813	0.137997	0	0.213501	3.01728	3.41183	0.888736
ENSSSCG00000035369	RD3	-2.85589	9.71982e-09	1.8528e-07	2.7419	2.24209	2.80072	2.41495	1.07008	0.320252	0.284649	0.362961	0.253925
ENSSSCG00000008032	-	-2.85535	3.06967e-17	1.23483e-15	20.4199	20.1788	15.1862	11.7987	9.09565	2.56202	2.27719	2.46813	1.0157
ENSSSCG00000013410	SWAP70	-2.8547	1.28158e-45	2.8315e-43	81.5353	86.0961	89.561	102.808	98.7145	10.7818	11.6706	12.7036	15.7433
ENSSSCG00000012278	CFP	2.85381	3.1528e-12	8.62427e-11	0.577241	0.320298	0.684622	1.03498	0.267519	5.87129	3.35886	4.28294	4.06279
ENSSSCG00000009330	ALOX5AP	-2.85083	1.97565e-23	1.16758e-21	16.74	16.2711	13.568	15.3177	20.3314	2.88227	1.82175	1.59703	3.04709
ENSSSCG00000000370	DGKA	2.84564	3.1052e-44	6.19358e-42	25.8315	16.4633	18.8582	17.1116	18.4588	158.311	149.669	109.396	139.278
ENSSSCG00000040650	-	2.84063	5.03498e-05	0.000532455	0.505086	0.256238	0.186715	0	0.13376	3.20252	1.93561	0.65333	0.761774
ENSSSCG00000036854	-	-2.83977	2.14699e-40	3.2801e-38	130.529	118.895	94.54	125.301	117.708	17.4004	15.428	12.4133	20.6949
ENSSSCG00000037950	NIPAL1	2.83891	9.835e-31	9.74072e-29	7.28767	8.07151	10.1448	4.82989	7.62429	34.267	55.7912	68.2367	59.2914
ENSSSCG00000009314	FLT3	-2.8354	0.00800512	0.045838	2.45328	0.256238	0.311192	0.137997	2.27391	0.106751	0	0.435553	0
ENSSSCG00000013145	DTX4	-2.83161	2.75507e-11	6.99039e-10	5.55595	3.6514	3.92101	8.34882	8.96189	0.427003	1.1386	1.01629	0.634811
ENSSSCG00000010626	RBM20	2.83032	4.41476e-11	1.09689e-09	1.4431	1.53743	2.48953	0.413991	0.267519	7.3658	9.79193	7.477	11.9345
ENSSSCG00000035592	GPR55	2.83032	2.50231e-16	9.5068e-15	2.52543	2.11397	5.0413	1.58696	1.3376	13.5573	23.9675	15.8977	19.8061
ENSSSCG00000033807	C14orf132	-2.82742	9.19566e-12	2.41424e-10	17.678	10.3777	10.5805	13.7997	21.4015	4.37678	1.65097	1.74221	0.507849
ENSSSCG00000005375	CORO2A	-2.8253	2.58998e-17	1.0448e-15	7.50414	9.9933	6.28607	10.3498	10.8345	1.17426	1.48018	1.16147	1.14266
ENSSSCG00000028674	-	-2.82448	3.3773e-13	9.97972e-12	23.5226	10.698	16.4309	6.27886	11.7708	1.70801	2.16333	1.37925	2.53925
ENSSSCG00000004898	TNFRSF11A	2.82279	2.21589e-24	1.40187e-22	2.45328	2.11397	1.92939	1.24197	2.80895	16.5464	14.9156	14.5184	12.8232
ENSSSCG00000014182	SLCO4C1	2.81783	2.62718e-09	5.38984e-08	0.360776	0.320298	1.43148	0.965979	0.267519	2.56202	7.40088	4.79108	4.95153
ENSSSCG00000025711	MEIOB	-2.81726	3.94131e-21	2.03601e-19	17.3894	14.0291	12.012	16.3526	16.0511	1.49451	1.65097	2.10517	3.55494
ENSSSCG00000025602	DOCK4	-2.81667	8.08171e-15	2.73086e-13	9.52448	8.39181	5.10354	9.79778	10.7008	1.60126	1.42325	1.23407	0.507849
ENSSSCG00000014994	PDGFD	2.81651	6.22088e-09	1.20735e-07	1.4431	0.576536	1.55596	0.0689985	1.60511	6.29829	4.32667	9.14662	9.52217
ENSSSCG00000005267	ANXA1	-2.81592	2.57243e-23	1.50786e-21	447.145	362.449	286.981	399.156	376.266	46.65	29.8882	84.5699	51.5467
ENSSSCG00000038044	GYG2	-2.80771	0.00562801	0.0340741	0.721552	0.128119	3.42311	0.827982	12.9747	0	0.170789	0.508145	1.39659
ENSSSCG00000039355	-	2.80662	1.35566e-08	2.52511e-07	0.865862	0.256238	0.311192	1.17297	0.668798	8.32655	4.66825	2.39554	3.04709
ENSSSCG00000003590	PTPRU	2.80529	8.14991e-05	0.000827728	0.288621	0.0640596	0	0.137997	0.936317	3.09577	1.48018	1.08888	1.39659
ENSSSCG00000020735	MAP3K15	-2.8031	3.06595e-06	4.01734e-05	1.87603	2.81862	1.12029	5.38188	3.07647	0.427003	0.227719	0.871106	0
ENSSSCG00000022636	DENND5B	-2.80284	8.84295e-07	1.26111e-05	4.185	3.3311	1.86715	1.86296	1.87263	0	0.853947	0.217777	0.253925
ENSSSCG00000032382	-	-2.80058	0.00321212	0.0212675	0.649396	0.768715	0.622383	0.137997	0.668798	0	0.227719	0	0
ENSSSCG00000010768	CFAP46	2.80049	3.97076e-08	6.9204e-07	0.432931	0.256238	0.435668	0.482989	0.13376	4.59028	2.44798	2.03258	1.26962
ENSSSCG00000038110	TIFAB	-2.79778	0.0012006	0.0089568	0.577241	0.960894	2.1161	1.31097	0	0.106751	0.11386	0.290369	0
ENSSSCG00000016901	GZMK	2.79241	8.67995e-09	1.66426e-07	0.721552	2.24209	3.92101	1.24197	0.13376	8.2198	12.1261	15.6799	11.2996
ENSSSCG00000033003	WFDC2	-2.7847	5.25206e-15	1.82628e-13	6.42181	6.3419	7.53084	7.31384	11.5033	0.533753	1.19553	1.30666	1.39659
ENSSSCG00000015090	MPZL3	2.78399	2.2835e-15	8.15755e-14	2.45328	1.72961	3.29863	0.620986	1.60511	12.3831	16.225	12.7036	12.8232
ENSSSCG00000009060	MAML3	-2.78277	1.15795e-31	1.23181e-29	39.9018	44.9058	32.8618	38.6391	38.1215	4.48353	8.25483	5.08145	4.31672
ENSSSCG00000005094	TMEM30B	2.77797	0.00110929	0.00836248	0	0.192179	0.0622383	0	0.535038	1.28101	0.853947	1.45184	0.253925
ENSSSCG00000015294	-	-2.77738	2.68423e-13	8.03088e-12	11.7613	6.53408	10.0826	4.27791	9.09565	1.17426	1.36632	1.01629	1.26962
ENSSSCG00000015448	NME8	2.77223	1.46137e-08	2.70099e-07	0.577241	0.192179	0.124477	0.620986	0.535038	1.60126	3.07421	3.26665	3.04709
ENSSSCG00000008899	-	2.76635	0.00834396	0.0473066	0	0	0.0622383	0.206995	0	0.106751	0.227719	0.943698	0.507849
ENSSSCG00000033010	AHNAK	-2.76209	2.13958e-40	3.2801e-38	4777.61	4639.45	2815.48	4309.99	4542.21	759.745	686.004	470.034	570.695
ENSSSCG00000035189	-	2.76032	6.86801e-05	0.000709579	0.216465	0.320298	0.560145	0	0	1.81476	1.02474	0.871106	3.04709
ENSSSCG00000001252	-	2.7566	3.40913e-21	1.77386e-19	18.616	12.1713	31.6171	15.1107	13.376	177.206	120.862	118.035	76.6852
ENSSSCG00000035351	-	2.75443	3.18748e-06	4.15762e-05	0.432931	0.384358	0.560145	0	0	1.92151	1.65097	3.19406	1.39659
ENSSSCG00000021508	SLC35G2	2.75111	3.22118e-14	1.04659e-12	1.80388	1.92179	0.995813	1.17297	0.401279	7.68605	6.26228	9.2918	12.1884
ENSSSCG00000040057	EOMES	2.75041	9.49391e-12	2.48346e-10	3.75207	4.74041	9.52246	1.44897	2.00639	19.0016	33.3039	33.6102	31.1058
ENSSSCG00000035218	ADA2	-2.74613	7.1579e-05	0.000737408	1.22664	0.576536	2.42729	1.17297	1.73887	0.533753	0.0569298	0.0725922	0.253925
ENSSSCG00000036136	BHLHE40	2.74553	5.25317e-31	5.35041e-29	7.50414	4.48417	10.0204	7.24484	10.7008	55.9374	60.1179	43.4101	53.3242
ENSSSCG00000017880	SPNS3	2.72732	2.11814e-15	7.60465e-14	11.9778	5.31695	5.29026	4.6919	2.14015	55.1901	36.2074	37.5302	28.5665
ENSSSCG00000032326	-	-2.72709	1.28019e-27	1.02708e-25	27.3468	29.8518	31.8038	29.8073	35.4463	5.65779	5.9207	4.28294	2.41228
ENSSSCG00000000018	KIAA0930	2.72551	9.8738e-21	4.92353e-19	13.493	10.9542	12.1987	11.9367	6.01918	79.636	114.201	36.4413	60.3071
ENSSSCG00000003705	CABLES1	2.723	1.72607e-09	3.61343e-08	1.08233	0.896834	0.622383	0.275994	0.668798	7.5793	5.86377	3.19406	2.28532
ENSSSCG00000012300	FOXP3	2.722	0.00205317	0.0143916	0.216465	0.192179	0.435668	0.0689985	0	2.98902	1.87868	0.435553	0
ENSSSCG00000005134	P14ARF	2.72138	0.00051996	0.00434137	0.14431	0.0640596	0.124477	0.0689985	0.13376	1.17426	0.341579	1.08888	0.380887
ENSSSCG00000035415	-	-2.71797	9.22749e-11	2.2197e-09	6.2775	4.22793	3.92101	2.69094	6.15294	1.06751	0.626228	0.508145	0.634811
ENSSSCG00000012787	L1CAM	-2.71587	4.65249e-08	8.05964e-07	17.9666	15.054	5.0413	25.1154	14.9811	5.65779	1.59404	1.30666	1.0157
ENSSSCG00000038275	-	-2.71281	0.00799106	0.0458075	0.360776	0.576536	0.74686	0.206995	0.13376	0	0.170789	0	0
ENSSSCG00000032860	IFNLR1	-2.71121	0.00163156	0.0117862	0.216465	1.08901	1.05805	0.551988	0.401279	0	0.170789	0.145184	0
ENSSSCG00000012053	CBR3	2.70566	0.00799343	0.0458075	0	0	0.124477	0	0.401279	1.17426	0.170789	0.508145	0.634811
ENSSSCG00000007578	-	2.70141	0.000144996	0.00140221	0.0721552	0.0640596	0.74686	0	0.267519	1.92151	1.59404	1.8148	0.888736
ENSSSCG00000015447	-	2.70046	7.64901e-17	3.0013e-15	4.76224	1.72961	7.53084	3.10493	3.74527	22.2041	24.309	33.0294	29.5822
ENSSSCG00000017222	OTOP2	2.69882	0.00238192	0.0163747	0.216465	0.0640596	0.0622383	0	0.13376	1.38776	0.512368	0.217777	0.507849
ENSSSCG00000002814	ADGRG3	2.69879	0.00137793	0.0101688	0.0721552	0	0.186715	0.137997	0.13376	1.06751	0.967807	0.145184	0.761774
ENSSSCG00000024009	CAMK2N1	-2.69573	7.07896e-08	1.19461e-06	7.86491	4.48417	4.85459	6.89985	3.61151	0.533753	1.70789	0.0725922	1.0157
ENSSSCG00000016708	SKAP2	2.69419	3.00777e-30	2.91855e-28	5.6281	7.75121	9.52246	8.55581	10.567	35.4412	54.8804	70.1241	55.9904
ENSSSCG00000026412	PLXNA2	-2.69191	0.000790358	0.00621255	1.15448	0.704656	0.124477	1.51797	2.67519	0.106751	0.227719	0.217777	0.126962
ENSSSCG00000002451	RIN3	2.68864	4.40557e-21	2.26768e-19	23.3783	20.0507	15.3106	29.1864	26.8857	247.555	139.99	81.884	122.265
ENSSSCG00000029295	BPIFB4	-2.68757	0.00049831	0.00419361	1.65957	0.192179	1.55596	0.827982	1.47135	0	0.170789	0.145184	0.380887
ENSSSCG00000008576	-	-2.68579	2.36447e-34	2.71649e-32	239.627	201.019	172.276	271.026	237.958	40.3518	35.9797	27.0769	36.1843
ENSSSCG00000037641	GPR25	2.67428	2.63186e-09	5.39175e-08	2.30896	0.512477	1.6182	1.44897	2.00639	17.0801	12.3538	3.91998	6.729
ENSSSCG00000017749	-	2.6627	4.86012e-38	6.52301e-36	10.1017	10.698	11.2029	10.8328	9.09565	51.9876	51.6923	83.4084	77.1931
ENSSSCG00000024765	-	-2.66128	3.58492e-05	0.000390319	1.01017	2.81862	2.30282	3.51892	0.668798	0	0.512368	0.145184	0.634811
ENSSSCG00000005743	VAV2	-2.65686	8.22692e-13	2.36767e-11	20.2756	7.75121	17.1155	21.8035	25.4143	3.94978	1.76482	2.03258	4.18976
ENSSSCG00000005762	KCNT1	-2.65674	2.13365e-10	4.9342e-09	4.04069	5.31695	5.53921	6.89985	4.54782	1.60126	0.455439	0.362961	1.14266
ENSSSCG00000039658	-	-2.65579	8.77885e-35	1.04193e-32	397.791	509.722	445.626	477.124	426.158	50.8133	83.7438	75.3507	76.3043
ENSSSCG00000037115	-	-2.65213	0.000273603	0.00246346	1.08233	2.43426	1.43148	0.620986	1.20384	0	0.0569298	0.145184	0.761774
ENSSSCG00000035781	-	-2.65009	6.81178e-07	9.95157e-06	1.73172	1.21713	1.55596	2.48395	2.00639	0.106751	0.455439	0.217777	0.253925
ENSSSCG00000040531	-	-2.64591	0.000413014	0.00356448	0.938017	0.832775	0.311192	0.965979	1.73887	0.213501	0.170789	0.145184	0
ENSSSCG00000021271	-	2.64122	1.96566e-06	2.66058e-05	0.432931	0.0640596	0.248953	0.344992	0.802557	2.98902	1.59404	3.12146	1.14266
ENSSSCG00000012132	ASB9	-2.6403	1.84839e-28	1.59908e-26	31.9647	37.4108	33.8577	49.8169	41.733	4.80378	4.9529	8.13032	7.10989
ENSSSCG00000022618	CMTM8	2.63828	3.91643e-07	5.91722e-06	0.865862	0.384358	0.560145	0	0.401279	1.92151	2.22026	3.7022	3.42798
ENSSSCG00000017938	YBX2	-2.62739	0.00539581	0.0328344	0.505086	0.640596	0.435668	1.65596	0.13376	0.106751	0	0.290369	0
ENSSSCG00000038062	SAMSN1	-2.62569	3.59072e-22	1.98332e-20	485.604	565.774	796.277	614.914	453.043	54.8699	82.6621	128.633	111.727
ENSSSCG00000021749	MCF2L2	-2.62013	1.26497e-06	1.762e-05	1.51526	1.92179	1.6182	2.55294	2.67519	0	0.512368	0.145184	0.634811
ENSSSCG00000034821	ARMCX4	-2.61982	3.72745e-12	1.01e-10	5.77241	5.31695	8.15322	5.24388	7.49053	0.427003	0.740088	1.37925	1.65051
ENSSSCG00000006717	PHGDH	-2.61587	3.38398e-22	1.87635e-20	30.8824	19.4101	17.1155	20.2856	17.79	3.73627	3.52965	2.97628	3.55494
ENSSSCG00000010509	PIK3AP1	-2.61285	2.62835e-49	6.50789e-47	1032.97	1117.71	981.561	1153.38	1072.35	171.869	183.485	182.134	163.02
ENSSSCG00000032276	-	-2.61239	4.06439e-06	5.2115e-05	1.80388	0.896834	1.36924	1.79396	1.73887	0.106751	0.398509	0.145184	0.253925
ENSSSCG00000029231	-	2.59322	7.40076e-07	1.06924e-05	0.577241	0.448417	0.871337	0.620986	1.3376	10.5683	3.52965	2.39554	1.77747
ENSSSCG00000006001	ENPP2	2.59291	0.000110347	0.0010944	0.0721552	0.448417	0.684622	0	1.20384	0.960756	2.16333	3.33924	4.6976
ENSSSCG00000007115	THBD	-2.59008	6.05716e-14	1.93304e-12	30.5216	27.93	21.0988	46.16	48.4209	9.28731	4.66825	2.54073	6.85596
ENSSSCG00000011125	GATA3	-2.58585	9.32014e-39	1.31222e-36	257.45	278.083	213.726	276.477	250.665	45.796	44.7468	38.619	40.8819
ENSSSCG00000017873	CAMKK1	2.58398	6.23212e-14	1.98008e-12	2.66974	1.08901	1.36924	2.00096	1.47135	15.1586	10.8736	8.13032	7.36381
ENSSSCG00000003479	MFAP2	-2.58297	0.000887179	0.00687205	1.01017	0.896834	0.497907	1.65596	0.267519	0.106751	0.11386	0.290369	0
ENSSSCG00000036589	BEGAIN	-2.58086	6.36205e-08	1.07869e-06	11.617	9.9933	7.09517	14.4207	7.89181	4.48353	0.967807	0.725922	0.761774
ENSSSCG00000007574	SDK1	-2.58079	3.87897e-07	5.87615e-06	1.87603	2.88268	1.55596	4.13991	1.60511	0.320252	0.512368	0.435553	0.253925
ENSSSCG00000017046	EBF1	-2.57609	2.63218e-10	6.03845e-09	5.70026	3.9717	3.60982	3.03593	4.2803	0.854005	0.853947	0.290369	0.761774
ENSSSCG00000039704	-	-2.5741	6.20697e-18	2.64505e-16	17.0286	18.6413	14.9994	19.7336	17.1212	4.80378	1.53711	2.7585	2.92013
ENSSSCG00000036878	-	-2.57255	0.000218098	0.00202988	0.577241	0.896834	1.12029	1.65596	1.07008	0	0.0569298	0.290369	0.380887
ENSSSCG00000006376	-	2.57192	5.25208e-15	1.82628e-13	0.865862	0.832775	1.24477	1.17297	1.87263	6.72529	5.80684	8.56588	6.60204
ENSSSCG00000024973	-	2.56904	1.76143e-42	3.16198e-40	188.325	169.181	273.662	200.924	211.875	1202.97	1197.18	1394.35	1161.7
ENSSSCG00000005095	-	2.56859	2.89346e-45	6.29591e-43	86.0089	91.7974	98.2121	80.5902	96.5744	524.359	552.162	519.615	554.317
ENSSSCG00000029189	DCHS1	-2.56181	2.23015e-08	4.00841e-07	6.99905	2.88268	4.48116	3.17393	3.07647	1.28101	0.740088	0.290369	0.507849
ENSSSCG00000039146	-	-2.56075	0.00563854	0.0341091	1.22664	0.192179	1.68043	0.275994	2.00639	0.533753	0.170789	0	0
ENSSSCG00000039358	SUSD5	-2.55943	0.000119327	0.00117858	1.73172	1.47337	1.49372	0.620986	0.535038	0.213501	0.341579	0.145184	0
ENSSSCG00000016317	AGAP1	-2.5568	2.33825e-12	6.48255e-11	32.3255	35.2968	9.70918	35.1202	23.6754	6.83204	4.66825	2.7585	4.31672
ENSSSCG00000002467	ASB2	2.55423	4.20883e-13	1.23102e-11	0.938017	0.704656	1.43148	1.31097	1.47135	9.92781	6.60386	4.79108	6.09419
ENSSSCG00000013400	MICAL2	2.55199	8.96675e-22	4.76932e-20	6.78258	5.76536	4.23221	7.31384	10.4332	45.5825	52.1477	27.2221	35.0416
ENSSSCG00000024119	GLB1	-2.54906	2.02029e-24	1.29524e-22	26.4088	29.2752	21.5967	21.1135	28.6245	3.94978	5.52219	3.19406	4.57064
ENSSSCG00000011324	-	2.54815	2.09639e-08	3.77744e-07	0.288621	0.256238	0.560145	0.344992	0.802557	3.30927	2.73263	1.95999	2.15836
ENSSSCG00000013111	CD6	2.54743	2.80671e-20	1.37099e-18	41.85	21.7162	38.7745	35.9482	37.0514	310.324	210.754	107.146	191.84
ENSSSCG00000024938	SH3BP5	-2.54561	8.31327e-12	2.18657e-10	13.6373	7.49497	8.58889	15.1107	14.8473	2.77552	2.96035	1.45184	0.761774
ENSSSCG00000012254	GPR82	2.5428	6.80578e-15	2.32709e-13	1.22664	2.17803	2.30282	2.34595	2.67519	9.07381	10.0196	11.2518	19.6792
ENSSSCG00000000528	PKP2	-2.5366	0.000217074	0.00202166	1.58741	1.40931	1.18253	0.275994	3.07647	0.320252	0.227719	0.290369	0.126962
ENSSSCG00000025286	MCTP1	2.53622	1.1681e-06	1.63979e-05	0.793707	0.512477	0.435668	0.137997	0.13376	1.06751	2.44798	3.19406	3.17406
ENSSSCG00000006774	PPM1J	2.53509	1.83023e-09	3.8078e-08	0.288621	0.512477	0.435668	0.620986	0.668798	2.88227	2.16333	3.7022	2.92013
ENSSSCG00000006140	CA2	2.53468	0.00502866	0.0309809	0	0.0640596	0.37343	0.0689985	0	0.427003	0.569298	1.45184	0.253925
ENSSSCG00000031414	-	-2.5339	0.000847851	0.00659946	0.865862	0.640596	0.497907	0.482989	0.668798	0.106751	0.11386	0.145184	0
ENSSSCG00000002919	TYROBP	2.53262	0.00176634	0.0126326	0.0721552	0	0.311192	0.620986	0	0.427003	0.740088	2.03258	1.90443
ENSSSCG00000035020	STK32B	-2.52116	0.000229045	0.00211124	6.71043	7.36685	1.68043	7.58983	5.6179	1.81476	1.99254	0	0.126962
ENSSSCG00000006848	SLC25A24	-2.51709	2.28299e-34	2.64403e-32	190.417	210.308	213.477	211.687	179.238	28.3957	32.0515	45.9509	33.8989
ENSSSCG00000003231	NKG7	2.51167	2.07809e-40	3.24385e-38	10.7511	12.3635	11.0784	16.2146	11.102	80.063	69.739	68.0189	63.6081
ENSSSCG00000007772	STX1A	2.51128	6.94169e-07	1.01003e-05	1.15448	0.256238	0.435668	0.827982	0.13376	5.55104	2.39105	2.03258	3.55494
ENSSSCG00000016018	FRZB	2.50841	0.0021456	0.014965	0.14431	0.0640596	0.124477	0.137997	0	0.320252	0.284649	1.01629	0.888736
ENSSSCG00000011880	EAF2	-2.5072	0.000551027	0.00456361	0.793707	0.448417	1.92939	1.31097	1.20384	0	0.0569298	0.362961	0.380887
ENSSSCG00000009827	HVCN1	-2.50691	3.21061e-34	3.63052e-32	161.844	211.781	176.01	200.786	199.97	26.5809	32.9054	40.7968	33.2641
ENSSSCG00000034453	-	2.50542	2.53349e-05	0.000281606	0.14431	0.128119	0.311192	0.206995	0.401279	2.24176	1.1386	0.871106	1.14266
ENSSSCG00000009860	FBXW8	2.50134	1.21785e-05	0.000144327	0.14431	0.832775	0.995813	0.620986	0	4.69703	4.26974	2.54073	1.0157
ENSSSCG00000012651	XPNPEP2	2.5004	3.72821e-10	8.43163e-09	0.577241	1.08901	2.30282	0.758983	1.07008	9.82106	5.06675	6.67848	5.20545
ENSSSCG00000012832	-	-2.49583	6.54265e-07	9.59745e-06	2.66974	1.85773	2.24058	4.20891	6.42046	0.854005	0.284649	0.798514	0.507849
ENSSSCG00000010204	BICC1	2.49578	2.02868e-07	3.18056e-06	0.793707	0.576536	1.80491	0.413991	0.267519	6.40504	4.49746	2.10517	5.33242
ENSSSCG00000024614	ITSN1	-2.49564	1.48991e-17	6.14847e-16	17.0286	9.92924	11.5763	14.4897	16.8537	2.02826	2.73263	2.17777	2.92013
ENSSSCG00000038491	MEX3B	-2.48991	2.98856e-07	4.59516e-06	1.4431	2.17803	2.42729	1.86296	2.94271	0.320252	0.227719	0.580737	0.380887
ENSSSCG00000011230	OSBPL10	-2.48957	5.01642e-16	1.85672e-14	10.7511	10.1855	9.64694	9.0388	14.5798	1.49451	2.04947	1.52444	2.66621
ENSSSCG00000014149	MEF2C	-2.48884	6.2664e-11	1.52787e-09	8.80293	6.0216	6.97069	3.24293	8.56061	1.17426	1.42325	1.16147	0.888736
ENSSSCG00000000997	PPP1R3G	-2.48795	7.51993e-08	1.26161e-06	2.59759	2.81862	4.60564	5.10589	7.35677	1.60126	0.626228	0.580737	0.380887
ENSSSCG00000037566	-	2.48527	6.3398e-24	3.87429e-22	5.91672	5.76536	4.48116	6.48586	9.49693	40.9923	40.3063	24.6088	36.3112
ENSSSCG00000006296	ATP1B1	-2.48481	0.00730931	0.0425838	0.288621	0.192179	0.809098	0.620986	0.401279	0	0.170789	0.0725922	0
ENSSSCG00000001453	HLA-DRA	2.4814	3.13285e-31	3.30815e-29	31.171	23.9583	31.6171	17.3186	31.9685	137.495	138.51	151.282	179.779
ENSSSCG00000017285	-	2.47994	2.97904e-05	0.00032658	0.865862	1.28119	0.311192	0.482989	0	5.76454	4.9529	2.17777	0.888736
ENSSSCG00000037608	LRRC70	2.47704	3.28457e-11	8.28994e-10	2.59759	3.45922	5.53921	1.86296	3.21023	15.7991	8.31175	31.6502	18.9174
ENSSSCG00000031235	REN	-2.47255	2.29761e-08	4.1245e-07	2.88621	3.13892	2.30282	5.38188	4.14655	0.747255	0.853947	0.290369	0.634811
ENSSSCG00000028327	RHOBTB1	2.47246	7.44145e-25	4.85758e-23	3.5356	3.0108	4.48116	4.96789	3.21023	21.7771	19.9254	24.6088	19.6792
ENSSSCG00000037065	EMP2	2.46983	0.000331447	0.00292378	0	0.192179	0.248953	0.0689985	0.267519	0.854005	1.08167	0.65333	0.888736
ENSSSCG00000009237	HPSE	2.46518	7.02344e-29	6.22615e-27	27.2746	23.8942	18.1114	33.1193	22.7391	152.44	142.438	96.2572	162.385
ENSSSCG00000035490	-	-2.46337	0.00722413	0.0421046	0.865862	0.128119	0.37343	0.689985	0.401279	0.106751	0.0569298	0.145184	0
ENSSSCG00000009138	-	2.46014	1.10768e-11	2.87656e-10	1.15448	1.28119	2.24058	0.89698	0.535038	4.80378	7.0593	7.62218	8.50647
ENSSSCG00000038397	PTK2	-2.45639	2.00494e-37	2.61755e-35	54.405	59.8317	52.4047	65.9625	60.9943	8.75356	11.9553	11.6147	10.157
ENSSSCG00000031356	HES1	-2.4555	9.22525e-12	2.41759e-10	4.97871	6.79032	9.95813	5.51988	7.22301	1.06751	0.853947	1.52444	1.65051
ENSSSCG00000032887	EFCAB1	-2.45517	0.0026274	0.0178359	1.65957	2.6905	0.809098	0.275994	3.61151	0.213501	0.170789	0	1.0157
ENSSSCG00000023585	SERINC2	-2.45194	0.00670635	0.0394712	0.938017	0.256238	0.435668	0.413991	0.535038	0.213501	0	0.145184	0
ENSSSCG00000035416	-	2.44303	1.66683e-05	0.000191805	1.37095	0.256238	0.995813	0.344992	0.535038	5.55104	6.60386	1.01629	2.28532
ENSSSCG00000039419	SLCO4A1	2.44258	3.21272e-07	4.91875e-06	1.37095	0.192179	0.933575	0.551988	0.535038	6.93879	3.07421	2.90369	3.04709
ENSSSCG00000002712	LDHD	2.44084	4.199e-24	2.59922e-22	5.98888	7.87933	5.97488	10.4188	6.01918	53.6956	31.4822	38.982	34.4068
ENSSSCG00000039351	PIGH	-2.43983	1.50356e-27	1.1864e-25	36.6548	38.692	29.3765	42.5031	45.077	8.0063	5.29447	6.82367	8.50647
ENSSSCG00000026852	NPPC	2.4386	4.50413e-06	5.71917e-05	0.505086	0.448417	0.995813	0.275994	0.401279	4.69703	1.93561	4.21035	0.888736
ENSSSCG00000015411	PTPN12	2.43718	3.76112e-28	3.17726e-26	37.5207	39.8451	51.969	36.4312	38.924	165.677	171.302	292.692	257.86
ENSSSCG00000006821	GSTM3	2.43449	4.34118e-07	6.51449e-06	0.505086	1.92179	0.435668	0.758983	0.13376	2.98902	4.83904	3.48442	5.84027
ENSSSCG00000016019	NCKAP1	-2.4339	1.10929e-22	6.29664e-21	18.7603	20.1147	24.1485	19.0436	16.0511	3.20252	3.245	4.28294	3.80887
ENSSSCG00000035828	ARHGEF4	2.42052	1.30528e-18	5.85787e-17	3.46345	2.04991	1.99163	3.03593	2.67519	17.7206	13.7201	13.4296	11.6805
ENSSSCG00000030065	ZBTB47	-2.417	0.000437611	0.00373412	1.37095	1.21713	0.560145	0.620986	0.802557	0.106751	0.227719	0.0725922	0.253925
ENSSSCG00000036723	EMP1	2.41269	6.62656e-07	9.69084e-06	1.80388	0.960894	2.30282	0.275994	0.13376	7.04555	6.26228	6.38811	4.57064
ENSSSCG00000002436	TTC7B	-2.40732	1.5526e-07	2.49126e-06	2.30896	1.72961	2.36506	3.38093	3.61151	0.533753	0.341579	0.435553	0.761774
ENSSSCG00000004464	TENT5A	-2.40676	2.12337e-25	1.4452e-23	52.8897	69.3125	66.5328	63.4786	49.2235	8.0063	9.33649	16.4784	11.5536
ENSSSCG00000000896	NTN4	2.40043	5.75189e-06	7.20165e-05	0.577241	0.128119	0.560145	0.344992	0.13376	1.17426	2.50491	2.61332	1.39659
ENSSSCG00000034768	CYTH3	2.39653	1.5065e-11	3.86337e-10	10.246	2.88268	4.60564	6.14086	3.07647	42.1665	33.3609	18.9466	19.8061
ENSSSCG00000016031	CALCRL	-2.39335	6.07811e-14	1.93543e-12	32.109	50.8633	68.3999	42.7791	39.1915	3.84302	8.14097	14.954	8.37951
ENSSSCG00000030172	CD40LG	2.39037	3.17584e-19	1.47123e-17	3.24698	2.49832	2.30282	3.38093	3.74527	14.9451	19.4131	12.1229	16.5051
ENSSSCG00000035325	-	2.38783	0.00325111	0.0214564	0.216465	0.128119	0.0622383	0.0689985	0	0.747255	0.398509	0.871106	0.253925
ENSSSCG00000021812	MS4A1	-2.38347	4.85516e-10	1.07933e-08	8.15353	6.47002	7.71755	2.96693	6.55422	1.17426	1.59404	1.08888	0.888736
ENSSSCG00000016453	TCAF1	-2.38067	1.83402e-19	8.57927e-18	15.4412	23.5099	18.4225	26.0814	25.2805	3.52277	3.75737	3.84739	5.7133
ENSSSCG00000006456	FCRL1	-2.37768	1.25853e-09	2.66968e-08	9.23586	5.50913	4.79235	3.65692	6.68798	1.70801	1.25246	0.725922	0.888736
ENSSSCG00000008442	TMEM247	2.37733	0.0021383	0.0149222	0.216465	0	0.435668	0	0.267519	1.49451	1.08167	0.798514	0.507849
ENSSSCG00000027558	GABBR2	2.37672	0.000125318	0.00123267	0.216465	0.128119	0.37343	0.551988	0	1.17426	1.48018	2.39554	0.634811
ENSSSCG00000003090	NECTIN2	-2.37583	0.000257898	0.00233375	1.22664	1.92179	2.36506	4.4159	4.41406	1.38776	0.11386	0.0725922	0.761774
ENSSSCG00000009589	SYK	-2.37396	1.80102e-07	2.86429e-06	30.6659	52.5929	42.6333	42.1581	37.3189	1.17426	12.2968	13.9377	3.93583
ENSSSCG00000002812	KIFC3	-2.37236	1.12954e-07	1.84543e-06	6.85474	3.71546	1.92939	6.41686	7.22301	0.640504	1.36632	1.08888	0.761774
ENSSSCG00000036846	-	-2.37194	3.11587e-08	5.53116e-07	6.13319	4.22793	2.36506	5.72687	8.42685	1.38776	0.626228	1.23407	0.888736
ENSSSCG00000024377	RPS6KA5	2.3693	1.50582e-14	4.95988e-13	5.55595	4.74041	8.46441	2.69094	2.80895	21.9906	26.9278	20.3984	32.3754
ENSSSCG00000028085	-	2.36882	0.00172969	0.0124077	0	0.192179	0.37343	0	0.401279	1.60126	0.910877	0.798514	0.634811
ENSSSCG00000010448	FAS	2.36569	1.02643e-32	1.11671e-30	23.3783	29.7877	30.2478	18.5606	22.3378	122.55	139.364	112.082	139.659
ENSSSCG00000027628	IL6R	-2.36481	3.27102e-28	2.77959e-26	374.557	461.678	386.251	433.655	384.157	106.644	71.9024	69.9063	68.5596
ENSSSCG00000010271	PRF1	2.36267	5.1685e-29	4.66823e-27	50.1478	67.4548	40.0192	44.918	52.7013	334.45	226.979	246.813	242.117
ENSSSCG00000007039	PRNP	-2.36114	0.000434085	0.00370845	0.793707	1.02495	2.30282	1.03498	1.87263	0	0.284649	0.65333	0
ENSSSCG00000040546	PXN	2.35931	2.28314e-18	1.01198e-16	5.41164	7.17468	4.16997	6.89985	6.15294	46.1163	32.0515	22.6488	21.5836
ENSSSCG00000000398	APOF	-2.358	2.01905e-05	0.000228491	1.22664	2.24209	1.307	1.58696	1.73887	0.106751	0.398509	0.580737	0
ENSSSCG00000036091	MORC4	-2.35798	4.8398e-05	0.000513326	2.81405	1.98585	2.98744	1.51797	2.27391	0.427003	0.11386	1.16147	0
ENSSSCG00000036587	RF02165	2.35756	0.00805182	0.0460502	0.360776	0.0640596	0.0622383	0.137997	0	1.28101	1.1386	0.145184	0.253925
ENSSSCG00000021255	ADA	-2.3544	2.00423e-13	6.09804e-12	11.3284	11.851	11.3896	15.8007	9.63069	3.09577	1.42325	3.33924	1.52355
ENSSSCG00000002752	ZFHX3	-2.35372	1.81918e-05	0.000207343	4.185	3.9717	1.36924	6.62385	2.94271	1.60126	0.683158	0.65333	0
ENSSSCG00000015893	SLC4A10	-2.352	6.59171e-07	9.6497e-06	2.0925	2.37021	1.92939	1.79396	1.3376	0.213501	0.398509	0.362961	0.507849
ENSSSCG00000017706	HEATR9	2.35196	3.37238e-08	5.94242e-07	2.02034	0.640596	1.74267	1.72496	2.14015	10.9953	7.28702	2.90369	12.5693
ENSSSCG00000040752	-	2.35096	1.11273e-08	2.10262e-07	0.938017	0.896834	2.17834	2.00096	1.60511	5.23078	4.9529	14.7362	6.22115
ENSSSCG00000001455	-	2.34654	1.39532e-12	3.92906e-11	23.8112	14.6056	11.8253	22.9765	35.3125	117.212	101.847	50.7419	170.637
ENSSSCG00000016657	AOAH	2.34073	5.8919e-28	4.89096e-26	33.9129	45.6745	58.0061	37.4662	29.9621	200.264	195.668	211.461	225.485
ENSSSCG00000030246	FCRLA	-2.34044	0.00243073	0.0166863	1.4431	1.02495	1.74267	0.0689985	0.936317	0.213501	0.284649	0.145184	0.126962
ENSSSCG00000034049	-	2.33779	3.52881e-07	5.37404e-06	1.01017	0.832775	0.435668	1.44897	1.20384	7.47255	5.12368	1.52444	5.84027
ENSSSCG00000023228	NUMBL	2.33675	8.41628e-10	1.81754e-08	3.17483	1.98585	1.36924	2.06995	2.00639	18.7881	11.7845	5.5896	6.85596
ENSSSCG00000032956	BMERB1	-2.33644	0.00015816	0.00152132	5.05086	0.640596	1.80491	4.07091	4.2803	0	0.910877	0.725922	0.761774
ENSSSCG00000038601	-	2.33431	6.5205e-05	0.000676108	0.288621	0.192179	0.933575	0.275994	0.267519	2.98902	2.50491	2.17777	0.507849
ENSSSCG00000005096	HIF1A	-2.33277	2.96235e-27	2.23907e-25	599.393	588.708	624.25	733.523	596.567	86.0411	111.867	153.968	147.149
ENSSSCG00000006156	-	2.33195	4.30928e-11	1.07254e-09	7.43198	2.24209	2.86296	3.10493	2.80895	13.5573	16.7943	29.3272	14.8546
ENSSSCG00000020876	RTL5	-2.33088	8.01376e-07	1.14627e-05	3.31914	2.43426	3.42311	2.55294	5.35038	1.17426	0.170789	0.798514	0.634811
ENSSSCG00000017178	SPHK1	2.32893	0.000419695	0.00360912	0.14431	0.128119	0.37343	0.344992	0	0.427003	1.1386	1.23407	1.65051
ENSSSCG00000026954	TMEM87B	-2.32692	1.29456e-27	1.03284e-25	211.054	253.996	230.966	263.643	221.506	37.7897	42.3558	45.0072	63.4811
ENSSSCG00000003282	-	2.32683	5.75062e-09	1.12513e-07	1.94819	1.40931	1.36924	1.17297	1.07008	11.8493	8.65333	4.86368	2.92013
ENSSSCG00000035117	RF00004	2.32527	0.00856277	0.0483562	0	0.0640596	0.435668	0	0.13376	1.06751	0.853947	0.435553	0.380887
ENSSSCG00000026991	LURAP1	-2.32519	0.00466833	0.0291867	0.432931	0.896834	0.684622	0.689985	0.267519	0.213501	0	0.0725922	0.253925
ENSSSCG00000038503	-	2.32405	1.6403e-05	0.000189055	2.23681	1.40931	4.16997	0.413991	0.13376	5.44428	8.1979	10.7436	10.03
ENSSSCG00000014447	SLC6A7	-2.31913	0.00248697	0.0170155	0.649396	0.896834	0.37343	1.79396	0.668798	0.427003	0.11386	0.145184	0
ENSSSCG00000005498	PAPPA	2.3178	1.23043e-07	1.9989e-06	2.02034	0.576536	0.311192	1.51797	1.47135	6.29829	3.64351	6.31552	7.10989
ENSSSCG00000015801	TLR3	2.31413	0.00495612	0.0305655	0	0.640596	0.248953	0	0.267519	0.213501	1.25246	1.8874	1.39659
ENSSSCG00000039074	TNFRSF13C	-2.31353	3.22021e-08	5.70931e-07	7.79276	4.09981	6.28607	3.44992	8.56061	1.06751	2.04947	0.65333	0.888736
ENSSSCG00000021651	SCN2B	2.30878	1.22787e-10	2.91945e-09	1.58741	1.60149	0.74686	1.24197	0.936317	6.29829	7.51474	3.62961	7.23685
ENSSSCG00000023026	CLCN5	2.30584	1.09342e-16	4.25543e-15	2.95836	3.07486	3.98325	1.79396	2.94271	16.9734	15.0295	11.2518	15.4894
ENSSSCG00000000633	YBX3	-2.30224	1.53436e-21	8.07143e-20	262.933	312.803	302.167	286.965	276.615	41.099	49.8705	90.0143	52.5624
ENSSSCG00000017176	-	-2.30164	0.00466345	0.0291689	0.577241	0.704656	0.560145	0.758983	0.267519	0	0.284649	0.0725922	0
ENSSSCG00000040917	RF00026	-2.30125	0.00611495	0.0364234	1.01017	0.896834	0.37343	1.79396	0.401279	0	0	0.362961	0.380887
ENSSSCG00000025836	SULT1C4	2.30106	9.82417e-06	0.000118758	0.14431	0.256238	1.307	0.482989	0.267519	2.98902	2.27719	2.32295	2.66621
ENSSSCG00000008392	BCL11A	-2.29485	1.31302e-07	2.12585e-06	2.30896	1.98585	2.61401	2.13895	3.21023	0.533753	0.626228	0.362961	0.380887
ENSSSCG00000001457	SLA-DQB1	2.29411	1.13854e-26	8.38488e-25	21.863	16.3993	24.2729	11.3847	17.6563	93.3001	95.6421	89.7965	80.875
ENSSSCG00000038072	RF02116	2.29313	3.89136e-09	7.78327e-08	0.865862	1.02495	0.809098	0.620986	0.401279	3.20252	3.47272	2.97628	5.7133
ENSSSCG00000031037	-	-2.2914	0.00478839	0.029756	0.360776	0.320298	2.30282	0.620986	0.936317	0.213501	0.170789	0.290369	0
ENSSSCG00000002782	PLEKHG4	2.29103	0.000281831	0.00252961	0.288621	0.0640596	0.37343	0.482989	0	2.02826	0.967807	0.871106	1.39659
ENSSSCG00000007807	CD19	-2.29026	5.17758e-06	6.51667e-05	9.38017	5.12477	6.59726	2.13895	7.75805	2.34852	1.70789	0.435553	0.507849
ENSSSCG00000033150	-	2.29008	0.000250016	0.00227102	0.0721552	0.384358	0.0622383	0.482989	0.267519	1.06751	1.59404	0.798514	1.65051
ENSSSCG00000012375	DLG3	2.2841	2.96089e-08	5.26255e-07	2.95836	1.40931	1.36924	0.275994	1.87263	7.47255	7.00237	8.85625	7.23685
ENSSSCG00000009338	-	2.28123	4.42063e-36	5.52041e-34	25.1821	23.638	30.9947	21.1825	25.6818	123.938	129.231	113.97	125.693
ENSSSCG00000038598	ADRB2	2.27643	1.11103e-05	0.000132962	1.15448	0.512477	2.48953	2.48395	0	9.50081	5.74991	7.18663	4.18976
ENSSSCG00000036224	-	-2.27621	1.43186e-06	1.97911e-05	4.25715	3.77952	4.5434	1.86296	4.68158	1.70801	0.569298	0.725922	0.126962
ENSSSCG00000023611	-	-2.27501	1.01069e-17	4.21934e-16	70.5677	58.1021	51.1599	96.3909	74.6378	21.8839	14.8018	9.07402	12.3153
ENSSSCG00000015579	PTGS2	-2.2705	1.68271e-08	3.07449e-07	8.94724	15.2462	27.8828	16.3526	11.7708	1.38776	3.01728	6.17034	2.53925
ENSSSCG00000015014	ZC3H12C	2.26983	4.68505e-08	8.10627e-07	2.81405	1.15307	0.995813	0.551988	1.20384	6.40504	9.735	5.44441	4.31672
ENSSSCG00000029163	BCAT1	-2.26888	1.57678e-29	1.45155e-27	188.541	211.269	238.871	177.74	178.836	35.7615	36.7767	43.4827	49.3883
ENSSSCG00000000371	PMEL	2.26702	2.78651e-09	5.69232e-08	2.0925	1.40931	1.36924	2.89794	1.47135	11.4223	11.1013	3.55702	9.90306
ENSSSCG00000034757	FGF11	-2.2644	4.12843e-15	1.4496e-13	13.2765	11.4026	13.1945	14.0067	12.4396	1.38776	3.18807	3.55702	2.28532
ENSSSCG00000039781	-	-2.2631	0.00046468	0.00394868	0.721552	1.60149	1.80491	0.827982	1.07008	0.213501	0.398509	0	0.380887
ENSSSCG00000028471	DTHD1	2.26271	0.000529453	0.00440781	0.432931	0.384358	0.248953	0	0.13376	1.70801	0.626228	1.23407	1.39659
ENSSSCG00000010862	CDC42BPA	-2.2579	5.24098e-11	1.28659e-09	11.3284	15.8227	10.5183	14.2137	5.88542	2.24176	1.70789	3.55702	2.15836
ENSSSCG00000040706	DBN1	-2.25425	9.2136e-13	2.64105e-11	6.78258	10.8261	8.15322	10.4188	7.89181	2.13501	2.22026	1.74221	1.14266
ENSSSCG00000030484	AHR	-2.25165	3.75214e-24	2.3428e-22	300.165	280.709	306.213	229.006	190.474	50.3863	50.269	68.9626	49.7692
ENSSSCG00000012113	-	2.24286	0.00629214	0.0372625	0	0	0.37343	0.137997	0.13376	0.533753	0.683158	0.871106	0.507849
ENSSSCG00000021176	LPXN	2.24158	2.73158e-27	2.07557e-25	35.0674	22.6771	33.8577	20.2166	25.2805	123.404	148.473	129.577	117.567
ENSSSCG00000016431	GALNTL5	2.24075	0.00169317	0.0121822	0.216465	0.192179	0.0622383	0.137997	0.668798	0.640504	2.22026	0.508145	1.0157
ENSSSCG00000000838	SLC41A2	2.24001	1.04103e-09	2.22806e-08	1.87603	1.08901	2.36506	1.86296	1.87263	8.96706	4.32667	13.7199	7.36381
ENSSSCG00000009997	OSM	-2.23942	1.2602e-13	3.90037e-12	10.7511	12.2354	9.95813	13.0407	8.29309	1.92151	3.13114	2.46813	1.39659
ENSSSCG00000032355	LY86	-2.23855	0.0050454	0.0310574	3.31914	0.640596	1.36924	0.482989	0.936317	0.640504	0.455439	0	0
ENSSSCG00000011257	ACVR2B	-2.23841	2.4217e-06	3.22616e-05	2.59759	1.92179	2.1161	4.3469	4.68158	0.960756	0.569298	0.871106	0.126962
ENSSSCG00000040377	FCER2	-2.23702	2.39327e-09	4.92404e-08	4.47362	3.6514	4.60564	3.10493	5.35038	0.533753	0.910877	1.23407	0.761774
ENSSSCG00000026224	ARHGAP31	2.23674	8.19015e-36	1.01396e-33	16.3792	12.4276	13.6924	12.9027	11.6371	61.3816	61.4842	60.9774	69.9562
ENSSSCG00000005484	ZNF618	2.2334	1.64961e-07	2.64397e-06	5.55595	2.37021	2.1161	7.03784	4.68158	40.9923	19.47	8.71106	12.6962
ENSSSCG00000023105	NET1	-2.23205	1.27488e-23	7.62856e-22	93.5131	64.7002	78.1713	105.844	120.116	18.5746	18.5591	22.8665	18.5365
ENSSSCG00000012644	TENM1	2.23165	8.69191e-10	1.87424e-08	2.38112	3.07486	4.16997	1.03498	1.60511	7.25905	12.7523	11.7599	15.1085
ENSSSCG00000034524	-	2.22608	2.6384e-14	8.65071e-13	4.04069	3.39516	4.35668	1.79396	2.14015	14.8383	15.9973	11.9777	17.0129
ENSSSCG00000014875	CAPN5	2.22589	0.00405463	0.0258793	0	0	0.37343	1.24197	0.535038	3.94978	0.910877	1.52444	1.77747
ENSSSCG00000009979	NEFH	2.22539	0.000195013	0.00182686	0.14431	0.192179	0.684622	0.137997	0.401279	2.34852	1.36632	1.45184	0.761774
ENSSSCG00000002287	MPP5	-2.22233	1.04862e-06	1.47929e-05	11.3284	11.3385	11.5141	12.1437	14.446	0.320252	1.70789	2.46813	6.09419
ENSSSCG00000036654	-	-2.22117	4.00287e-06	5.13719e-05	5.41164	2.30615	9.46023	2.27695	8.15933	1.49451	1.19553	1.30666	0.634811
ENSSSCG00000039703	EEPD1	-2.21992	3.79114e-17	1.51235e-15	39.9018	29.8518	29.9366	47.057	55.1089	12.2763	6.43307	9.21921	6.729
ENSSSCG00000036086	PAX5	-2.21982	1.65841e-08	3.03394e-07	25.7594	11.2104	17.9869	10.2118	25.5481	5.87129	4.15588	1.30666	4.31672
ENSSSCG00000005437	-	-2.21927	3.47955e-11	8.75129e-10	59.8888	46.5073	33.9821	48.4369	48.6885	18.6814	3.75737	10.4533	8.12559
ENSSSCG00000000665	RIMKLB	-2.21776	0.00321911	0.0212942	0.721552	0.896834	0.74686	1.03498	0.267519	0	0.170789	0.362961	0
ENSSSCG00000034114	GPR68	2.21579	1.13133e-21	5.97319e-20	11.8334	10.8901	9.95813	9.38379	6.15294	53.4821	56.7021	37.022	33.2641
ENSSSCG00000015089	JAML	2.21527	5.55385e-18	2.38799e-16	91.7092	81.2916	80.9098	45.125	41.8667	320.999	349.891	237.376	359.811
ENSSSCG00000003324	ZNF471	-2.21477	7.24041e-05	0.000744954	2.02034	2.04991	1.05805	2.34595	1.47135	0	0.512368	0.725922	0.126962
ENSSSCG00000020248	RF00026	-2.21431	0.00472653	0.0294608	0.360776	0.512477	0.871337	0.827982	1.60511	0	0.398509	0.0725922	0.126962
ENSSSCG00000034980	IRF8	2.21219	1.5181e-17	6.24683e-16	9.30801	6.91844	12.261	7.45184	9.76444	66.9327	39.3954	31.5776	31.6136
ENSSSCG00000031906	-	2.21205	0.00187914	0.0133266	0.432931	0	0.248953	0.206995	0	1.17426	0.683158	1.01629	0.761774
ENSSSCG00000016364	GPC1	-2.21191	0.000278017	0.00250007	6.99905	5.06071	3.17415	6.41686	13.376	4.48353	0.626228	0.362961	0.634811
ENSSSCG00000034659	-	-2.20786	9.78574e-05	0.000982748	4.54577	1.15307	1.43148	2.55294	2.67519	0.427003	1.08167	0.217777	0.253925
ENSSSCG00000008468	PKDCC	-2.20781	0.00145011	0.010625	1.08233	0.768715	0.37343	0.689985	1.07008	0.106751	0.170789	0.217777	0.126962
ENSSSCG00000009668	CLU	2.20458	0.00633548	0.0374573	0.0721552	0.256238	0.995813	0.0689985	0	2.98902	0.455439	0.943698	1.26962
ENSSSCG00000017199	-	-2.20272	9.67435e-13	2.75661e-11	21.0693	15.7587	11.5141	24.4945	23.5417	5.87129	4.49746	2.46813	3.93583
ENSSSCG00000000500	-	2.20213	3.4284e-26	2.41349e-24	11.184	14.7978	11.7008	8.9008	10.7008	39.9248	51.2938	65.6233	54.4668
ENSSSCG00000007495	CASS4	-2.20094	7.2625e-25	4.78425e-23	272.169	240.031	210.615	343.267	259.092	68.1069	50.4968	54.7345	57.387
ENSSSCG00000006457	FCRL3	-2.2004	2.88183e-05	0.000317377	8.37	4.61229	4.97907	1.58696	4.54782	1.60126	1.08167	1.37925	0
ENSSSCG00000006764	PTPN22	2.2	2.28583e-23	1.34536e-21	48.4883	44.6495	63.9188	33.6713	51.6312	172.189	192.992	276.576	249.1
ENSSSCG00000008645	ID2	2.19805	7.06181e-25	4.67348e-23	49.4984	29.9158	52.5291	32.4293	35.8476	195.14	168.797	204.71	166.955
ENSSSCG00000009542	TNFSF13B	2.19443	9.81136e-09	1.86624e-07	1.15448	1.02495	3.11192	0.758983	1.87263	7.04555	9.22263	6.60589	6.09419
ENSSSCG00000014203	MCC	-2.19266	2.30507e-17	9.32482e-16	76.9174	64.1237	81.3455	92.182	83.7335	22.2041	22.0318	8.3481	17.1399
ENSSSCG00000032659	-	-2.1925	1.76366e-07	2.82047e-06	4.04069	5.38101	2.55177	6.07187	5.88542	1.28101	1.19553	0.362961	1.39659
ENSSSCG00000013440	ATP8B3	-2.18983	0.000159495	0.00153313	2.59759	1.28119	1.74267	2.89794	5.21662	1.28101	0.11386	0.65333	0.380887
ENSSSCG00000000541	FAR2	2.18946	6.2825e-24	3.85568e-22	11.4005	10.2495	10.456	7.03784	12.5734	41.4193	51.3507	57.856	36.946
ENSSSCG00000024791	-	2.1886	0.00207105	0.0145014	0.216465	0.704656	0.248953	0.344992	0	0.320252	1.25246	0.943698	3.55494
ENSSSCG00000010544	DNMBP	2.18373	8.07461e-08	1.34837e-06	6.42181	4.16387	1.55596	1.79396	2.67519	23.6987	17.819	10.8162	8.25255
ENSSSCG00000011733	IFT80	2.17694	3.54202e-17	1.41691e-15	16.5235	14.0931	21.4722	11.3847	14.8473	43.3408	53.1155	105.113	82.1446
ENSSSCG00000035352	-	-2.17567	6.48464e-15	2.22789e-13	17.0286	15.4384	15.0617	22.3555	17.79	4.48353	4.72518	4.21035	1.77747
ENSSSCG00000015854	OCA2	2.17373	2.52486e-06	3.34806e-05	8.51431	1.92179	5.16578	3.58792	0.936317	14.6248	24.1952	8.27551	26.4082
ENSSSCG00000020705	MAP3K8	2.173	2.79615e-26	1.9781e-24	18.4717	19.7304	23.3394	21.3205	19.6626	122.763	72.4717	72.084	103.474
ENSSSCG00000019303	RF00026	-2.17182	1.24765e-05	0.000147469	2.45328	1.79367	1.86715	1.79396	2.14015	0	0.740088	0.580737	0.253925
ENSSSCG00000006893	BCAR3	-2.17114	5.57332e-13	1.61694e-11	29.295	52.5929	36.3472	42.7101	57.7841	16.2261	10.532	5.5896	6.47508
ENSSSCG00000014321	KLHL3	-2.16979	4.18478e-10	9.40496e-09	12.9879	13.3244	7.90427	15.9386	16.0511	3.30927	3.13114	1.16147	4.31672
ENSSSCG00000000940	PPFIA2	2.16962	5.51712e-07	8.18506e-06	0.360776	0.576536	0.809098	0.551988	0.802557	3.84302	1.87868	3.41183	2.0314
ENSSSCG00000038453	SYNPO	2.16955	6.3027e-06	7.84342e-05	0.505086	0.512477	0.248953	0.275994	1.07008	2.66877	2.44798	2.39554	1.26962
ENSSSCG00000033854	LGALS1	-2.16913	2.22313e-17	9.06997e-16	95.2448	60.216	41.264	61.8916	83.1984	14.4113	14.1755	19.8903	12.0614
ENSSSCG00000001734	-	-2.16369	0.00473247	0.0294722	0.577241	0.512477	0.809098	1.51797	0.267519	0	0.227719	0.145184	0.253925
ENSSSCG00000002412	STON2	-2.16359	8.61954e-26	5.95121e-24	83.9164	73.7326	79.2916	100.048	81.0583	14.9451	22.1457	15.317	22.2184
ENSSSCG00000015368	HDAC9	-2.16344	6.66099e-22	3.56935e-20	138.61	155.409	177.877	130.959	99.3833	25.7269	26.3016	39.0546	34.4068
ENSSSCG00000024088	TLN2	-2.16237	1.77459e-07	2.83165e-06	12.6993	4.29199	6.34831	16.0076	10.2995	3.62952	1.93561	1.45184	1.90443
ENSSSCG00000016164	IKZF2	2.16129	2.98746e-13	8.8826e-12	158.813	149.835	295.819	90.25	118.377	514.005	628.278	994.803	773.581
ENSSSCG00000016574	KCP	-2.15978	3.60082e-05	0.000391753	6.42181	1.79367	1.74267	5.72687	2.94271	1.06751	1.30939	0.362961	0.507849
ENSSSCG00000008038	SLC9A3R2	-2.15965	1.36654e-11	3.51701e-10	38.5309	31.197	28.7541	52.5078	47.0834	15.3721	9.67807	4.21035	6.22115
ENSSSCG00000009735	P2RX2	-2.15708	0.000409386	0.00353742	1.37095	0.896834	1.18253	1.03498	0.668798	0.427003	0.284649	0.0725922	0.126962
ENSSSCG00000025826	BOC	2.15482	0.000827192	0.00645965	0.0721552	0.256238	0.560145	0.413991	0.267519	2.56202	1.36632	1.59703	0.253925
ENSSSCG00000030388	UPP1	-2.15411	3.68306e-16	1.37383e-14	26.2645	24.3426	24.1485	27.4614	24.0767	6.08479	4.66825	8.63847	3.04709
ENSSSCG00000034350	SERHL2	-2.14848	1.1845e-09	2.52008e-08	33.5521	19.6022	68.151	28.3584	26.8857	12.7033	7.17316	7.4044	4.57064
ENSSSCG00000023584	-	2.14464	1.07633e-19	5.10136e-18	67.1043	75.4622	106.925	63.2026	73.434	228.126	330.079	466.114	341.909
ENSSSCG00000022554	MATN1	-2.13749	0.00447662	0.0281968	0.649396	0.320298	0.809098	1.37997	1.07008	0	0.284649	0.0725922	0.380887
ENSSSCG00000037797	IFN-ALPHA-17	-2.13457	0.0023676	0.0162997	1.73172	1.15307	0.560145	0.965979	0.668798	0	0.284649	0.508145	0
ENSSSCG00000001470	SLA-DMA	2.13381	6.55688e-18	2.7859e-16	5.41164	3.77952	5.16578	6.00287	8.56061	29.9969	22.4873	21.0517	26.789
ENSSSCG00000035511	C1QTNF1	-2.12977	0.0062179	0.0368836	0.216465	0.768715	0.497907	0.758983	0.936317	0.106751	0.227719	0.145184	0
ENSSSCG00000001561	ETV7	2.124	7.28409e-11	1.77e-09	3.10267	4.67635	14.0036	9.65979	6.82174	31.0644	33.1901	37.022	32.6293
ENSSSCG00000005480	-	2.12013	4.54671e-31	4.73154e-29	57.4355	52.0164	49.6662	50.6449	55.7777	242.217	257.607	226.27	196.919
ENSSSCG00000040961	LIF	-2.11935	7.97465e-09	1.53517e-07	8.08138	7.49497	5.78816	11.4537	7.75805	2.02826	1.93561	2.7585	0.507849
ENSSSCG00000004507	SMAD7	2.11864	1.44699e-16	5.58609e-15	14.0703	6.27784	11.5141	12.3507	9.63069	69.9217	39.1108	40.6516	37.8348
ENSSSCG00000038594	SDC4	2.11781	0.00162776	0.0117646	0.0721552	0.192179	0.311192	0.620986	0.13376	2.02826	0.455439	1.45184	1.0157
ENSSSCG00000023374	SRGN	-2.11753	2.41386e-26	1.71611e-24	1199.51	1156.02	1491.42	1258.26	1396.32	262.82	224.019	367.316	344.576
ENSSSCG00000002778	ZDHHC1	2.115	0.00307371	0.020479	0.865862	0.0640596	0.124477	0.275994	0.13376	2.24176	1.25246	0.435553	1.39659
ENSSSCG00000038509	NOTCH1	2.11486	6.3352e-12	1.68481e-10	83.3392	83.6618	49.0438	103.36	77.0455	569.622	400.615	172.334	231.325
ENSSSCG00000031531	TSPAN10	2.11313	0.000146438	0.0014152	0.505086	0	0.560145	0.620986	0.267519	1.70801	1.42325	2.32295	1.52355
ENSSSCG00000015413	FGL2	2.10981	0.000586175	0.00482964	6.92689	16.143	48.9816	1.31097	4.54782	61.7019	46.284	83.4084	78.3357
ENSSSCG00000026014	RF01278	-2.10316	0.00411625	0.0262028	0.793707	0.640596	0.74686	0.827982	1.47135	0	0.512368	0.145184	0
ENSSSCG00000028875	HAVCR2	2.10283	3.1256e-10	7.14757e-09	3.10267	4.09981	7.4686	2.27695	2.40767	19.7489	12.3538	15.0992	20.4409
ENSSSCG00000037364	-	2.1028	5.88778e-25	3.95114e-23	30.7381	30.108	25.8289	37.9492	28.2233	175.925	119.78	127.254	102.712
ENSSSCG00000035887	C8orf34	2.10031	4.87355e-07	7.28294e-06	2.38112	1.60149	0.74686	1.03498	0.401279	3.52277	4.72518	5.51701	8.12559
ENSSSCG00000005178	CNTLN	-2.10022	4.51399e-12	1.21396e-10	7.21552	12.4276	11.9498	9.79778	10.8345	3.09577	2.33412	2.68591	1.52355
ENSSSCG00000011463	IL17RD	2.09236	0.000889472	0.00688238	0.216465	0.192179	0.124477	0.137997	0.401279	1.28101	0.683158	0.725922	0.888736
ENSSSCG00000037416	CLIC5	2.09141	6.21387e-12	1.65869e-10	2.59759	2.49832	2.80072	1.37997	2.67519	9.82106	13.0939	7.33181	10.4109
ENSSSCG00000026713	TMEM17	2.09001	0.00812482	0.0463386	0.0721552	0.0640596	0.248953	0	0.668798	1.17426	0.569298	0.871106	0.634811
ENSSSCG00000012277	TIMP1	-2.08603	1.33096e-07	2.15247e-06	6.78258	8.00745	5.60145	19.3886	13.911	3.09577	2.78956	1.66962	2.53925
ENSSSCG00000016629	ST7	2.08245	7.97865e-11	1.93223e-09	2.66974	2.94674	2.73849	2.00096	2.00639	8.4333	11.8983	15.6073	6.09419
ENSSSCG00000015810	HTRA4	-2.08151	7.71995e-08	1.29064e-06	10.4625	7.81527	7.4686	17.2496	8.69437	2.24176	2.50491	1.01629	4.18976
ENSSSCG00000009852	VSIG10	2.07964	4.48913e-10	1.00262e-08	2.52543	2.30615	2.80072	1.93196	0.936317	8.0063	10.7028	11.9051	5.58634
ENSSSCG00000009784	ABCB9	-2.07873	1.67527e-06	2.28911e-05	3.17483	3.45922	2.30282	3.44992	3.87903	1.38776	0.967807	0.290369	0.380887
ENSSSCG00000001486	LRRC1	-2.07771	6.14774e-12	1.64409e-10	16.8843	13.0041	13.9414	12.1437	13.2422	1.28101	3.41579	4.13775	4.18976
ENSSSCG00000038646	-	-2.07767	1.79637e-07	2.86081e-06	11.1119	11.0183	21.9079	9.1078	23.4079	2.45527	1.59404	5.08145	5.45938
ENSSSCG00000006919	-	2.07743	2.28469e-17	9.26847e-16	61.404	59.8957	122.796	76.6573	100.587	308.082	300.76	453.919	359.43
ENSSSCG00000028109	SNTB2	2.07623	2.23169e-22	1.25193e-20	9.30801	10.1855	8.46441	8.27982	8.02557	45.9028	42.7543	34.0457	26.916
ENSSSCG00000037187	-	2.07549	1.72597e-09	3.61343e-08	2.02034	1.79367	2.30282	3.17393	0.802557	6.08479	7.85632	12.4133	8.50647
ENSSSCG00000012643	SH2D1A	2.07452	1.23272e-08	2.30209e-07	23.0175	32.222	53.276	8.69381	18.7263	76.9672	110.842	154.041	116.932
ENSSSCG00000005452	C9orf152	-2.07393	4.82869e-06	6.09893e-05	5.70026	1.92179	2.42729	4.20891	2.67519	0.854005	1.02474	0.435553	0.888736
ENSSSCG00000012631	LONRF3	2.07147	1.4004e-06	1.9375e-05	0.865862	1.34525	3.29863	0.89698	0.668798	6.93879	4.61132	8.49329	4.44368
ENSSSCG00000022361	-	-2.07122	0.00292892	0.0196644	1.37095	1.40931	0.74686	0.344992	0.668798	0.320252	0.227719	0.0725922	0.253925
ENSSSCG00000035067	-	2.07083	5.49921e-10	1.21126e-08	4.04069	2.49832	2.30282	1.86296	1.60511	12.2763	9.10877	14.0829	6.34811
ENSSSCG00000013777	CLEC17A	-2.06566	6.90211e-07	1.00529e-05	5.05086	3.26704	2.73849	2.55294	3.61151	1.28101	0.967807	0.580737	0.380887
ENSSSCG00000001456	-	2.06307	2.44899e-27	1.88074e-25	47.3338	43.3043	39.5836	29.6003	39.5928	166.318	164.413	149.975	186.254
ENSSSCG00000010454	IFIT5	2.06153	0.000171783	0.00163268	0.865862	1.53743	3.79654	0.206995	0.668798	2.88227	5.74991	8.78365	6.729
ENSSSCG00000007730	CALN1	-2.06077	0.000241309	0.00220308	1.37095	1.60149	1.68043	1.58696	0.802557	0.213501	0.626228	0.0725922	0.380887
ENSSSCG00000030305	SLC15A2	-2.05833	6.78908e-11	1.65251e-09	13.3487	12.4276	18.4225	11.6607	11.2358	1.28101	4.09895	3.77479	3.55494
ENSSSCG00000008686	C4orf48	-2.05714	0.000987202	0.00752341	2.16465	1.28119	0.560145	2.06995	1.73887	0	0.683158	0.508145	0.126962
ENSSSCG00000007033	AP3M2	2.05579	1.34521e-05	0.000157445	0.938017	0.192179	1.55596	0.551988	1.07008	3.41602	1.99254	4.42812	4.57064
ENSSSCG00000010360	BMPR1A	2.05519	0.00226073	0.0156313	0.432931	0.128119	0.622383	0.275994	0	0.427003	1.42325	2.54073	0.761774
ENSSSCG00000010086	-	2.04701	0.00434677	0.0274753	0.0721552	0.128119	0.186715	0.0689985	0.535038	0.960756	0.967807	0.435553	0.634811
ENSSSCG00000034264	-	2.04383	0.00118043	0.00882009	0.288621	0.256238	0.186715	0.0689985	0.13376	0.747255	0.740088	0.798514	1.0157
ENSSSCG00000035078	CD40	-2.04255	1.50987e-05	0.000175039	5.98888	2.62644	4.29444	2.48395	3.61151	1.17426	1.25246	0.145184	1.14266
ENSSSCG00000001064	GMPR	2.04013	1.98892e-12	5.54618e-11	7.86491	5.50913	6.72174	16.0766	8.29309	35.0142	25.5615	37.7479	48.3726
ENSSSCG00000013073	FADS3	2.037	6.79456e-19	3.09767e-17	42.2829	20.0507	37.5297	31.1183	37.4527	165.037	152.914	133.134	101.316
ENSSSCG00000016067	STK17B	2.03592	2.24806e-27	1.74511e-25	443.538	340.605	402.806	349.96	363.023	1320.4	1209.02	1826.06	1878.15
ENSSSCG00000001404	TNF	2.03581	5.07844e-09	1.00318e-07	8.00922	6.9825	18.7337	5.17489	3.74527	36.0817	42.185	27.3673	35.4225
ENSSSCG00000001000	ECI2	2.03576	9.61103e-09	1.84032e-07	2.88621	1.28119	0.809098	2.69094	2.00639	8.32655	8.88105	6.31552	8.12559
ENSSSCG00000015565	C1orf21	2.03433	2.55884e-10	5.8796e-09	1.37095	2.37021	1.86715	2.41495	1.47135	5.23078	7.57167	10.8162	7.87166
ENSSSCG00000017869	ITGAE	2.0342	4.88074e-20	2.34422e-18	46.3236	22.9333	30.8702	25.5294	26.7519	139.31	112.266	107.073	141.436
ENSSSCG00000036612	TNFAIP2	2.03322	6.62365e-05	0.000686307	5.84457	1.47337	3.29863	2.75994	3.07647	30.1037	5.12368	15.2444	3.55494
ENSSSCG00000039707	RTKN2	-2.0302	6.85934e-07	1.00109e-05	6.20534	12.1073	14.9994	12.0747	5.08286	0.854005	2.27719	3.33924	3.42798
ENSSSCG00000032791	-	2.0276	0.000847345	0.00659909	0.216465	0.0640596	0.622383	0.758983	0.13376	1.70801	1.70789	0.798514	2.0314
ENSSSCG00000004699	ELL3	-2.02749	1.04294e-08	1.97594e-07	9.38017	3.84358	7.96651	6.41686	6.2867	2.24176	1.30939	1.52444	1.65051
ENSSSCG00000017355	GRN	2.02584	1.14401e-05	0.000136568	0.577241	0.448417	0.622383	0.275994	0.668798	1.38776	1.59404	2.68591	2.79317
ENSSSCG00000036963	LRRC25	-2.02388	3.32286e-09	6.68341e-08	5.41164	5.25289	3.85878	5.79587	4.41406	0.747255	1.48018	1.16147	1.39659
ENSSSCG00000034293	ARL4C	2.02343	2.33934e-09	4.82691e-08	27.419	32.6063	95.2246	75.6223	27.0194	205.282	257.38	201.879	175.208
ENSSSCG00000004584	GCNT3	-2.02148	0.00177952	0.012689	0.721552	1.34525	1.74267	0.89698	0.668798	0	0.512368	0.290369	0.126962
ENSSSCG00000038298	RF01684	-2.0205	4.66628e-05	0.000496757	9.38017	3.90764	4.73011	8.00382	3.74527	2.45527	2.16333	0.217777	1.0157
ENSSSCG00000033943	-	2.01761	0.00197806	0.0139591	0.721552	0.256238	0.497907	0	0.401279	0.854005	1.48018	0.871106	3.04709
ENSSSCG00000004918	ALPK2	2.01661	2.42114e-19	1.12889e-17	9.1637	5.89348	8.96232	7.79683	5.88542	33.413	24.4229	35.2798	29.8361
ENSSSCG00000005604	PBX3	2.0149	2.34482e-13	7.07435e-12	2.45328	3.3311	3.60982	3.10493	1.73887	12.7033	10.0766	13.2118	11.0457
ENSSSCG00000000667	AICDA	2.01453	5.49793e-05	0.000577162	0.721552	0.384358	1.55596	0.344992	0.535038	2.34852	1.87868	5.08145	2.41228
ENSSSCG00000003604	ADGRB2	-2.01424	0.00476571	0.0296407	0.793707	0.448417	0.871337	1.24197	0.535038	0.106751	0.398509	0.145184	0
ENSSSCG00000010313	VCL	-2.01272	5.03338e-21	2.5724e-19	538.927	542.393	409.653	499.066	496.382	119.668	156.215	88.1995	128.74
ENSSSCG00000006894	FNBP1L	-2.01249	2.44117e-07	3.79823e-06	6.06103	4.48417	3.48535	4.5539	2.94271	1.60126	0.797018	0.65333	1.39659
ENSSSCG00000005469	KIAA1958	-2.00936	4.47584e-16	1.66522e-14	26.4809	30.4283	17.7379	29.8073	26.7519	4.80378	6.09149	6.75107	8.50647
ENSSSCG00000004092	MTHFD1L	-2.00916	6.32946e-05	0.000657248	1.58741	5.89348	4.35668	2.06995	6.15294	0.320252	0.740088	1.37925	1.52355
ENSSSCG00000032080	ZNF35	2.00842	0.000309167	0.00274937	0.793707	0.384358	0.622383	0.0689985	2.14015	1.70801	3.70044	3.48442	3.17406
ENSSSCG00000037976	-	-2.00835	1.00516e-06	1.42498e-05	3.24698	3.07486	3.79654	2.96693	2.54143	0.747255	0.512368	1.37925	0.380887
ENSSSCG00000024644	CIDEA	-2.00675	0.000636934	0.00518538	2.02034	1.02495	0.871337	1.51797	1.73887	0.854005	0.170789	0.290369	0.126962
ENSSSCG00000009651	GNRH1	-2.00373	0.00175918	0.012594	1.01017	0.704656	0.809098	2.00096	0.802557	0	0.341579	0.290369	0.380887
ENSSSCG00000024043	ADAMTS2	-2.0027	0.000289321	0.00259197	1.51526	1.15307	1.43148	2.13895	1.47135	0.213501	0.11386	0.435553	0.888736
ENSSSCG00000009516	UBAC2	1.99831	5.85863e-31	5.88362e-29	38.7473	42.0231	43.7535	42.6411	39.5928	149.664	160.941	176.254	174.446
ENSSSCG00000007526	ZNF831	1.99765	1.16375e-10	2.77157e-09	26.3366	6.53408	15.8085	13.7307	22.7391	88.0693	79.3602	46.2412	57.6409
ENSSSCG00000037032	DNASE1L1	1.99715	2.50041e-12	6.90546e-11	1.94819	2.24209	2.36506	2.82894	1.87263	8.2198	10.3043	10.5259	7.10989
ENSSSCG00000017896	SCIMP	-1.99498	0.0039272	0.0251892	2.0925	1.79367	0.995813	0.275994	2.00639	0.106751	0.512368	0.65333	0
ENSSSCG00000038843	ST3GAL2	1.99442	1.59629e-24	1.028e-22	65.4447	64.8283	52.0312	74.2424	55.5102	262.5	289.033	201.734	241.99
ENSSSCG00000017283	CD79B	-1.99419	1.87154e-07	2.96658e-06	15.0083	8.00745	11.5141	3.65692	11.3696	3.20252	2.39105	2.17777	2.15836
ENSSSCG00000028995	TLE2	-1.99379	4.15094e-07	6.2486e-06	4.76224	13.5806	5.97488	5.79587	7.75805	2.34852	1.65097	1.08888	2.66621
ENSSSCG00000031746	KCNQ2	-1.99324	0.000839855	0.00654431	0.505086	1.28119	1.307	1.72496	2.14015	0.640504	0.341579	0.145184	0.253925
ENSSSCG00000004962	CORO2B	-1.99271	0.000695287	0.00559385	2.38112	1.92179	1.12029	2.96693	4.81534	1.60126	0.341579	0.145184	0.634811
ENSSSCG00000029484	EMB	1.99171	7.46942e-19	3.39457e-17	17.678	18.0648	24.024	13.1097	14.5798	52.0943	58.2961	91.5387	77.1931
ENSSSCG00000016884	PELO	1.99132	2.95992e-24	1.86436e-22	12.8436	21.6521	17.1155	12.9027	16.7199	59.5669	66.4371	72.5922	59.7992
ENSSSCG00000040553	-	-1.99067	0.0084463	0.0477737	0.14431	0.704656	1.05805	1.65596	1.73887	0	0.398509	0.217777	0.380887
ENSSSCG00000023298	SRXN1	1.98798	1.71731e-06	2.33766e-05	0.865862	0.576536	1.24477	0.413991	0.802557	3.30927	2.78956	2.25036	4.31672
ENSSSCG00000009778	RILPL2	1.9871	3.72858e-14	1.206e-12	3.5356	3.0108	5.29026	2.96693	4.14655	11.9561	15.9973	16.551	15.4894
ENSSSCG00000033262	CD74	1.98672	3.53679e-21	1.83364e-19	110.902	72.5795	109.539	92.8029	120.919	503.436	392.588	349.894	360.065
ENSSSCG00000037090	NEU4	1.98665	0.00389125	0.0250033	0.216465	0.128119	0.124477	0.206995	0.401279	0.640504	0.853947	0.362961	1.52355
ENSSSCG00000012649	SMARCA1	-1.98322	0.00766264	0.0443365	1.29879	1.08901	0.74686	0.758983	0.401279	0.106751	0	0.508145	0.253925
ENSSSCG00000038190	MPST	1.97564	2.78487e-07	4.29576e-06	5.84457	5.31695	3.29863	1.03498	2.94271	20.7096	16.225	9.87254	11.5536
ENSSSCG00000015246	ST14	-1.97515	0.000236346	0.00216189	1.22664	2.56238	3.36087	1.24197	3.21023	0.854005	0.512368	0.871106	0
ENSSSCG00000037371	TMPPE	-1.97444	1.94305e-07	3.06303e-06	3.31914	6.47002	4.91683	7.10684	8.42685	2.45527	1.42325	1.01629	1.26962
ENSSSCG00000026454	PMAIP1	1.97304	5.73697e-23	3.30878e-21	37.3764	34.2078	47.9235	34.4992	29.1596	130.236	114.884	160.066	171.526
ENSSSCG00000017605	MMD	1.97303	2.95269e-22	1.64355e-20	25.9759	16.9758	20.7254	15.3177	19.1276	61.1681	81.0111	92.1195	73.7651
ENSSSCG00000031866	TIMP3	-1.97098	0.00275756	0.0186359	0.938017	0.704656	3.11192	0.758983	0.802557	0.320252	0.170789	0.435553	0.380887
ENSSSCG00000016976	ZNF366	1.96955	5.0879e-08	8.75059e-07	2.0925	1.98585	4.91683	2.13895	0.936317	7.89955	9.84886	9.50958	11.5536
ENSSSCG00000024393	B3GNT5	-1.96933	1.51885e-08	2.79644e-07	5.33948	6.27784	9.02456	6.69285	4.41406	1.92151	1.1386	2.17777	1.26962
ENSSSCG00000001407	-	1.96693	5.64306e-08	9.61328e-07	2.95836	0.896834	1.43148	1.65596	1.07008	7.04555	6.66079	4.42812	7.36381
ENSSSCG00000013363	LDHC	-1.96456	0.00261406	0.0177749	0.793707	0.640596	0.871337	1.51797	0.802557	0	0.341579	0.362961	0.126962
ENSSSCG00000003551	PAQR7	1.96392	0.000120446	0.00118882	0.793707	0.448417	0.684622	0.0689985	0.535038	1.81476	1.36632	2.10517	2.79317
ENSSSCG00000006196	-	1.962	9.57636e-12	2.50047e-10	2.81405	1.66555	3.23639	3.17393	2.80895	12.4898	9.50728	12.1955	8.50647
ENSSSCG00000033648	-	1.9603	0.00590173	0.0354326	0	0.256238	0.622383	0.0689985	0.401279	0.533753	1.25246	1.52444	0.888736
ENSSSCG00000032473	NYNRIN	-1.95803	9.93995e-14	3.10321e-12	69.0525	64.9564	54.7697	98.8058	91.224	28.9294	18.9007	11.397	18.9174
ENSSSCG00000014399	ARHGAP26	1.95711	1.35692e-16	5.25249e-15	20.5642	20.0507	17.0533	22.9765	23.4079	123.938	84.4269	61.7759	52.6893
ENSSSCG00000031261	RHOQ	1.95585	6.83294e-15	2.33083e-13	7.07121	7.68715	7.4686	6.27886	5.88542	16.6531	24.9922	38.4013	27.043
ENSSSCG00000017164	TIMP2	-1.95418	0.00418208	0.0265395	1.01017	2.17803	0.871337	0.758983	0.267519	0.320252	0.11386	0.290369	0.380887
ENSSSCG00000001073	TPMT	1.95185	7.92876e-07	1.13534e-05	0.432931	0.896834	0.871337	0.620986	1.07008	2.13501	3.07421	3.04887	3.68191
ENSSSCG00000013940	NLRP3	-1.95092	1.28289e-15	4.67605e-14	38.7473	60.0238	64.4789	40.6401	35.9813	10.7818	12.8092	16.4058	9.39521
ENSSSCG00000010647	ADRB1	1.94926	0.000232215	0.00213498	2.0925	0.320298	0.933575	0.827982	1.3376	8.4333	3.30193	4.06516	1.14266
ENSSSCG00000027770	TDRKH	-1.94845	1.03878e-06	1.46685e-05	4.40146	3.52328	4.35668	2.00096	3.61151	1.06751	1.1386	0.580737	0.888736
ENSSSCG00000016448	KCNH2	-1.94828	3.3535e-07	5.11792e-06	3.46345	5.82942	4.79235	4.27791	4.54782	0.320252	1.53711	1.16147	1.65051
ENSSSCG00000006052	FZD6	1.94129	0.00695825	0.04082	0.432931	0.128119	0.311192	0.137997	0.13376	0.106751	1.02474	1.16147	1.39659
ENSSSCG00000011316	CCR9	1.93966	6.37579e-09	1.234e-07	12.2664	14.2212	26.5135	8.21082	17.9238	24.4459	60.061	82.3921	75.9234
ENSSSCG00000016479	TRBV19	1.93609	7.09806e-07	1.02965e-05	0.721552	0.832775	1.307	0.89698	0.267519	3.73627	2.61877	3.62961	3.04709
ENSSSCG00000025005	B4GALT6	-1.93309	0.00811409	0.0462958	1.29879	0.576536	2.36506	0.275994	1.07008	0.320252	0.0569298	0.435553	0.380887
ENSSSCG00000031723	RAB39A	-1.93244	8.71466e-05	0.000881968	2.81405	4.42011	5.3525	3.31193	1.73887	0.106751	0.797018	1.8148	0.888736
ENSSSCG00000004586	FAM81A	1.9284	0.000731301	0.00581095	0.505086	0.192179	0.435668	0.344992	0.936317	2.45527	0.910877	2.90369	0.761774
ENSSSCG00000009832	PHETA1	-1.92829	0.00796185	0.0456812	0.938017	0.448417	0.684622	0.89698	0.668798	0.213501	0.0569298	0.435553	0
ENSSSCG00000039858	-	-1.92609	0.000882144	0.00684412	1.29879	0.768715	0.995813	1.24197	1.73887	0	0.341579	0.362961	0.507849
ENSSSCG00000000179	CCDC65	1.92125	6.57611e-06	8.1554e-05	0.938017	0.960894	2.1161	2.00096	0.936317	1.92151	5.00982	8.13032	6.34811
ENSSSCG00000012022	APP	-1.92066	4.15179e-13	1.21681e-11	35.0674	69.2484	80.5364	46.298	77.5805	17.9341	11.329	16.6236	19.5522
ENSSSCG00000023235	MAN1C1	1.91603	2.58365e-12	7.12165e-11	69.4854	53.4898	30.6835	50.9209	27.2869	236.56	192.935	137.417	134.072
ENSSSCG00000017137	METRNL	1.9159	7.99029e-10	1.73075e-08	8.94724	8.26369	8.15322	15.6627	8.69437	63.5167	38.4846	30.9243	17.3938
ENSSSCG00000003286	-	1.91223	0.00460371	0.0288959	0.721552	0.256238	0	0.620986	0.535038	3.09577	0.683158	0.943698	1.77747
ENSSSCG00000006477	BCAN	1.91027	0.00131402	0.0097422	0.216465	0.128119	0.311192	0.827982	0.267519	1.49451	1.19553	0.798514	2.0314
ENSSSCG00000022895	CRYBG3	-1.90779	4.82268e-05	0.000512267	13.9259	28.1222	5.91264	4.6229	16.9875	3.09577	3.92816	2.03258	5.84027
ENSSSCG00000021041	-	1.90514	1.27265e-09	2.69565e-08	2.0925	2.56238	5.0413	2.06995	3.34399	10.6751	10.0196	14.4458	10.157
ENSSSCG00000006729	TENT5C	1.90431	7.80588e-21	3.93334e-19	18.0388	17.4242	21.5345	11.6607	15.5161	72.0567	71.4469	53.7908	55.2286
ENSSSCG00000001081	SOX4	-1.90424	6.10243e-15	2.10161e-13	20.9971	20.371	31.4926	22.4935	25.013	6.19154	4.83904	8.13032	6.60204
ENSSSCG00000015281	PLEKHA6	-1.90385	0.00677286	0.0398464	0.577241	0.448417	0.871337	0.89698	1.07008	0.320252	0.341579	0.0725922	0
ENSSSCG00000016027	ITGAV	-1.90379	6.79248e-20	3.24076e-18	61.6205	81.2276	86.3246	70.0334	55.5102	17.2936	16.1681	23.7376	18.6635
ENSSSCG00000034062	SV2C	1.90352	0.000186909	0.00175553	1.87603	0.576536	2.61401	1.93196	0	7.25905	5.86377	2.97628	5.58634
ENSSSCG00000028723	CCDC102A	-1.89873	1.99651e-08	3.62535e-07	32.109	28.5706	20.5386	44.435	19.1276	12.2763	8.25483	3.19406	7.49077
ENSSSCG00000039807	-	1.89671	8.96811e-06	0.00010896	0.938017	0.704656	0.435668	0.620986	0.267519	2.98902	2.33412	1.8874	2.0314
ENSSSCG00000000067	CHADL	-1.89399	1.89185e-07	2.99217e-06	11.2562	12.2354	8.90008	19.8026	19.3951	3.84302	6.60386	2.8311	1.77747
ENSSSCG00000028282	SLC1A4	-1.89118	2.93479e-16	1.10621e-14	63.8573	87.3773	59.1886	60.2357	66.6122	18.4679	25.8461	15.8977	12.0614
ENSSSCG00000036555	PRDM8	-1.8906	0.000738552	0.0058631	1.4431	1.92179	1.55596	3.24293	1.60511	0.427003	0.0569298	0.725922	1.0157
ENSSSCG00000035960	-	1.89005	0.00049515	0.00417304	0.865862	0.192179	0.74686	0.0689985	1.07008	1.92151	2.84649	1.95999	1.65051
ENSSSCG00000016068	HECW2	1.88994	1.43589e-11	3.68887e-10	3.46345	3.58734	3.54758	3.31193	4.01279	10.4616	8.93798	15.0992	18.7904
ENSSSCG00000012824	GAB3	1.88758	9.77705e-13	2.78036e-11	25.0378	14.8618	13.8791	28.7034	21.4015	113.369	81.0111	50.0886	62.9733
ENSSSCG00000034570	IFI6	1.88531	0.000190675	0.00178973	15.2247	25.1114	124.414	49.4029	22.2041	99.9186	135.151	361.364	102.586
ENSSSCG00000032416	RGS1	1.88261	3.74256e-18	1.6321e-16	371.166	260.53	449.112	291.174	315.94	1323.07	921.58	1664.83	1070.17
ENSSSCG00000021654	ZNF641	1.88051	4.24854e-05	0.000456345	0.577241	0.512477	0.684622	0.275994	0.668798	1.06751	2.27719	2.10517	2.53925
ENSSSCG00000009125	ANK2	1.87883	0.000639728	0.00520517	0.216465	0.832775	2.17834	0.413991	0.535038	1.70801	2.39105	3.19406	5.45938
ENSSSCG00000006923	GBP2	1.87807	4.44341e-21	2.279e-19	63.6408	65.3408	99.6436	73.2764	78.2493	254.387	273.605	326.302	263.574
ENSSSCG00000021656	-	-1.87706	1.1742e-05	0.000139707	55.1265	32.4142	9.02456	16.6976	60.9943	9.82106	9.96272	6.4607	11.6805
ENSSSCG00000001885	C15orf39	1.87686	6.00475e-10	1.32058e-08	10.7511	9.60894	4.91683	13.5927	8.96189	54.9766	33.4747	19.2369	33.1372
ENSSSCG00000035661	-	1.87224	0.00571793	0.0344732	0.577241	0.960894	0	0.137997	0.535038	1.60126	2.90342	0.798514	1.14266
ENSSSCG00000011497	MAGI1	1.8709	0.00746036	0.043332	0.14431	0.192179	0.248953	0.482989	0	0.640504	0.740088	1.59703	0.380887
ENSSSCG00000002857	-	-1.87048	2.85312e-06	3.74874e-05	4.61793	6.14972	3.79654	4.20891	9.49693	0.854005	1.59404	1.08888	2.66621
ENSSSCG00000008475	MAP4K3	-1.86923	1.36273e-05	0.000159366	5.41164	4.29199	6.09936	2.89794	5.48414	0.747255	0.569298	2.54073	1.39659
ENSSSCG00000015379	DNAH11	1.86922	1.50667e-07	2.42028e-06	27.7076	8.51993	14.1281	8.34882	25.013	60.2074	33.9871	52.1938	97.8879
ENSSSCG00000004854	TJP1	1.86883	7.2895e-17	2.86807e-15	9.45233	6.79032	7.59308	5.45088	7.49053	22.7379	25.6184	31.3598	27.6778
ENSSSCG00000011877	CD86	1.86829	1.09722e-09	2.34134e-08	10.7511	9.673	23.8995	7.65883	9.8982	30.6374	40.3063	66.1315	44.1829
ENSSSCG00000015878	PKP4	-1.86815	0.00032442	0.00287238	1.94819	1.92179	2.42729	2.13895	1.3376	0	1.02474	0.65333	0.253925
ENSSSCG00000012332	WNK3	-1.86738	9.34919e-06	0.000113303	2.0925	2.62644	3.36087	1.93196	2.94271	0.747255	0.512368	1.01629	0.507849
ENSSSCG00000015013	RDX	1.86085	5.6074e-16	2.07013e-14	119.561	126.069	151.177	109.639	95.2368	294.312	396.289	610.718	447.796
ENSSSCG00000003326	-	-1.85951	0.00692577	0.0406461	15.0804	4.67635	2.36506	9.79778	13.6435	6.51179	0.626228	0.217777	2.79317
ENSSSCG00000015412	CCDC146	1.85894	0.0017786	0.012689	0.432931	1.34525	5.91264	0.620986	0.535038	4.80378	5.63605	10.0177	5.7133
ENSSSCG00000037703	-	1.85892	0.00401535	0.0256629	0.0721552	0.256238	0.186715	0.137997	0.401279	0.640504	0.797018	0.65333	0.888736
ENSSSCG00000014600	ZNF215	1.85888	0.0037277	0.0241251	0.505086	0.192179	0.871337	0.275994	0.13376	0.427003	3.18807	1.16147	1.14266
ENSSSCG00000000811	PCED1B	1.85689	4.62492e-22	2.51585e-20	21.0693	17.168	27.5716	19.3886	24.3442	94.4744	75.0335	73.1729	74.5269
ENSSSCG00000012835	-	-1.85148	0.00818414	0.0465659	0.793707	0.832775	0.311192	2.41495	2.27391	0.533753	0.569298	0.145184	0.126962
ENSSSCG00000022039	-	-1.85113	1.82026e-07	2.89168e-06	6.20534	6.40596	3.67206	5.79587	8.69437	1.60126	1.59404	1.16147	2.53925
ENSSSCG00000035726	-	1.84924	0.00107587	0.00813186	0.721552	0.128119	0.37343	0.344992	0.401279	2.02826	1.1386	1.8874	0.634811
ENSSSCG00000000475	IRAK3	1.84448	3.23029e-09	6.52463e-08	2.02034	3.71546	1.80491	2.75994	3.21023	9.28731	10.0766	6.75107	12.6962
ENSSSCG00000018427	RF00100	-1.84343	1.48757e-05	0.000172839	2.52543	2.11397	2.98744	3.65692	3.07647	0.213501	0.740088	0.871106	1.39659
ENSSSCG00000019975	RF00026	-1.84151	3.09221e-05	0.000338728	3.03052	2.81862	2.17834	1.86296	3.74527	0.747255	0.797018	0.290369	1.26962
ENSSSCG00000034993	NREP	1.83622	4.96447e-06	6.26492e-05	2.16465	1.08901	4.35668	1.51797	2.00639	8.96706	4.83904	12.2681	5.96723
ENSSSCG00000013849	TPM4	-1.83285	4.22569e-15	1.48013e-13	115.881	136.959	145.14	140.688	117.04	20.2826	40.8756	47.1123	38.7235
ENSSSCG00000011298	CDCP1	1.8328	8.66226e-06	0.000105512	1.37095	1.79367	4.5434	1.03498	1.47135	9.82106	4.3836	7.62218	7.87166
ENSSSCG00000015383	RAPGEF5	-1.83227	0.00427309	0.0270453	3.39129	1.40931	3.60982	0.275994	0.936317	0.640504	0.341579	0.580737	0.634811
ENSSSCG00000025686	KMO	1.83037	8.46411e-06	0.000103449	0.938017	1.79367	2.36506	1.93196	0.668798	2.98902	6.77465	8.85625	3.68191
ENSSSCG00000009716	SH3RF1	-1.82975	2.36072e-08	4.22722e-07	16.0184	19.346	10.0826	26.2884	19.7964	8.11305	3.30193	3.7022	5.7133
ENSSSCG00000006289	F5	-1.82891	1.80017e-05	0.000205503	4.97871	3.58734	4.5434	2.82894	6.15294	0.427003	0.740088	2.10517	1.65051
ENSSSCG00000034211	-	-1.82883	0.000556653	0.00460754	2.81405	3.0108	3.7343	0.620986	2.14015	0.747255	1.08167	0.362961	0.507849
ENSSSCG00000004387	FOXO3	1.82777	2.64476e-21	1.38114e-19	31.6761	30.3643	30.1856	31.3943	23.4079	124.151	113.006	103.589	77.574
ENSSSCG00000001204	ZKSCAN4	-1.82408	1.25131e-05	0.00014778	4.76224	6.40596	4.16997	5.10589	4.81534	0.320252	2.73263	1.45184	0.888736
ENSSSCG00000032795	IL18R1	-1.82291	5.59191e-15	1.93042e-13	196.19	149.195	156.094	141.378	124.129	30.8509	49.6428	34.5539	58.5296
ENSSSCG00000036768	PRAG1	-1.82186	1.04159e-11	2.71451e-10	71.7222	72.7076	48.1102	93.1479	86.5424	32.2387	21.8611	12.4133	17.7747
ENSSSCG00000008441	ATP6V1E2	1.81678	0.000367083	0.0032164	0.360776	0.320298	0.871337	0.827982	0.267519	0.960756	2.84649	1.52444	2.41228
ENSSSCG00000001800	TM6SF1	-1.81461	1.35584e-16	5.25249e-15	34.8509	35.2968	25.2688	31.2563	34.9112	10.5683	9.90579	6.4607	9.90306
ENSSSCG00000023229	ETV5	-1.8135	0.00600191	0.0358691	0.865862	2.30615	3.79654	0.89698	0.535038	0.533753	0.170789	0.943698	0.253925
ENSSSCG00000031377	RF00003	1.81247	0.00792266	0.0455833	0.721552	0.512477	0.809098	0	0	1.70801	1.65097	2.17777	0.507849
ENSSSCG00000036534	MYOM3	1.81164	0.00124367	0.00924445	0.216465	0.384358	0.497907	0.275994	0.401279	1.81476	1.42325	1.37925	0.380887
ENSSSCG00000013760	-	1.81158	1.39966e-06	1.9375e-05	1.58741	1.21713	2.05386	0.482989	2.27391	5.23078	5.00982	4.42812	6.47508
ENSSSCG00000039721	PRL	-1.81151	0.00528595	0.0323028	1.01017	3.52328	0.497907	1.79396	2.54143	0.747255	0.11386	0.362961	1.0157
ENSSSCG00000031925	SHANK3	-1.81132	5.83793e-05	0.000607966	8.22569	6.27784	5.0413	11.3157	9.76444	5.44428	0.967807	1.45184	1.52355
ENSSSCG00000029029	ZNF713	-1.81034	4.20144e-05	0.000451962	2.38112	2.81862	4.10773	2.06995	1.87263	0.320252	1.02474	1.01629	0.507849
ENSSSCG00000015255	IGSF9B	1.81005	3.30245e-08	5.82634e-07	15.802	8.71211	6.16159	8.14182	16.0511	65.5449	22.6011	28.0932	37.2
ENSSSCG00000016567	STRIP2	1.80964	1.2732e-06	1.77174e-05	1.51526	1.66555	1.92939	1.24197	1.73887	10.0346	5.69298	3.62961	3.42798
ENSSSCG00000021238	STX1B	1.80941	0.00826138	0.0469496	0.432931	0.0640596	0.311192	0.206995	0.13376	1.28101	0.797018	1.01629	0.253925
ENSSSCG00000016782	OTULINL	1.80931	5.51023e-13	1.60187e-11	17.9666	24.4067	32.2395	14.4897	31.701	64.6909	68.145	105.186	100.173
ENSSSCG00000005025	TRIM9	-1.80778	0.00298315	0.0199539	1.01017	1.28119	0.74686	0.620986	1.3376	0.320252	0.11386	0.435553	0.253925
ENSSSCG00000035958	EVA1A	1.8075	5.39802e-06	6.76448e-05	2.16465	1.02495	0.809098	0.482989	1.20384	3.41602	4.61132	3.99257	3.80887
ENSSSCG00000033367	PLEKHA2	-1.80599	2.07299e-20	1.01605e-18	407.388	486.661	405.918	571.307	465.617	123.404	139.877	129.65	141.69
ENSSSCG00000028672	GCKR	1.80284	0.00480012	0.0298031	0.721552	0.128119	0.248953	1.03498	0	2.56202	1.42325	1.52444	0.761774
ENSSSCG00000014029	COL23A1	1.80229	9.35402e-05	0.000942689	0.577241	0.384358	0.248953	1.03498	0.668798	2.13501	1.76482	1.95999	2.28532
ENSSSCG00000001499	DST	-1.80138	9.02854e-08	1.49377e-06	19.9148	12.7479	7.34412	13.7307	16.7199	5.76454	4.32667	2.17777	3.93583
ENSSSCG00000028004	RIN2	1.80052	2.14996e-15	7.69964e-14	6.99905	7.81527	5.41473	8.55581	8.02557	23.1649	32.6777	22.431	23.8689
ENSSSCG00000033880	-	-1.79758	3.05207e-07	4.68779e-06	142.001	66.0454	54.2718	135.03	123.728	41.953	40.4771	12.7762	24.6307
ENSSSCG00000008803	ATP8A1	1.79743	1.76355e-16	6.77175e-15	111.985	132.731	163.936	91.147	125.466	339.36	396.004	535.585	467.983
ENSSSCG00000010900	DENND1B	-1.79737	8.619e-21	4.31281e-19	273.107	285.642	232.771	312.701	309.52	84.5465	80.8404	80.5773	79.3514
ENSSSCG00000001616	TREML2	-1.79697	1.08481e-17	4.50259e-16	113.139	116.588	106.988	148.554	170.811	36.2952	35.1257	33.5376	46.2143
ENSSSCG00000026502	LIX1L	-1.79437	1.98306e-15	7.15547e-14	34.2015	25.4317	36.4094	38.9841	35.1788	6.93879	9.10877	10.0177	13.331
ENSSSCG00000035585	-	-1.79001	0.000181918	0.0017165	2.0925	2.04991	1.6182	2.13895	3.74527	0.213501	0.455439	1.16147	0.761774
ENSSSCG00000006162	ZC2HC1A	-1.78974	1.17078e-06	1.64196e-05	6.92689	7.55903	5.66369	6.27886	5.08286	0.427003	2.56184	1.8874	2.28532
ENSSSCG00000023776	CCSAP	1.78345	1.44017e-12	4.0474e-11	15.2247	14.0291	17.3645	7.24484	12.4396	29.0362	48.2765	50.5968	54.9747
ENSSSCG00000032709	ARL4A	-1.78344	1.61864e-08	2.96875e-07	19.987	14.8618	25.2688	16.0076	22.4716	5.65779	2.61877	9.07402	5.58634
ENSSSCG00000014565	-	1.78286	1.35911e-18	6.08044e-17	25.4708	28.7628	37.4675	22.8385	39.4591	96.2891	100.253	120.43	106.014
ENSSSCG00000009957	MYO18B	1.78049	0.00834181	0.0473066	0.14431	0.256238	0.560145	0.344992	1.07008	1.70801	1.53711	0.217777	2.92013
ENSSSCG00000003828	FGGY	1.77924	6.44637e-14	2.04363e-12	5.84457	5.7013	5.0413	4.00191	5.35038	13.4506	18.0468	20.6162	19.0443
ENSSSCG00000008923	STAP1	1.77468	0.000367687	0.00321973	0.938017	0.576536	0.933575	0.620986	0.13376	2.77552	1.48018	1.23407	3.93583
ENSSSCG00000003513	ECE1	1.77339	2.47756e-10	5.70197e-09	6.06103	8.58399	5.8504	7.86583	10.2995	30.1037	37.289	14.4458	23.2341
ENSSSCG00000014391	ARAP3	1.77296	1.82182e-09	3.79726e-08	14.3589	10.8261	10.2071	12.2817	17.79	81.5575	40.4202	29.0369	27.4239
ENSSSCG00000026417	EPS8L1	1.77082	7.5778e-05	0.000776765	1.87603	0.640596	0.74686	2.13895	3.61151	8.86031	5.18061	3.48442	6.47508
ENSSSCG00000028518	-	1.77063	0.00616454	0.0366428	0.432931	0.128119	0.560145	0.0689985	0.535038	0.640504	1.82175	0.65333	1.52355
ENSSSCG00000021527	ATP10B	1.76895	0.000446075	0.00380183	3.10267	0.512477	0.995813	0.89698	1.87263	4.59028	3.01728	2.68591	9.90306
ENSSSCG00000003917	TESK2	1.76594	6.82015e-21	3.46093e-19	17.1008	11.787	14.1281	14.9727	17.1212	60.9546	48.9597	50.379	43.4211
ENSSSCG00000006533	ADAM15	-1.76514	7.51956e-07	1.08097e-05	22.5846	19.9866	12.0742	27.5994	27.0194	5.76454	11.5568	2.68591	5.45938
ENSSSCG00000003801	IL23R	1.76431	0.000183053	0.00172269	12.7715	5.95754	18.6715	2.27695	3.74527	16.0126	32.9054	19.9629	49.7692
ENSSSCG00000000703	VAMP1	1.76279	3.02114e-19	1.4041e-17	18.9047	13.3885	13.8169	16.0766	16.0511	69.3879	50.5537	45.5879	46.8491
ENSSSCG00000008829	OCIAD2	-1.76265	0.000304588	0.00272027	2.16465	1.34525	2.80072	1.37997	2.40767	0.213501	0.398509	0.871106	0.888736
ENSSSCG00000008239	CAPG	-1.76219	1.19086e-18	5.36111e-17	449.96	444.317	432.93	352.582	415.992	135.573	106.686	146.418	105.506
ENSSSCG00000016958	PIK3R1	1.75766	1.93571e-20	9.55285e-19	220.723	211.909	227.17	186.089	162.785	700.498	543.566	814.339	671.377
ENSSSCG00000003458	EFHD2	1.75676	5.66935e-17	2.23675e-15	29.8722	27.3535	31.3681	24.7705	21.5353	122.657	93.7065	85.2232	63.862
ENSSSCG00000039684	PGPEP1	-1.74889	4.67053e-14	1.50727e-12	49.7149	48.4931	34.7912	63.6856	45.3445	16.7599	15.3711	9.2918	16.3781
ENSSSCG00000011014	BAMBI	1.74809	2.49826e-06	3.31586e-05	3.03052	1.34525	2.17834	1.44897	0.936317	3.73627	8.25483	7.477	4.82457
ENSSSCG00000021067	BLVRB	1.74754	0.000960368	0.0073439	0.432931	0.320298	0.497907	0.551988	0	1.81476	1.30939	1.23407	0.888736
ENSSSCG00000007472	BCAS4	1.7467	6.83391e-09	1.32009e-07	8.08138	5.7013	13.6924	3.58792	7.35677	28.9294	22.3734	26.2784	25.9003
ENSSSCG00000034364	SPECC1	-1.74576	1.20968e-12	3.42647e-11	101.883	104.289	53.8984	111.019	113.428	28.5024	36.8905	21.1969	28.8204
ENSSSCG00000000732	CRACR2A	1.74522	1.12727e-14	3.76483e-13	40.1904	33.9516	24.8953	41.1921	39.8603	161.621	128.377	79.6336	113.123
ENSSSCG00000023857	ARHGEF40	-1.74409	6.32e-05	0.000656741	12.9158	7.62309	3.48535	12.2127	12.0384	5.55104	1.70789	2.7585	1.52355
ENSSSCG00000013106	PTGDR2	-1.74403	4.35766e-13	1.27196e-11	12.6272	15.7587	15.1239	16.9046	15.3823	5.12403	4.83904	3.7022	4.44368
ENSSSCG00000023403	-	-1.7438	9.72783e-09	1.8528e-07	47.6946	36.0015	24.4597	46.988	42.803	17.4004	14.1186	5.00886	10.7918
ENSSSCG00000011782	ABCC5	1.74378	3.42085e-11	8.61875e-10	8.08138	6.27784	12.1365	6.48586	7.75805	39.818	20.4947	25.9154	23.3611
ENSSSCG00000004384	NR2E1	1.74237	0.000620171	0.00507191	0.505086	0.640596	0.684622	0.482989	0.13376	2.77552	0.853947	1.8874	1.52355
ENSSSCG00000016090	SPATS2L	1.74203	0.000699916	0.0056185	0.505086	1.21713	1.12029	0.206995	0.802557	1.28101	4.32667	1.59703	3.17406
ENSSSCG00000024233	RAB39B	1.74145	3.44608e-06	4.44646e-05	1.58741	1.08901	1.307	1.17297	1.07008	2.24176	3.64351	4.35553	6.729
ENSSSCG00000007904	TEKT5	-1.73996	5.1576e-07	7.69141e-06	10.1017	6.47002	6.97069	8.76281	5.75166	3.73627	1.36632	2.46813	1.65051
ENSSSCG00000001469	SLA-DMB	1.73911	6.27723e-13	1.81749e-11	9.88526	7.36685	12.3854	7.03784	12.8409	26.1539	27.8956	42.2487	35.2955
ENSSSCG00000039861	HDHD3	-1.73627	1.54362e-06	2.12133e-05	5.77241	4.48417	7.03293	8.34882	7.08925	2.45527	0.853947	2.61332	2.0314
ENSSSCG00000034835	SLC7A6	1.7338	3.4229e-23	1.99013e-21	14.0703	14.4775	17.7379	13.3167	14.1785	46.5433	50.3829	50.8145	48.8805
ENSSSCG00000002764	SMPD3	1.73332	2.00701e-11	5.12858e-10	10.1017	5.18883	6.22383	5.65787	6.01918	29.8902	21.8611	18.2206	18.5365
ENSSSCG00000000766	CECR2	-1.73297	4.43615e-07	6.64312e-06	9.09155	5.38101	5.16578	10.9708	8.15933	3.20252	2.22026	1.66962	2.28532
ENSSSCG00000021956	LY75	1.73228	4.12133e-07	6.21053e-06	7.43198	8.96834	16.9911	7.31384	6.82174	18.2544	19.9824	56.9849	31.6136
ENSSSCG00000012676	MBNL3	1.7301	2.51766e-07	3.89194e-06	3.31914	2.30615	2.42729	3.24293	2.54143	7.5793	10.7597	4.71849	13.9659
ENSSSCG00000003230	CLDND2	1.7283	7.54047e-05	0.000774044	0.432931	0.704656	0.871337	1.24197	0.936317	3.62952	3.87123	1.8874	1.65051
ENSSSCG00000011686	SLC9A9	-1.72811	8.30371e-16	3.05768e-14	252.471	290.959	291.836	276.339	245.85	56.2576	76.6845	102.5	92.3016
ENSSSCG00000008980	SCARB2	1.72769	5.33443e-09	1.04942e-07	6.49396	6.79032	15.3729	6.34786	12.8409	23.8054	27.7818	45.2249	29.4553
ENSSSCG00000008162	IL1R1	-1.72742	0.0024389	0.0167304	6.92689	3.45922	17.6757	1.24197	2.94271	1.81476	1.93561	2.25036	1.77747
ENSSSCG00000004607	PYGO1	1.72686	0.00479571	0.0297885	0.216465	0.128119	0.311192	0.206995	0.535038	0.747255	1.19553	0.580737	1.0157
ENSSSCG00000001572	FGD2	-1.72639	0.00455389	0.0286333	2.95836	0.704656	2.67625	0.620986	1.3376	0.747255	0.626228	0.435553	0.126962
ENSSSCG00000028720	NXN	-1.72198	5.16743e-08	8.87673e-07	16.3071	13.5166	11.1407	20.8375	33.8412	6.61854	5.3514	4.93627	6.22115
ENSSSCG00000017754	-	1.72172	6.03808e-09	1.17657e-07	6.06103	7.94339	17.3645	19.3196	8.69437	45.369	40.1925	38.8368	32.8832
ENSSSCG00000038745	SERPINF2	-1.71757	2.42693e-05	0.00027102	4.11284	4.09981	2.24058	5.65787	6.68798	1.81476	1.1386	1.8148	0.634811
ENSSSCG00000000082	CACNA1I	-1.71534	3.88229e-08	6.77444e-07	7.35983	9.09646	5.16578	8.69381	7.49053	1.60126	2.78956	2.17777	2.53925
ENSSSCG00000004823	LRRK1	1.71251	4.23641e-07	6.37059e-06	4.76224	2.11397	2.30282	2.06995	3.87903	14.3046	10.3043	7.11403	7.61774
ENSSSCG00000003214	KCNC3	1.70919	0.00019931	0.00186468	0.505086	0.576536	0.684622	1.24197	0.267519	2.88227	2.61877	1.30666	2.15836
ENSSSCG00000006911	TGFBR3	-1.70585	1.01675e-06	1.43857e-05	12.4828	8.00745	5.97488	10.1428	11.5033	2.24176	4.9529	2.25036	2.0314
ENSSSCG00000036076	SAPCD1	1.70322	0.000159737	0.00153363	0.721552	0.640596	0.622383	0.89698	1.73887	4.59028	2.78956	1.37925	2.92013
ENSSSCG00000002427	-	-1.70285	0.000680471	0.00549003	8.22569	12.0432	5.53921	7.24484	0.936317	2.66877	2.27719	2.46813	0.888736
ENSSSCG00000010850	-	-1.69965	0.00277209	0.0187253	0.938017	1.60149	5.29026	1.58696	2.94271	0.533753	0.341579	1.37925	0.761774
ENSSSCG00000023994	ARMC9	1.69953	0.00230238	0.0159041	0.938017	0.512477	1.80491	0.965979	0.401279	2.34852	3.01728	6.31552	0.507849
ENSSSCG00000021748	PRR5	1.69648	6.37371e-10	1.39745e-08	7.7206	9.92924	6.78398	10.4878	14.1785	47.3973	34.6133	22.5036	21.9645
ENSSSCG00000017428	JUP	1.69558	5.77836e-06	7.22849e-05	1.29879	1.53743	1.43148	0.827982	2.40767	7.5793	4.15588	3.55702	3.80887
ENSSSCG00000009079	INTU	1.69539	0.00176062	0.012598	0.649396	0.384358	0.311192	0.137997	0.535038	1.49451	0.853947	1.16147	1.77747
ENSSSCG00000034497	-	-1.69417	3.89559e-07	5.89511e-06	19.6262	16.9117	9.46023	15.4557	19.7964	9.07381	3.8143	2.90369	4.44368
ENSSSCG00000006526	TRIM46	-1.69175	3.94116e-05	0.000425236	3.31914	2.04991	2.17834	4.6919	2.80895	0.960756	1.08167	0.65333	1.0157
ENSSSCG00000000521	PHLDA1	-1.68793	0.00413324	0.026276	1.29879	1.08901	1.43148	2.34595	1.07008	0.213501	0.170789	1.08888	0.253925
ENSSSCG00000021598	EVA1C	-1.68205	0.00761737	0.0441101	1.01017	0.448417	0.684622	1.44897	0.936317	0.213501	0.170789	0.362961	0.380887
ENSSSCG00000003816	ATG4C	-1.67958	1.05122e-18	4.76235e-17	72.8046	79.498	81.8434	72.5174	90.9565	23.1649	20.4378	29.908	25.7733
ENSSSCG00000010290	MCU	-1.679	2.64626e-13	7.93381e-12	34.9231	30.4924	25.58	23.8045	35.58	8.75356	8.48254	12.5584	7.49077
ENSSSCG00000036523	TMEM121B	1.67738	0.00142712	0.010478	0.577241	0.448417	0.995813	0.344992	0.535038	2.45527	2.90342	0.65333	1.52355
ENSSSCG00000036535	IFN-ALPHA-9	-1.6773	0.00609098	0.0363108	1.15448	0.512477	1.05805	0.620986	1.20384	0.427003	0.227719	0.217777	0.253925
ENSSSCG00000000531	BICD1	1.67564	4.421e-05	0.000473453	2.30896	0.384358	1.18253	1.24197	1.60511	3.30927	4.15588	5.80737	3.68191
ENSSSCG00000005423	ABCA1	1.67471	3.0251e-13	8.97592e-12	34.9952	28.1862	29.9989	33.5333	53.1025	100.879	119.666	84.2069	153.37
ENSSSCG00000010476	MYOF	1.67455	0.00266142	0.0180457	1.08233	0.832775	0.933575	0.482989	0.535038	3.84302	4.55439	0.580737	1.0157
ENSSSCG00000006811	SLC6A17	-1.67434	0.000144792	0.00140118	1.29879	4.29199	2.1161	3.44992	3.61151	0.960756	0.853947	1.16147	0.634811
ENSSSCG00000023048	RF00017	1.67196	3.9162e-09	7.81118e-08	14.0703	6.79032	17.1778	12.0057	10.2995	59.2466	23.7967	39.1998	32.1215
ENSSSCG00000016009	ITGA4	1.67177	8.17757e-11	1.97707e-09	303.99	273.855	452.535	185.054	265.914	602.714	917.367	1329.96	925.936
ENSSSCG00000013473	GNA15	1.66987	3.10836e-17	1.2469e-15	15.9463	15.1821	19.6673	21.7345	23.5417	71.6297	68.8851	49.5079	53.705
ENSSSCG00000029200	TRIM2	1.66816	2.23924e-12	6.23211e-11	9.30801	8.77617	12.6966	7.52083	17.255	32.3455	33.5886	34.2635	39.8662
ENSSSCG00000011741	GOLIM4	1.66584	3.84556e-12	1.04004e-10	23.0175	20.6913	30.1234	22.5625	23.8092	48.3581	59.5486	118.035	79.2245
ENSSSCG00000036756	ZNF496	-1.66529	2.66858e-07	4.1208e-06	9.88526	7.23874	9.39799	7.52083	11.3696	3.62952	1.65097	2.25036	4.18976
ENSSSCG00000010151	LYST	-1.66199	3.2502e-20	1.58224e-18	1939.96	2041.96	2050.94	1886.14	1795.05	483.687	561.67	608.976	801.767
ENSSSCG00000014995	DDI1	1.66151	0.000869838	0.0067596	0.288621	0.384358	0.248953	0.689985	0.936317	1.38776	1.25246	1.66962	1.90443
ENSSSCG00000022584	PPP1R3F	1.6588	4.47993e-06	5.70219e-05	1.22664	1.98585	1.68043	0.89698	2.27391	5.65779	6.94544	3.48442	3.93583
ENSSSCG00000035345	-	-1.65775	0.00349104	0.0228405	1.08233	0.896834	1.05805	1.17297	0.936317	0	0.455439	0.290369	0.507849
ENSSSCG00000017393	CNTNAP1	-1.65535	8.48282e-07	1.21095e-05	12.4107	10.3136	6.59726	13.6617	12.8409	3.41602	4.49746	1.59703	4.6976
ENSSSCG00000002450	SLC24A4	-1.6552	0.000146836	0.00141809	6.49396	2.75456	3.79654	3.38093	2.27391	2.02826	1.42325	0.65333	0.634811
ENSSSCG00000015250	ADAMTS15	1.6536	6.37708e-07	9.39295e-06	4.185	3.0108	3.85878	2.13895	2.54143	14.9451	8.93798	5.44441	10.7918
ENSSSCG00000026097	LAMP3	-1.65341	0.000731289	0.00581095	1.51526	0.960894	1.36924	1.58696	1.60511	0.427003	0.626228	0.362961	0.253925
ENSSSCG00000002053	-	-1.6528	0.000298086	0.00266551	3.17483	2.17803	1.6182	2.89794	2.54143	0.533753	1.02474	1.23407	0.126962
ENSSSCG00000024517	AKAP6	1.65253	3.47378e-13	1.02408e-11	6.34965	7.87933	8.65113	8.14182	6.82174	21.6704	17.819	29.3272	26.916
ENSSSCG00000026592	TLR6	1.65129	5.50062e-07	8.16902e-06	3.60776	1.72961	4.23221	1.72496	3.87903	9.50081	7.28702	11.6147	9.52217
ENSSSCG00000009889	ALDH2	-1.65093	1.28454e-17	5.3162e-16	35.5003	33.5672	34.9157	37.3972	42.268	9.50081	12.0122	13.2118	11.8075
ENSSSCG00000004055	RSPH3	1.65036	0.00316886	0.0210102	0.288621	0.384358	1.18253	0.551988	0.401279	2.56202	1.1386	2.90369	0.634811
ENSSSCG00000001065	ATXN1	1.64919	1.20202e-11	3.11031e-10	12.0499	9.54488	7.34412	8.07282	7.89181	39.1775	28.8634	19.8903	25.1385
ENSSSCG00000034378	IFNGR2	-1.64349	1.89874e-09	3.94043e-08	25.5429	15.8868	31.4304	22.0105	40.9304	7.47255	8.1979	10.7436	8.12559
ENSSSCG00000000688	LAG3	1.64148	8.13474e-08	1.35683e-06	3.75207	4.35605	8.46441	7.24484	5.08286	24.1257	21.9749	10.3807	15.9972
ENSSSCG00000036884	-	-1.63496	4.29194e-10	9.63071e-09	9.88526	10.6339	10.1448	10.6258	11.9046	3.94978	3.35886	3.91998	2.28532
ENSSSCG00000005481	-	1.63494	3.00675e-16	1.1292e-14	59.9609	70.3374	52.0312	70.7234	67.281	246.808	228.516	157.452	162.893
ENSSSCG00000028606	ZBTB7B	1.63263	2.18242e-06	2.93736e-05	12.0499	3.58734	6.09936	6.55485	5.35038	30.3172	27.0986	12.8488	13.331
ENSSSCG00000024206	CPPED1	-1.63094	2.97341e-18	1.30985e-16	70.9285	63.2909	74.1881	84.4541	75.1728	23.3784	25.0491	19.2369	27.5508
ENSSSCG00000038347	-	1.62908	1.18606e-08	2.23237e-07	5.41164	2.81862	3.04968	2.89794	3.21023	13.3438	10.5889	9.21921	10.03
ENSSSCG00000039896	TMEM38B	1.62894	1.18938e-08	2.23569e-07	3.60776	2.37021	3.36087	4.4849	2.67519	9.07381	10.4751	8.27551	13.458
ENSSSCG00000031309	RF02165	1.62894	0.00785013	0.0452209	0.577241	0.256238	0.248953	0.413991	0.13376	1.81476	1.02474	0.435553	1.0157
ENSSSCG00000000435	-	1.62848	0.00646681	0.0381709	0.288621	0.128119	0.311192	0.206995	0.535038	0.960756	0.967807	0.580737	1.0157
ENSSSCG00000000035	TTLL1	-1.62677	5.55159e-08	9.49123e-07	10.1017	9.73706	7.34412	13.9377	10.2995	2.56202	3.35886	2.68591	4.82457
ENSSSCG00000030274	PPEF1	1.62613	5.92728e-07	8.76639e-06	1.87603	2.24209	3.04968	1.31097	1.20384	6.93879	6.26228	6.38811	4.82457
ENSSSCG00000028108	ASAP3	-1.62569	0.00567993	0.0343017	1.37095	1.02495	0.684622	1.37997	0.668798	0.320252	0.455439	0.435553	0
ENSSSCG00000038605	-	1.62542	0.00154223	0.0112255	1.37095	0.768715	1.12029	0.827982	0	2.98902	1.25246	4.42812	1.90443
ENSSSCG00000017952	SAT2	1.62046	0.0010484	0.00794515	0.14431	0.512477	1.36924	0.620986	1.60511	2.56202	1.93561	2.68591	3.04709
ENSSSCG00000019916	RF00026	1.62022	0.000377674	0.00329712	0.432931	0.384358	0.497907	0.551988	0.668798	1.70801	1.48018	1.16147	1.90443
ENSSSCG00000033720	-	-1.62017	2.21884e-06	2.9836e-05	98.3475	66.7501	40.0192	123.093	91.6253	46.9703	29.0911	15.5347	17.6478
ENSSSCG00000006331	PBX1	1.62003	0.000742846	0.00589067	0.793707	0.768715	1.18253	0.137997	1.20384	1.60126	1.93561	2.90369	3.55494
ENSSSCG00000009320	FLT1	1.61964	5.56708e-08	9.5064e-07	3.96853	3.07486	2.48953	3.38093	5.75166	13.4506	7.79939	10.8888	13.2041
ENSSSCG00000000588	PLEKHA5	-1.61925	0.00577339	0.0347492	1.01017	1.21713	1.18253	0.689985	1.87263	0	0.398509	0.65333	0.380887
ENSSSCG00000003901	FAAH	-1.61585	0.00213842	0.0149222	2.16465	0.704656	1.55596	2.48395	2.14015	0.106751	0.683158	0.725922	0.761774
ENSSSCG00000009627	-	-1.61481	5.67447e-05	0.000593525	2.88621	2.49832	2.73849	6.07187	4.68158	1.17426	1.53711	0.871106	1.26962
ENSSSCG00000001901	CYP1A2	-1.61476	0.000385957	0.00336126	2.38112	2.88268	3.17415	0.965979	3.61151	0.533753	0.910877	0.871106	1.0157
ENSSSCG00000013989	GJC2	-1.61346	0.00070707	0.00566642	1.65957	1.85773	1.24477	2.89794	1.07008	0.427003	0.626228	0.580737	0.634811
ENSSSCG00000031336	-	1.61345	5.82361e-06	7.27242e-05	1.58741	1.21713	1.86715	0.89698	0.936317	4.16328	2.84649	5.00886	4.31672
ENSSSCG00000023749	MIOX	-1.6134	0.00514588	0.0315947	1.37095	0.896834	1.05805	0.89698	1.20384	0.106751	0.170789	0.435553	0.761774
ENSSSCG00000032841	RF01955	-1.61276	3.60477e-11	9.05037e-10	187.964	105.506	112.465	216.517	178.97	52.6281	62.7936	45.5153	48.4996
ENSSSCG00000023351	PLA2G4A	-1.6121	1.61991e-16	6.23689e-15	43.6539	66.7501	67.3419	64.3756	69.8225	19.2151	20.7794	21.1969	20.314
ENSSSCG00000035379	JCHAIN	-1.61085	0.00765678	0.0443204	3.03052	2.49832	11.3274	0.89698	4.9491	0.533753	1.08167	2.97628	1.26962
ENSSSCG00000040110	-	1.61051	0.00023106	0.00212572	0.865862	0.832775	0.622383	0.965979	1.20384	4.48353	3.13114	1.45184	1.77747
ENSSSCG00000001253	-	1.60975	7.88899e-05	0.000804644	4.90655	4.35605	6.16159	5.24388	2.80895	27.6484	16.4527	9.65476	3.93583
ENSSSCG00000001750	PAQR8	-1.60793	5.04833e-18	2.18371e-16	63.4965	71.2343	79.2294	70.1714	77.0455	19.4286	26.0169	27.3673	21.5836
ENSSSCG00000004199	EPB41L2	-1.60669	0.000358365	0.00314385	8.73077	10.5058	2.24058	14.0067	15.5161	2.34852	4.04202	2.03258	4.95153
ENSSSCG00000008164	MAP4K4	-1.60577	1.37576e-14	4.55236e-13	387.112	281.286	256.92	344.578	316.743	120.308	104.352	83.3358	109.188
ENSSSCG00000033624	SRGAP3	1.60506	0.00140838	0.0103562	0.938017	0.512477	1.12029	1.79396	0	3.94978	3.18807	2.17777	1.77747
ENSSSCG00000008029	BAIAP3	1.60317	1.45381e-07	2.34323e-06	3.03052	3.39516	4.73011	6.00287	3.47775	18.2544	13.7201	8.13032	10.4109
ENSSSCG00000038252	RF02164	1.60079	0.000688172	0.00554281	4.04069	0.512477	1.307	0.89698	1.3376	5.65779	6.26228	3.33924	4.44368
ENSSSCG00000013599	ANGPTL4	-1.60019	2.35029e-06	3.14855e-05	3.46345	5.12477	7.28188	4.5539	5.21662	1.92151	1.87868	1.30666	1.65051
ENSSSCG00000010600	CALHM2	1.59998	4.309e-08	7.49171e-07	4.54577	2.6905	3.54758	2.27695	3.61151	12.2763	9.10877	11.5422	7.36381
ENSSSCG00000014627	SMPD1	1.59896	0.000112327	0.00111327	5.91672	3.90764	3.92101	4.4849	5.35038	31.3847	10.4182	11.2518	4.06279
ENSSSCG00000023537	SYT8	1.59867	2.09607e-06	2.82379e-05	1.15448	1.79367	1.24477	0.965979	1.60511	5.01728	4.04202	4.06516	3.17406
ENSSSCG00000017563	MYCBPAP	1.59846	0.000244053	0.00222284	1.15448	1.21713	0.497907	1.17297	1.87263	3.30927	4.83904	1.45184	4.44368
ENSSSCG00000037910	DUSP6	1.59765	5.45059e-05	0.00057303	8.00922	7.75121	4.91683	2.48395	1.60511	14.3046	10.9305	24.028	11.2996
ENSSSCG00000014626	HPX	1.59722	0.00136279	0.0100674	0.938017	0.448417	0.684622	1.31097	0.267519	4.37678	1.53711	1.66962	1.65051
ENSSSCG00000037104	RF01877	-1.59719	1.36578e-09	2.88441e-08	38.8195	22.4209	21.0988	39.3291	19.7964	10.3548	9.39342	9.87254	7.7447
ENSSSCG00000027320	SLC4A5	-1.59613	0.000454252	0.00386693	2.16465	2.62644	2.80072	2.82894	1.47135	0.854005	0.512368	1.45184	0.253925
ENSSSCG00000000240	KRT85	1.59481	0.0029826	0.0199539	0.505086	1.47337	2.55177	1.79396	0	2.56202	2.44798	5.66219	5.20545
ENSSSCG00000014093	CRHBP	1.59011	0.00806686	0.0460995	0.360776	0.512477	0.684622	0.344992	0	2.24176	1.30939	0.65333	0.761774
ENSSSCG00000038220	RXRA	-1.58707	7.90181e-07	1.13365e-05	86.7305	80.9073	45.434	123.783	103.262	46.9703	34.044	21.0517	14.9815
ENSSSCG00000035198	-	1.58635	2.62381e-11	6.66913e-10	11.1119	6.91844	7.03293	7.38284	8.02557	31.5982	23.1135	18.4384	24.2498
ENSSSCG00000000175	ADCY6	-1.5839	0.00046648	0.00395929	1.65957	1.72961	1.49372	3.17393	1.60511	0.640504	0.740088	0.725922	0.380887
ENSSSCG00000000839	ALDH1L2	1.58329	5.28002e-06	6.63978e-05	1.94819	1.79367	1.99163	1.72496	0.936317	3.41602	4.15588	7.76736	5.20545
ENSSSCG00000023526	RAPGEF3	1.58236	7.46566e-07	1.07645e-05	5.26733	2.56238	4.29444	2.48395	6.15294	16.3329	13.8339	8.3481	10.6648
ENSSSCG00000036039	RAB4A	1.5797	2.93821e-15	1.04187e-13	28.7178	22.8052	34.3556	24.4945	23.8092	62.5559	70.8207	98.5076	89.5084
ENSSSCG00000016449	GIMAP2	1.57911	0.000140204	0.00136045	0.360776	1.92179	1.12029	1.03498	2.54143	4.48353	3.92816	4.50072	3.30102
ENSSSCG00000000079	FAM83F	-1.57247	0.00508598	0.0312631	8.29784	2.11397	1.86715	4.20891	1.3376	2.45527	1.19553	0.65333	0.507849
ENSSSCG00000029553	-	1.5724	8.74736e-05	0.000884031	8.37	3.39516	4.97907	4.00191	5.08286	30.5307	15.2003	5.44441	10.4109
ENSSSCG00000026331	COQ8B	1.57155	3.75039e-18	1.6321e-16	16.2349	16.5914	16.3064	19.1126	17.9238	60.5276	53.3432	49.5079	41.2627
ENSSSCG00000005358	-	1.57121	3.64016e-05	0.000395433	1.37095	1.21713	0.74686	1.10398	0.802557	4.37678	3.41579	2.90369	1.90443
ENSSSCG00000034104	-	-1.57095	3.70026e-05	0.000401053	6.71043	5.18883	2.80072	8.07282	4.54782	2.02826	1.65097	1.16147	2.66621
ENSSSCG00000036342	-	-1.57051	0.00733286	0.0427037	1.65957	1.34525	0.995813	1.10398	0.668798	0	0.683158	0.290369	0.507849
ENSSSCG00000031421	DYNLRB2	1.56849	0.000509405	0.00426067	0.577241	0.448417	1.307	1.10398	0.668798	1.28101	3.41579	3.04887	2.0314
ENSSSCG00000009828	PPP1CC	-1.56793	1.35741e-12	3.82983e-11	404.502	469.237	511.786	470.363	453.043	110.807	128.889	217.559	165.686
ENSSSCG00000032980	-	-1.56738	5.38966e-10	1.18895e-08	17.2451	20.8834	29.8122	18.4916	23.1404	6.19154	7.23009	9.94513	5.96723
ENSSSCG00000022500	IL20RB	1.56539	0.00811086	0.0462958	0.505086	0.448417	0.435668	0.275994	0.13376	1.92151	0.967807	0.435553	1.26962
ENSSSCG00000016991	DUSP1	-1.56514	1.25858e-13	3.90037e-12	1014.79	877.617	694.02	900.775	858.469	378.218	261.137	331.093	204.282
ENSSSCG00000039041	ZNF467	-1.56283	1.6967e-06	2.31399e-05	5.70026	8.00745	6.28607	8.8318	8.29309	2.13501	3.87123	1.66962	2.15836
ENSSSCG00000000874	GAS2L3	-1.55995	0.000207499	0.001935	2.52543	4.54823	5.29026	4.5539	2.67519	0.427003	2.22026	1.45184	1.0157
ENSSSCG00000004776	DISP2	-1.55726	0.00490747	0.0303252	4.40146	0.960894	1.05805	3.79492	2.94271	0.854005	0.341579	0.943698	1.52355
ENSSSCG00000034758	PDXK	-1.55647	0.00012593	0.00123783	15.369	6.72626	6.41055	20.1476	20.3314	8.0063	4.49746	2.68591	3.55494
ENSSSCG00000037137	GPR31	-1.55631	0.00262218	0.0178132	2.23681	0.832775	1.18253	1.24197	1.3376	0.320252	0.626228	0.435553	0.380887
ENSSSCG00000000040	-	-1.5562	9.57812e-14	3.00331e-12	43.0766	42.4075	36.0982	51.6799	51.8987	20.1759	15.3141	11.8325	13.9659
ENSSSCG00000036926	MVB12B	1.55567	1.28476e-11	3.31248e-10	10.679	8.58399	6.16159	9.38379	8.29309	24.6594	31.1975	25.6976	19.5522
ENSSSCG00000027621	NDUFA4L2	1.55566	0.000485116	0.0041005	0.865862	0.576536	0.684622	0.89698	1.73887	3.30927	1.42325	2.32295	3.93583
ENSSSCG00000026210	-	1.55341	1.18076e-06	1.65271e-05	5.55595	3.3311	6.03712	2.13895	2.40767	10.8886	10.1335	11.7599	13.585
ENSSSCG00000009083	SPRY1	1.55298	0.000100026	0.00100033	2.38112	1.98585	4.97907	1.17297	1.20384	7.1523	5.46526	9.79994	5.58634
ENSSSCG00000024678	MEGF6	-1.5512	8.08829e-05	0.000822051	4.185	5.12477	4.60564	10.6948	6.95549	3.73627	2.1064	1.37925	1.39659
ENSSSCG00000007541	PDGFA	-1.54969	8.91055e-05	0.000899258	4.47362	5.63724	2.30282	7.58983	6.2867	1.70801	2.6757	1.23407	1.39659
ENSSSCG00000016573	IRF5	-1.54759	1.11892e-08	2.11153e-07	128.292	95.7691	78.0469	122.679	118.778	43.5543	47.1379	16.8414	41.2627
ENSSSCG00000007478	ATP9A	1.54733	0.00197076	0.0139214	1.29879	0.640596	0.622383	1.31097	0.267519	3.52277	3.75737	1.01629	1.65051
ENSSSCG00000039514	ID3	-1.54711	6.16892e-08	1.04719e-06	143.877	324.013	321.212	187.952	186.461	61.9154	73.0979	119.85	63.4811
ENSSSCG00000009826	TCTN1	-1.54461	9.71417e-08	1.60259e-06	14.2867	11.4026	8.58889	15.8007	18.5926	5.23078	4.83904	5.44441	3.04709
ENSSSCG00000039793	PATJ	-1.54401	3.38158e-06	4.37504e-05	10.679	14.5415	6.03712	12.7647	10.2995	5.76454	3.35886	3.7022	2.0314
ENSSSCG00000037743	-	-1.54177	1.58593e-05	0.00018323	3.67991	4.74041	2.80072	3.24293	4.41406	0.747255	1.30939	1.52444	1.52355
ENSSSCG00000037360	CST3	-1.54169	0.000133238	0.00130077	9.1637	8.45587	6.59726	8.00382	11.2358	6.08479	0.967807	2.39554	2.66621
ENSSSCG00000025610	AGAP3	1.54166	2.28312e-07	3.56778e-06	3.60776	4.03575	2.67625	4.3469	3.47775	15.6924	10.0196	6.89626	9.90306
ENSSSCG00000039185	EPB41L5	-1.54145	2.6674e-16	1.01073e-14	71.145	66.622	58.753	65.1346	63.8033	18.4679	19.2423	26.0606	25.7733
ENSSSCG00000015823	-	1.54143	1.25779e-15	4.59623e-14	26.9139	20.435	21.9701	18.6296	22.3378	65.5449	82.0928	56.1138	52.6893
ENSSSCG00000011600	SLC6A6	1.53969	2.31194e-13	6.98985e-12	13.6373	15.5024	12.1365	19.9406	16.4524	57.6454	48.2765	34.6265	39.9931
ENSSSCG00000022292	NPL	-1.53952	2.04925e-08	3.70645e-07	18.5439	19.346	20.9743	25.9434	16.5862	3.84302	6.26228	10.6711	6.98293
ENSSSCG00000035702	WDSUB1	-1.53645	2.31557e-08	4.15155e-07	12.7715	13.5806	20.4142	15.5937	11.9046	3.30927	5.40833	6.89626	4.6976
ENSSSCG00000025228	TRAF3IP1	1.53461	2.0889e-09	4.32881e-08	9.30801	7.23874	7.96651	10.2118	7.75805	37.5762	22.4304	15.8977	22.9802
ENSSSCG00000040502	IFN-OMEGA-3	-1.53412	0.000244093	0.00222284	2.88621	3.0108	3.04968	4.00191	5.6179	1.06751	1.99254	0.435553	1.52355
ENSSSCG00000013292	PRR5L	1.53295	1.44103e-10	3.39256e-09	10.8954	9.41676	9.70918	7.93482	8.96189	32.6657	35.5811	22.7214	17.5208
ENSSSCG00000016491	KIAA1147	-1.52798	0.00583981	0.0351048	2.02034	1.34525	1.43148	0.689985	3.21023	1.17426	0.398509	0.435553	0.380887
ENSSSCG00000014362	HBEGF	1.52365	1.00807e-06	1.4277e-05	4.11284	1.98585	4.41892	5.51988	2.94271	14.5181	8.65333	10.7436	10.157
ENSSSCG00000013010	NAALADL1	1.52284	0.000801151	0.00628364	0.360776	0.384358	0.995813	1.10398	0.802557	2.45527	2.6757	1.59703	1.65051
ENSSSCG00000004114	RAB32	-1.52214	3.21693e-10	7.33306e-09	18.6882	12.94	15.4351	16.3526	16.0511	3.94978	6.14842	5.37182	6.60204
ENSSSCG00000015815	FGFR1	-1.52014	2.44792e-05	0.00027294	6.20534	3.39516	4.60564	6.14086	3.21023	1.81476	1.1386	1.52444	2.28532
ENSSSCG00000023485	PCDHGB5	-1.51939	4.94637e-05	0.000523856	6.49396	5.76536	7.84203	7.24484	6.2867	0.640504	1.76482	3.33924	3.68191
ENSSSCG00000038909	-	1.51644	2.92528e-11	7.40917e-10	17.1729	21.1397	17.8624	12.8337	19.3951	58.1791	45.7716	66.6396	31.3597
ENSSSCG00000036238	RF02271	1.51341	0.000668201	0.00540317	0.360776	0.896834	1.92939	1.37997	0.535038	2.56202	2.27719	3.33924	3.93583
ENSSSCG00000027677	-	1.51326	9.73819e-08	1.60379e-06	6.92689	8.90428	8.46441	9.52179	5.75166	37.3627	14.9156	23.3747	15.3624
ENSSSCG00000024064	RNF6	1.51314	2.72576e-14	8.89652e-13	18.2553	15.5665	16.4932	13.5237	18.1913	61.5951	38.5984	48.5642	38.3426
ENSSSCG00000021675	-	-1.51158	0.0048878	0.0302298	1.08233	1.15307	1.55596	1.65596	2.14015	0.640504	0.11386	0.871106	0.507849
ENSSSCG00000036796	VWA7	1.51072	1.47385e-08	2.72057e-07	12.7715	7.75121	8.09098	5.93387	13.7772	34.9075	29.205	20.1806	25.1385
ENSSSCG00000035987	EHD3	-1.51	0.000270971	0.0024459	4.69008	2.81862	5.16578	2.00096	5.35038	2.13501	1.65097	0.871106	0.888736
ENSSSCG00000025042	ICOS	1.50983	6.40809e-06	7.95389e-05	21.5744	10.6339	28.7541	7.03784	9.36317	36.0817	36.6059	57.0575	47.103
ENSSSCG00000036844	GPR171	1.50906	1.15509e-12	3.27831e-11	64.2902	51.1836	68.2132	68.1705	66.8798	148.383	130.825	242.53	204.028
ENSSSCG00000035458	RF01875	-1.50463	1.27584e-05	0.00015043	25.6151	12.0432	14.9372	33.1193	11.3696	10.0346	7.28702	5.00886	5.07849
ENSSSCG00000005761	PPP1R26	-1.50425	3.66168e-05	0.00039717	5.41164	6.40596	3.29863	6.83085	5.6179	3.20252	1.87868	1.74221	0.888736
ENSSSCG00000001063	-	1.50063	2.5801e-15	9.17148e-14	80.3087	54.0022	76.9888	62.5126	56.8478	191.19	173.579	181.48	203.013
ENSSSCG00000010317	DUPD1	1.49971	0.00746188	0.043332	0.360776	0.512477	0.435668	0.275994	1.07008	1.17426	0.683158	1.37925	2.66621
ENSSSCG00000015022	LAYN	-1.49969	9.81841e-07	1.3933e-05	4.90655	8.64805	5.78816	6.62385	8.02557	2.13501	2.39105	2.17777	2.92013
ENSSSCG00000006288	SELP	-1.49642	0.00037608	0.00328521	4.8344	1.85773	3.7343	2.89794	2.40767	0.533753	1.1386	1.66962	1.0157
ENSSSCG00000016520	CREB3L2	-1.49318	1.37127e-05	0.000160234	8.00922	5.25289	9.77142	5.31288	3.87903	2.13501	2.56184	2.61332	1.77747
ENSSSCG00000027826	-	1.49247	1.08071e-15	3.95921e-14	104.697	122.802	138.418	106.258	118.11	296.126	326.777	371.599	334.292
ENSSSCG00000033286	-	1.48992	3.26459e-08	5.77374e-07	6.06103	7.81527	4.10773	4.20891	7.62429	21.9906	16.3958	14.1555	14.0928
ENSSSCG00000015756	XKR5	-1.48977	0.00246992	0.0169229	1.08233	2.62644	3.48535	2.41495	2.14015	0.320252	0.455439	1.23407	1.39659
ENSSSCG00000038331	-	-1.48975	0.00310702	0.0206669	7.28767	3.0108	2.9252	1.93196	3.21023	2.77552	1.36632	0.580737	0.507849
ENSSSCG00000002329	MAP3K9	1.48962	6.32897e-06	7.86929e-05	3.67991	4.67635	2.55177	2.62194	2.67519	14.7316	8.31175	5.87997	7.87166
ENSSSCG00000004572	-	-1.48946	0.000793719	0.00622874	3.5356	3.45922	1.86715	5.79587	4.2803	1.60126	0.569298	1.01629	2.41228
ENSSSCG00000039931	RF01876	-1.48874	2.6361e-05	0.000291433	19.7705	7.81527	13.5057	20.0096	5.88542	5.97804	4.55439	4.21035	4.44368
ENSSSCG00000000517	CAPS2	1.48773	0.000455436	0.00387471	1.4431	1.08901	1.43148	0.413991	1.73887	3.41602	3.01728	1.95999	5.33242
ENSSSCG00000006247	PLAG1	-1.4873	0.00533174	0.0325343	1.4431	1.28119	0.871337	2.82894	1.73887	0.106751	0.797018	0.580737	0.761774
ENSSSCG00000007950	ADCY9	-1.48682	3.66035e-08	6.40272e-07	25.9037	18.321	15.1862	26.2884	25.1468	11.2088	8.65333	6.31552	5.33242
ENSSSCG00000000635	-	1.48376	2.09298e-05	0.000235743	7.35983	5.82942	10.8295	7.10684	5.6179	9.50081	12.2968	37.2398	23.488
ENSSSCG00000007659	ZCWPW1	1.4835	2.9412e-06	3.85741e-05	1.80388	2.24209	4.79235	2.75994	2.80895	8.32655	7.17316	9.65476	7.23685
ENSSSCG00000036550	-	1.48221	3.17829e-07	4.87124e-06	9.88526	16.3352	23.6506	13.5237	15.7836	38.7505	26.8139	75.5685	35.9303
ENSSSCG00000039277	-	-1.48156	0.000942182	0.00722793	4.40146	5.31695	3.11192	6.14086	4.54782	0.747255	1.87868	0.580737	3.68191
ENSSSCG00000012362	ARHGEF9	-1.48053	0.000308061	0.002745	2.23681	2.30615	4.23221	2.00096	2.67519	1.28101	0.797018	0.725922	1.14266
ENSSSCG00000028338	PAMR1	-1.47987	4.97354e-08	8.58473e-07	13.0601	12.6197	11.8253	13.3857	16.5862	7.1523	5.06675	3.84739	3.17406
ENSSSCG00000006767	MAGI3	-1.47813	2.05152e-10	4.7596e-09	62.9914	56.949	29.1898	59.3387	41.3317	18.8949	19.3561	15.6073	17.9017
ENSSSCG00000009213	-	-1.47597	0.00386104	0.024887	3.67991	1.79367	0.809098	4.5539	2.54143	0.533753	1.53711	0.871106	0.761774
ENSSSCG00000040640	-	1.47329	4.55318e-05	0.000485797	2.81405	5.7013	8.96232	2.82894	3.74527	13.9843	8.76719	10.8888	20.4409
ENSSSCG00000007034	PSD3	-1.47172	3.30025e-08	5.82634e-07	62.4142	32.4142	30.9324	52.5768	56.714	19.7489	13.6632	11.6873	22.9802
ENSSSCG00000000130	CYTH4	1.47056	2.80681e-06	3.69127e-05	36.5105	31.2611	15.4351	51.6109	48.8222	158.845	95.4713	58.7997	93.6982
ENSSSCG00000037101	LRRC8B	1.46827	1.44524e-08	2.67463e-07	3.46345	3.9717	3.7343	3.51892	3.47775	10.9953	12.1261	7.91255	9.26825
ENSSSCG00000010261	PPA1	1.46446	5.49724e-09	1.07997e-07	7.57629	6.14972	11.2029	7.93482	9.36317	15.2653	21.8611	28.311	27.6778
ENSSSCG00000009399	CYSLTR2	-1.46396	1.10135e-07	1.80142e-06	14.5753	10.1855	11.0784	13.2477	10.7008	3.52277	3.47272	6.31552	3.93583
ENSSSCG00000024818	RCAN3	-1.46243	1.93492e-13	5.89966e-12	133.631	166.427	139.663	121.23	113.027	56.0441	50.4968	51.0323	37.9617
ENSSSCG00000025109	PLD3	1.45913	4.77688e-13	1.3915e-11	17.8945	19.7304	12.5099	17.5946	23.4079	58.7129	52.0908	43.3375	45.4525
ENSSSCG00000038056	B3GALT5	-1.45808	9.15207e-07	1.30261e-05	30.8103	24.1505	18.9205	40.1571	31.701	15.4788	12.6384	5.29923	9.01432
ENSSSCG00000003061	CADM4	-1.45759	5.47424e-08	9.37015e-07	19.1933	15.5665	15.0617	18.4226	14.446	9.28731	6.31921	4.42812	4.06279
ENSSSCG00000022026	AIPL1	1.4567	0.00375294	0.0242775	0.288621	0.576536	0.435668	1.03498	0.668798	1.92151	2.39105	0.871106	1.39659
ENSSSCG00000015664	-	1.45443	5.58738e-08	9.52974e-07	12.9158	15.4384	18.4225	5.93387	15.5161	27.3282	39.794	44.7894	37.4539
ENSSSCG00000031398	-	-1.45411	9.71461e-06	0.000117533	11.3284	7.04656	5.66369	13.4547	13.2422	3.73627	3.47272	2.8311	4.82457
ENSSSCG00000002557	NUDT14	-1.45389	0.000983343	0.0075036	2.95836	3.3311	2.73849	3.10493	2.40767	2.45527	0.683158	0.798514	0.380887
ENSSSCG00000000623	BCL2L14	1.45353	0.00353562	0.0230691	0.577241	0.960894	0.435668	1.24197	0.401279	0.854005	2.04947	3.48442	1.65051
ENSSSCG00000016715	OSBPL3	1.45336	2.41795e-13	7.2797e-12	23.8112	18.4492	19.4806	27.3234	13.911	53.1618	62.2243	55.2427	55.8634
ENSSSCG00000014437	PPARGC1B	1.4531	1.34303e-05	0.000157319	5.41164	3.90764	3.48535	6.20986	4.9491	20.8164	16.3389	8.49329	6.729
ENSSSCG00000039562	TDRP	-1.45276	0.00456766	0.0286822	17.7502	3.90764	2.42729	10.1428	18.7263	5.87129	2.61877	2.32295	4.6976
ENSSSCG00000040575	ISG15	1.45116	4.78534e-08	8.26983e-07	16.1628	25.4317	46.8032	40.4331	26.2169	84.5465	79.474	109.179	66.2743
ENSSSCG00000030548	HERC5	1.45101	1.87881e-05	0.000213631	22.0795	30.4924	77.2378	50.3689	27.9557	64.6909	113.689	180.972	96.2374
ENSSSCG00000011599	GRIP2	1.45084	0.0027552	0.0186301	0.721552	0.512477	0.74686	0.827982	0.668798	3.09577	0.967807	1.16147	2.66621
ENSSSCG00000006378	SLAMF7	-1.44958	1.11027e-10	2.64861e-09	206.797	348.933	350.34	272.406	232.474	80.49	104.808	108.453	119.598
ENSSSCG00000015766	WDR17	1.44886	0.00177865	0.012689	0.865862	1.08901	1.05805	0.620986	2.00639	2.24176	1.30939	3.19406	5.45938
ENSSSCG00000009781	PITPNM2	1.4471	4.95831e-09	9.82156e-08	62.1977	47.9166	39.3969	62.0986	62.867	225.671	154.621	91.2484	126.962
ENSSSCG00000017268	PRKCA	1.44645	3.09769e-13	9.17237e-12	34.1294	32.9266	30.3101	29.2554	34.6437	105.363	89.6075	57.856	98.9036
ENSSSCG00000035307	-	-1.44643	0.000337677	0.00297276	8.29784	6.21378	2.80072	10.5568	12.1721	4.05653	3.47272	2.17777	1.90443
ENSSSCG00000007470	RIPOR3	-1.44572	0.00041636	0.0035912	7.86491	4.03575	3.42311	8.76281	9.36317	4.16328	2.50491	1.23407	1.90443
ENSSSCG00000034802	-	1.4452	0.000398023	0.00345587	16.2349	26.9691	85.3287	29.5313	18.0575	56.1509	88.8105	161.445	77.7009
ENSSSCG00000004576	RORA	1.44483	8.80255e-10	1.89242e-08	155.927	85.7758	136.489	88.18	100.052	301.144	272.352	245.434	415.294
ENSSSCG00000006578	S100A4	-1.4437	9.66173e-09	1.84756e-07	169.204	123.379	189.889	114.537	123.995	61.1681	45.2023	72.7374	32.7563
ENSSSCG00000037652	-	-1.44362	0.000230803	0.00212472	5.98888	2.6905	2.55177	3.58792	2.54143	1.28101	1.42325	1.01629	1.39659
ENSSSCG00000035240	GPR63	-1.44359	0.00201902	0.0141994	2.81405	3.77952	4.29444	2.55294	2.27391	0.960756	1.82175	1.59703	0
ENSSSCG00000014146	RASA1	-1.4435	1.7278e-10	4.03463e-09	263.799	341.63	336.025	271.233	244.111	74.512	93.9911	140.03	119.979
ENSSSCG00000014570	NRIP3	-1.44186	0.00411552	0.0262028	3.39129	4.42011	1.43148	1.65596	2.94271	0.320252	1.02474	0.65333	2.15836
ENSSSCG00000013551	C3	-1.44161	0.00222463	0.0154271	13.0601	3.58734	1.80491	8.00382	8.56061	3.30927	1.99254	1.8874	3.17406
ENSSSCG00000022630	FLYWCH2	1.44122	0.00048059	0.00406943	2.30896	1.47337	6.34831	4.6919	3.21023	11.6358	11.386	12.4859	3.68191
ENSSSCG00000008648	RSAD2	1.43826	9.96218e-06	0.000120224	31.171	74.9497	111.407	71.8274	44.9432	106.751	172.896	286.812	158.703
ENSSSCG00000014161	-	1.43348	2.00366e-08	3.63315e-07	12.4828	14.8618	16.2442	12.3507	6.82174	28.8227	31.0268	49.8708	26.6621
ENSSSCG00000037645	COTL1	1.43296	1.27336e-11	3.28897e-10	35.2839	41.2544	24.6464	43.262	45.612	125.966	107.313	84.2795	92.4285
ENSSSCG00000015144	GRAMD1B	1.43218	4.77579e-11	1.1825e-09	15.0083	19.0898	12.0742	16.6286	11.9046	45.1555	49.6428	29.0369	37.9617
ENSSSCG00000024793	PORCN	-1.43019	3.92321e-05	0.000423618	9.09155	13.7088	7.53084	15.3177	9.49693	4.16328	6.71772	3.41183	1.77747
ENSSSCG00000002688	-	1.42292	7.35808e-12	1.93889e-10	74.6806	47.6603	44.0025	63.0646	67.8161	193.859	153.54	135.893	153.878
ENSSSCG00000013119	STX3	-1.42195	6.373e-07	9.39295e-06	8.15353	10.1214	8.21546	6.48586	8.69437	3.30927	2.27719	3.62961	3.30102
ENSSSCG00000035064	-	-1.42051	0.000699058	0.00561795	3.31914	2.11397	2.48953	2.75994	3.74527	1.92151	0.626228	1.23407	0.507849
ENSSSCG00000023907	AFAP1	1.4204	0.00216082	0.0150565	0.432931	0.512477	0.871337	0.551988	1.87263	2.13501	1.70789	2.8311	1.90443
ENSSSCG00000011765	USP13	-1.41956	4.48691e-06	5.70235e-05	7.43198	5.7013	7.96651	5.51988	7.62429	1.60126	2.33412	3.41183	2.79317
ENSSSCG00000038112	SPDYC	-1.4193	0.000285377	0.00255984	5.48379	5.38101	5.10354	2.62194	4.2803	1.70801	2.90342	1.23407	0.761774
ENSSSCG00000005186	TTC39B	-1.41926	3.08307e-09	6.25366e-08	50.7972	29.7237	35.5381	25.6674	49.8923	12.1696	12.98	16.551	15.4894
ENSSSCG00000026506	RALGAPA2	1.41776	1.04339e-11	2.71451e-10	105.13	107.492	91.2414	111.433	89.0838	316.409	341.807	199.629	220.407
ENSSSCG00000033062	RF01874	-1.4167	7.49652e-05	0.000770082	20.4921	10.8901	19.7295	27.1164	8.69437	10.5683	5.29447	6.67848	3.55494
ENSSSCG00000035774	ERRFI1	-1.41525	7.56387e-05	0.000775891	12.4107	8.32775	4.97907	9.79778	12.9747	3.30927	2.73263	2.46813	6.22115
ENSSSCG00000005657	PKN3	-1.41494	0.000278536	0.00250317	3.03052	4.42011	2.42729	6.20986	7.22301	1.60126	2.1064	1.37925	1.77747
ENSSSCG00000035402	RGS9	-1.40957	0.000161719	0.00154727	27.1303	13.4525	11.6386	16.3526	25.2805	8.86031	6.77465	2.25036	10.5379
ENSSSCG00000009584	SEMA4D	1.40947	6.9137e-14	2.18215e-12	67.8258	62.2659	57.3215	69.4815	71.0263	210.833	184.111	136.038	165.686
ENSSSCG00000014633	CAVIN3	1.40937	0.00217808	0.0151621	2.66974	0.896834	1.80491	0.89698	2.54143	5.33753	5.69298	6.17034	1.14266
ENSSSCG00000015234	KIRREL3	-1.40893	0.000330399	0.00291632	12.4107	11.3385	7.03293	18.2156	11.3696	6.72529	7.0593	1.74221	2.53925
ENSSSCG00000013720	-	-1.40872	1.5432e-13	4.72535e-12	335.233	326.448	318.1	363.967	344.966	153.828	118.129	111.356	125.693
ENSSSCG00000012089	ADARB1	-1.4087	8.11254e-06	9.93216e-05	16.0184	22.9333	10.5805	21.9415	17.1212	7.5793	10.2474	3.84739	4.82457
ENSSSCG00000038411	ssc-mir-6782	1.4079	0.000377953	0.00329756	55.8481	77.8965	151.862	61.8916	53.1025	364.233	195.896	234.11	56.4982
ENSSSCG00000027790	-	1.40789	5.2026e-14	1.66773e-12	136.085	148.298	146.136	123.3	113.027	302.531	361.504	389.893	362.223
ENSSSCG00000033620	-	1.4064	2.48483e-08	4.43838e-07	6.71043	5.89348	6.28607	9.52179	8.42685	22.4176	12.6954	23.0117	19.9331
ENSSSCG00000008844	KDR	1.40631	0.00776134	0.0448173	0.14431	0.640596	0.435668	0.344992	0.802557	1.49451	0.910877	1.37925	1.14266
ENSSSCG00000027147	CENPH	-1.40592	1.20025e-07	1.95206e-06	14.0703	14.4134	17.0533	14.9727	14.9811	2.98902	5.69298	7.83996	6.09419
ENSSSCG00000015249	-	1.4056	0.000249064	0.00226524	0.865862	0.896834	0.684622	1.03498	0.802557	2.24176	2.96035	1.95999	1.90443
ENSSSCG00000035012	ELOVL7	-1.40478	0.00486578	0.0301196	1.4431	1.40931	1.74267	0.758983	2.54143	0.320252	0.512368	0.725922	0.761774
ENSSSCG00000008646	RNF144A	-1.40453	4.65689e-06	5.9027e-05	13.9981	22.9974	12.8211	11.4537	23.8092	6.93879	7.85632	3.62961	7.23685
ENSSSCG00000003592	SDC3	-1.40376	0.000430408	0.003688	3.67991	4.03575	2.30282	3.38093	2.27391	1.92151	0.740088	0.871106	1.39659
ENSSSCG00000034699	-	1.40287	4.10288e-06	5.25615e-05	4.40146	2.37021	2.67625	4.6919	2.80895	9.50081	10.8736	6.38811	9.26825
ENSSSCG00000008970	CDKL2	1.40281	0.00243948	0.0167304	1.29879	0.576536	1.18253	1.24197	0.535038	2.77552	4.21281	1.01629	2.41228
ENSSSCG00000027325	TRNP1	1.40272	0.0048762	0.0301711	0.721552	0.832775	0.933575	0.413991	0.535038	2.56202	1.59404	2.68591	0.507849
ENSSSCG00000004670	C15orf48	1.40186	0.000350401	0.00307774	2.02034	1.92179	2.36506	0.827982	4.54782	4.37678	4.9529	8.49329	6.22115
ENSSSCG00000040294	-	-1.39963	2.75814e-12	7.58805e-11	125.694	138.048	150.866	96.8739	119.982	41.526	42.5835	58.5819	48.7535
ENSSSCG00000031149	IFN-ALPHA-15	-1.39955	1.99683e-08	3.62535e-07	10.8954	12.0432	13.8791	13.7997	17.1212	5.76454	4.3836	5.73478	4.57064
ENSSSCG00000036396	RF01956	-1.39903	3.74529e-11	9.38675e-10	159.607	109.67	109.913	157.731	158.104	53.0551	65.4124	44.2086	47.8648
ENSSSCG00000025434	CGA	-1.39867	0.00533793	0.0325373	11.7613	2.6905	13.07	3.17393	6.95549	0.854005	2.6757	3.33924	4.57064
ENSSSCG00000015145	ZNF202	1.39569	2.8904e-12	7.92157e-11	20.1313	15.5024	15.3729	19.3886	18.0575	44.942	56.6452	32.7391	51.8006
ENSSSCG00000030110	-	1.39295	0.00163501	0.0118051	1.08233	1.02495	0.74686	1.37997	0.668798	3.73627	3.35886	1.01629	2.41228
ENSSSCG00000017260	WIPI1	-1.39134	1.07467e-06	1.51456e-05	27.4911	31.0689	22.468	36.5002	27.0194	18.5746	8.1979	6.09774	11.5536
ENSSSCG00000015631	GRB10	-1.39038	1.31881e-09	2.78932e-08	41.5614	32.5423	24.5841	45.401	43.0706	18.5746	13.4924	12.7036	12.3153
ENSSSCG00000025701	NCK1	1.38915	1.28083e-10	3.04033e-09	20.925	26.2004	29.9989	18.2846	24.478	50.7066	46.9102	82.8277	70.9719
ENSSSCG00000032614	-	-1.38831	0.00595323	0.0356375	1.08233	1.60149	1.307	1.44897	2.14015	0.106751	0.455439	0.725922	1.0157
ENSSSCG00000029073	CACNB4	1.38671	0.000129835	0.00127274	3.39129	3.26704	5.97488	1.44897	3.21023	5.87129	7.34395	12.1229	11.0457
ENSSSCG00000016781	TRIO	1.38567	1.53817e-09	3.2437e-08	11.8334	12.0432	16.7421	9.52179	19.9302	44.3015	30.6282	32.5939	38.3426
ENSSSCG00000003105	SLC1A5	1.38469	4.79714e-11	1.18574e-09	8.87508	8.32775	8.83784	8.9698	10.2995	28.9294	22.6011	23.7376	19.0443
ENSSSCG00000022957	PARP4	-1.38452	2.02864e-05	0.000229396	67.3208	44.0089	19.1072	52.2318	47.2171	21.5636	22.3734	8.3481	18.1556
ENSSSCG00000017799	CPD	1.38278	9.65709e-14	3.02147e-12	112.634	102.367	120.182	102.946	92.1603	249.156	247.019	307.573	303.186
ENSSSCG00000040579	ZNF683	1.38147	8.30985e-08	1.38443e-06	119.489	124.083	55.9523	146.967	102.727	365.408	314.423	252.621	212.281
ENSSSCG00000008406	CCDC88A	-1.38114	7.32026e-06	9.03146e-05	7.64845	10.8261	11.8253	10.9018	7.35677	2.56202	2.90342	5.73478	3.68191
ENSSSCG00000032611	-	1.38047	0.00478187	0.0297283	0.288621	0.512477	0.871337	0.689985	0.936317	0.747255	1.59404	2.39554	2.0314
ENSSSCG00000039337	ITPRIPL2	-1.38031	2.1056e-13	6.37944e-12	160.762	155.921	167.297	150.831	144.327	60.3141	66.551	65.6233	46.5952
ENSSSCG00000008207	RPIA	-1.3797	9.08807e-13	2.61028e-11	97.6259	79.4339	68.2132	79.9002	100.453	32.7725	33.8732	28.0206	36.1843
ENSSSCG00000016682	PLEKHA8	-1.37905	1.10146e-10	2.63197e-09	126.704	118.574	105.805	175.394	131.218	39.7113	48.1626	49.0723	65.5125
ENSSSCG00000002708	TMEM231	-1.37754	1.03848e-05	0.000124696	11.0397	10.2495	5.3525	12.1437	11.7708	3.41602	4.44053	2.7585	4.95153
ENSSSCG00000039713	ANKRD9	1.37657	0.000702544	0.00563645	2.02034	3.0108	0.809098	1.93196	2.27391	9.28731	4.61132	3.91998	3.04709
ENSSSCG00000007529	SYCP2	1.37628	2.05992e-05	0.00023275	3.46345	5.25289	2.98744	4.07091	3.34399	5.44428	10.1335	15.6073	8.50647
ENSSSCG00000034223	-	1.37573	4.63883e-05	0.000494201	1.29879	1.21713	1.68043	1.44897	3.07647	3.94978	4.61132	4.35553	4.57064
ENSSSCG00000020912	HECTD2	-1.37533	0.00107712	0.00813705	4.8344	4.16387	3.29863	5.24388	3.21023	0.640504	1.82175	3.04887	0.634811
ENSSSCG00000008963	AREG	-1.3731	0.00178487	0.0127209	3.03052	4.35605	1.6182	4.6919	2.94271	0.854005	2.33412	0.871106	0.888736
ENSSSCG00000032710	E2F2	-1.37279	2.49669e-12	6.90546e-11	71.7944	94.3598	65.7237	79.4172	79.8544	27.4349	34.9549	34.1183	23.8689
ENSSSCG00000038248	LSM11	-1.37255	1.43537e-06	1.98206e-05	18.0388	14.9259	11.763	10.2808	14.0447	6.72529	5.29447	6.31552	2.79317
ENSSSCG00000005322	NPR2	-1.37004	3.58947e-10	8.13066e-09	20.7085	21.0115	23.2149	24.7015	21.9366	10.7818	9.1657	6.75107	7.87166
ENSSSCG00000039593	-	-1.36994	5.81816e-05	0.000606787	8.51431	6.6622	6.22383	11.1088	5.08286	1.70801	4.04202	2.39554	3.42798
ENSSSCG00000040550	CASC1	1.36981	5.75533e-08	9.79293e-07	7.50414	5.7013	11.4519	5.86487	7.49053	15.4788	21.4625	22.3584	19.2983
ENSSSCG00000032686	RUNX3	1.36766	8.0571e-09	1.54897e-07	68.3309	71.9389	62.2383	108.328	79.3194	283.53	199.425	131.827	190.824
ENSSSCG00000010170	DISC1	-1.36733	1.18675e-07	1.93449e-06	22.4403	21.9724	15.933	30.4283	26.2169	10.5683	9.50728	5.66219	10.6648
ENSSSCG00000010591	CYP17A1	1.36688	0.00789923	0.0454855	0.432931	0.448417	0.497907	0.344992	1.20384	1.38776	1.48018	0.798514	2.15836
ENSSSCG00000002558	CEP170B	1.36416	0.000106969	0.00106237	3.96853	4.16387	1.99163	4.13991	3.74527	15.0518	9.05184	4.35553	8.7604
ENSSSCG00000013497	ANKRD24	1.36393	0.000425882	0.0036514	2.23681	0.896834	1.49372	2.06995	1.07008	6.40504	3.75737	2.46813	3.68191
ENSSSCG00000039629	-	1.36191	0.00685166	0.0402441	1.15448	0.256238	1.24477	1.17297	2.54143	4.69703	1.87868	1.74221	4.57064
ENSSSCG00000011090	NEBL	1.36151	2.02238e-07	3.17414e-06	12.7715	11.4026	12.1365	7.86583	11.9046	18.1476	27.4402	24.1006	45.8334
ENSSSCG00000036401	-	1.36097	2.67892e-14	8.76355e-13	16.8122	19.6022	16.1197	14.6277	14.9811	46.0095	43.7221	39.7079	39.7392
ENSSSCG00000024933	SLC36A4	1.35969	2.22927e-06	2.99481e-05	8.51431	4.86853	9.95813	7.65883	4.9491	15.9059	11.6706	22.7939	24.1228
ENSSSCG00000033546	UBXN11	1.35961	6.41074e-07	9.43001e-06	125.406	72.8358	65.4125	79.1412	87.0774	353.345	230.452	130.884	167.844
ENSSSCG00000009256	ANTXR2	-1.35833	4.07679e-12	1.09844e-10	313.153	261.748	239.991	296.831	281.965	132.157	100.994	105.622	96.1105
ENSSSCG00000029866	CCDC112	-1.35742	0.000421713	0.00362378	3.67991	2.6905	2.80072	2.75994	2.94271	0.854005	0.797018	1.01629	2.15836
ENSSSCG00000034637	RF00026	-1.35707	0.00120948	0.00901833	1.4431	2.37021	1.6182	1.93196	1.87263	0.747255	0.569298	0.725922	0.888736
ENSSSCG00000034800	IFN-ALPHA-10	-1.35281	0.00711587	0.0415242	1.65957	1.40931	1.36924	2.27695	2.54143	1.49451	0.341579	0.798514	0.253925
ENSSSCG00000037614	RF01957	-1.35195	8.33533e-08	1.38706e-06	218.053	118.51	140.098	227.557	218.028	83.052	87.0457	48.6368	70.2101
ENSSSCG00000012102	-	1.35185	1.01119e-05	0.000121826	14.7918	6.40596	10.2071	8.8318	4.14655	28.5024	27.0986	19.4547	16.1242
ENSSSCG00000002012	CARMIL3	1.35185	0.00119068	0.00888739	2.16465	1.21713	1.43148	1.93196	1.60511	7.3658	4.89597	3.48442	1.26962
ENSSSCG00000034120	CDKN2B	1.35168	7.90303e-06	9.70046e-05	6.49396	4.67635	10.6428	5.17489	5.21662	9.18056	16.6804	21.1243	19.0443
ENSSSCG00000032650	-	-1.34904	4.43687e-08	7.7047e-07	109.82	118.574	180.927	149.865	97.1094	34.4805	46.1132	71.1403	54.3399
ENSSSCG00000031821	HASPIN	1.34902	1.75428e-05	0.000201063	4.32931	2.37021	4.04549	2.69094	2.14015	9.39406	10.1335	6.02515	6.47508
ENSSSCG00000033330	IFN-DELTA-10	-1.34894	4.39479e-05	0.000470997	5.12302	5.31695	6.90845	3.24293	5.75166	2.56202	2.22026	1.8874	1.52355
ENSSSCG00000008227	ST3GAL5	1.34854	3.51994e-12	9.55574e-11	34.2015	32.5423	19.9163	30.2213	29.0258	80.2765	82.8898	63.6633	70.3371
ENSSSCG00000038786	-	-1.34616	5.83096e-09	1.13775e-07	19.7705	18.5773	21.0366	22.7695	23.943	9.71431	7.00237	6.31552	10.6648
ENSSSCG00000022351	GSTO1	-1.3449	2.71271e-06	3.58392e-05	23.9555	28.2503	33.5465	14.5587	18.4588	6.72529	8.02711	13.9377	8.63344
ENSSSCG00000008820	TEC	1.34453	8.62121e-06	0.000105101	6.71043	7.04656	15.3729	5.10589	6.82174	20.7096	15.2003	26.8591	21.0757
ENSSSCG00000014876	MYO7A	-1.34297	0.0060785	0.0362514	2.02034	1.72961	1.43148	0.827982	2.54143	0.960756	0.797018	0.362961	0.507849
ENSSSCG00000002954	SPINT2	1.34095	5.81322e-06	7.26577e-05	3.96853	4.54823	4.10773	7.38284	6.55422	20.3894	10.8167	12.4133	10.03
ENSSSCG00000025783	ENTPD3	1.34058	0.00363237	0.0236038	0.505086	0.448417	0.435668	0.620986	0.668798	1.28101	1.02474	1.59703	1.52355
ENSSSCG00000013655	ICAM1	1.3401	0.00218001	0.0151621	0.649396	0.512477	1.307	0.620986	0.936317	2.24176	1.87868	1.37925	2.79317
ENSSSCG00000015016	POU2AF1	-1.33999	0.00770009	0.0445173	4.11284	2.17803	2.80072	1.03498	1.87263	0.533753	0.455439	1.66962	1.14266
ENSSSCG00000010652	FAM160B1	-1.33839	4.65397e-09	9.23145e-08	198.066	235.611	392.226	263.85	207.06	91.3786	101.221	106.928	110.838
ENSSSCG00000018511	RF00026	-1.33596	8.16579e-06	9.98883e-05	6.85474	5.44507	4.91683	5.79587	5.88542	1.60126	2.16333	2.68591	2.66621
ENSSSCG00000006503	RXFP4	-1.33533	0.00165029	0.0119035	6.49396	6.47002	3.85878	8.41781	5.21662	3.52277	3.35886	0.508145	2.28532
ENSSSCG00000026742	BTK	-1.33531	0.00299851	0.0200287	3.17483	1.40931	3.48535	1.31097	2.80895	0.854005	0.683158	1.08888	1.26962
ENSSSCG00000010404	ALOX5	-1.33455	0.000774369	0.00611364	3.82422	2.81862	3.17415	4.96789	6.01918	2.13501	2.33412	0.725922	1.26962
ENSSSCG00000038250	ZNF772	-1.33221	0.00103751	0.0078751	4.25715	6.40596	4.97907	4.07091	7.08925	0.427003	3.18807	2.8311	1.77747
ENSSSCG00000033388	-	-1.33025	0.000192997	0.00180916	3.82422	6.14972	5.66369	3.79492	4.41406	0.747255	2.39105	1.95999	2.41228
ENSSSCG00000035430	YPEL3	1.32997	9.75244e-10	2.0935e-08	15.4412	14.6696	16.6799	13.1787	16.1849	53.5888	38.143	36.3687	24.8846
ENSSSCG00000030801	-	1.32841	3.32299e-12	9.05529e-11	25.1821	30.3002	44.0025	37.3282	36.9176	87.2153	87.4442	85.7314	88.6197
ENSSSCG00000031262	TXNIP	-1.32818	1.02397e-08	1.94256e-07	350.313	282.887	454.838	297.728	406.763	119.988	108.394	193.386	149.308
ENSSSCG00000009768	TCTN2	1.32775	0.000233538	0.00214439	2.66974	1.53743	4.60564	1.72496	2.80895	7.1523	4.66825	5.73478	9.52217
ENSSSCG00000023709	PTPRJ	1.32774	5.03993e-08	8.6889e-07	11.9778	11.5948	19.9163	8.27982	9.8982	29.4632	32.3361	27.3673	35.2955
ENSSSCG00000031999	GPR18	1.32147	1.22915e-14	4.08607e-13	28.5734	27.2894	29.6254	28.2204	29.1596	59.1399	69.5683	76.2218	80.748
ENSSSCG00000030616	RESF1	1.32019	5.54718e-09	1.08681e-07	118.984	137.792	125.721	99.8408	101.122	185.319	310.268	402.887	267.129
ENSSSCG00000013295	TRIM44	1.31944	3.92379e-11	9.79993e-10	31.8204	36.2577	24.7709	21.5275	26.8857	71.8432	84.1992	56.5493	69.5753
ENSSSCG00000004825	CHSY1	1.31518	5.32598e-15	1.8475e-13	33.3357	32.222	32.4262	29.5313	33.7074	91.3786	72.3578	79.7788	77.447
ENSSSCG00000017861	ASPA	-1.31425	0.000223086	0.00206294	8.87508	9.54488	11.5763	9.86678	6.42046	3.41602	1.42325	5.87997	4.31672
ENSSSCG00000001780	FAH	-1.31418	0.0010532	0.00797311	2.95836	5.12477	2.05386	5.38188	5.35038	2.13501	2.22026	1.08888	1.14266
ENSSSCG00000001977	STXBP6	-1.31252	2.46858e-05	0.000275029	19.7705	27.0332	36.5339	11.0398	21.9366	7.5793	6.77465	11.9051	11.2996
ENSSSCG00000012970	CTSW	1.31149	1.283e-14	4.25523e-13	389.133	392.365	380.214	426.549	401.814	1167.53	1014.89	948.998	819.922
ENSSSCG00000007897	SNN	1.31137	1.23019e-05	0.000145645	4.8344	4.74041	8.02874	5.79587	4.01279	19.2151	14.1186	14.1555	7.23685
ENSSSCG00000033232	-	-1.31057	3.31887e-07	5.07046e-06	14.0703	19.8585	17.6757	12.3507	20.1977	4.48353	6.94544	8.05773	7.49077
ENSSSCG00000004166	AHI1	-1.30985	3.15408e-10	7.20123e-09	153.979	176.292	199.972	174.29	193.015	56.0441	61.0288	94.1521	78.3357
ENSSSCG00000037222	-	-1.30901	0.00140038	0.0103117	5.05086	3.20298	1.55596	3.31193	4.14655	1.38776	1.99254	1.01629	1.0157
ENSSSCG00000016402	AGXT	1.30849	3.25704e-05	0.00035624	2.52543	2.49832	3.98325	2.13895	4.54782	10.4616	6.09149	6.82367	7.49077
[truncated: 374 more rows]

## Sheet: Table S4.
Table S4. The number of DEGs in each types.
[truncated: 4 more rows]

[truncated: 1 more sheets: Table S5.]
